# Supplementary material for: OCIAD2 as a novel prognostic and therapeutic biomarker for pancreatic cancer: A study based on transcriptomic signature and bioinformatics analysis
Source: PLoS Comput Biol. 2025 Oct 7;21(10):e1013566. doi: 10.1371/journal.pcbi.1013566 (PMC12517509; doi:10.1371/journal.pcbi.1013566)
Supplement: S1 Data — (XLSX) [file pcbi.1013566.s003.xlsx]

## Sheet: GSE102238
S1 Data. Differentially expressed genes analysis and intersection results of 7 geo datasets
padj	log2FoldChange	Symbol	Label	Groups
6.06521e-18	2.64288	SMIM12	up	GSE102238
6.06521e-18	3.14968	GJB3	up	GSE102238
3.50893e-17	4.1861	TRIM29	up	GSE102238
3.50893e-17	4.67276	S100P	up	GSE102238
3.93292e-17	3.09434	PITX1	up	GSE102238
3.93292e-17	-1.31628	GOLGA8F	down	GSE102238
3.93292e-17	-1.31628	GOLGA8G	down	GSE102238
4.21209e-17	2.00626	S100A11	up	GSE102238
7.62478e-17	3.24017	LAMC2	up	GSE102238
7.62478e-17	2.53858	KIF14	up	GSE102238
7.62478e-17	2.48387	CEP55	up	GSE102238
9.92615e-17	3.78936	CEACAM1	up	GSE102238
1.01432e-16	2.96866	LAMB3	up	GSE102238
1.35846e-16	3.69534	GJB2	up	GSE102238
1.35846e-16	2.91528	C19orf33	up	GSE102238
2.33968e-16	4.6828	MSLN	up	GSE102238
2.59206e-16	3.7679	COL10A1	up	GSE102238
3.22625e-16	1.70927	YIF1B	up	GSE102238
3.79813e-16	3.87026	CEACAM3	up	GSE102238
3.79813e-16	1.2955	PKM	up	GSE102238
5.17121e-16	2.81362	GPR35	up	GSE102238
5.29419e-16	2.10452	JPT1	up	GSE102238
5.81029e-16	1.0726	ARPC2	up	GSE102238
8.20069e-16	2.67686	AHNAK2	up	GSE102238
9.4364e-16	-1.3401	GOLGA6A	down	GSE102238
9.4364e-16	-1.3401	GOLGA6D	down	GSE102238
9.4364e-16	4.2795	CAPN8	up	GSE102238
1.14172e-15	1.44454	RHBDL2	up	GSE102238
1.17038e-15	1.81008	CAPN10	up	GSE102238
1.17038e-15	3.4832	DKK1	up	GSE102238
1.36206e-15	4.78476	CST2	up	GSE102238
1.81687e-15	1.33746	PNKD	up	GSE102238
2.03123e-15	1.95872	IQGAP3	up	GSE102238
2.26576e-15	2.93051	CYP2S1	up	GSE102238
2.71083e-15	1.74966	MARCKSL1	up	GSE102238
2.7512e-15	2.24364	CLDN14	up	GSE102238
2.85365e-15	4.59524	CST1	up	GSE102238
2.9912e-15	1.75176	S100A16	up	GSE102238
3.34847e-15	2.11664	KLK6	up	GSE102238
3.76647e-15	1.94363	CENPF	up	GSE102238
3.76647e-15	3.41722	TMPRSS4	up	GSE102238
3.76647e-15	3.52958	UGT1A1	up	GSE102238
3.76647e-15	3.52958	UGT1A3	up	GSE102238
3.76647e-15	3.52958	UGT1A4	up	GSE102238
3.76647e-15	3.52958	UGT1A5	up	GSE102238
3.82941e-15	2.43706	SLC6A6	up	GSE102238
4.50243e-15	1.11358	ANXA2	up	GSE102238
4.90777e-15	2.96566	LEF1	up	GSE102238
4.90777e-15	2.07676	ANLN	up	GSE102238
4.90777e-15	1.53362	CDH3	up	GSE102238
5.17363e-15	2.3675	FOXP3	up	GSE102238
5.17363e-15	1.95576	TMEM171	up	GSE102238
5.33791e-15	2.13776	PODNL1	up	GSE102238
5.59371e-15	2.25754	KNL1	up	GSE102238
6.13887e-15	2.40854	TOP2A	up	GSE102238
6.14078e-15	2.97434	SLPI	up	GSE102238
6.59556e-15	-0.89188	CDC14B	down	GSE102238
7.05719e-15	1.60979	INHBA	up	GSE102238
7.66122e-15	2.71342	ADAMTS12	up	GSE102238
8.28177e-15	1.73468	UBE2T	up	GSE102238
8.75366e-15	2.07304	COL8A2	up	GSE102238
8.86889e-15	5.09708	CEACAM5	up	GSE102238
9.47093e-15	2.67046	THBS2	up	GSE102238
1.00611e-14	2.40876	ITGA2	up	GSE102238
1.0317e-14	1.79618	MFAP2	up	GSE102238
1.20882e-14	1.95339	CELSR1	up	GSE102238
1.41906e-14	3.1483	UGT1A10	up	GSE102238
1.41906e-14	3.1483	UGT1A6	up	GSE102238
1.41906e-14	3.1483	UGT1A7	up	GSE102238
1.41906e-14	3.1483	UGT1A8	up	GSE102238
1.41906e-14	3.1483	UGT1A9	up	GSE102238
1.41906e-14	1.57456	LGALS3BP	up	GSE102238
1.41906e-14	2.29038	RUNX2	up	GSE102238
1.66904e-14	1.83746	HEPH	up	GSE102238
1.75913e-14	2.24838	LPAR5	up	GSE102238
1.79794e-14	1.68408	ZNF703	up	GSE102238
1.9296e-14	1.76026	LY6E	up	GSE102238
1.9296e-14	1.95132	FOXL1	up	GSE102238
1.9296e-14	1.9031	GSDMB	up	GSE102238
2.1663e-14	2.24958	MISP	up	GSE102238
2.31197e-14	1.5827	CORO2A	up	GSE102238
2.62916e-14	2.10968	TPX2	up	GSE102238
3.00775e-14	2.57738	PLPP4	up	GSE102238
3.20832e-14	1.8669	RTKN2	up	GSE102238
3.20832e-14	1.39318	RARG	up	GSE102238
3.24785e-14	-1.03446	GOLGA8O	down	GSE102238
3.30753e-14	3.82621	MUC16	up	GSE102238
3.55475e-14	1.36747	SPC24	up	GSE102238
3.55475e-14	0.76968	DVL3	up	GSE102238
3.60087e-14	2.2043	MKI67	up	GSE102238
3.79913e-14	1.73649	CAPG	up	GSE102238
3.84777e-14	2.2069	KRT19	up	GSE102238
3.87961e-14	1.35344	LMO7	up	GSE102238
4.08901e-14	2.36554	OLFML2B	up	GSE102238
4.28172e-14	3.07464	CTHRC1	up	GSE102238
4.64862e-14	1.76204	MDK	up	GSE102238
5.14438e-14	1.94676	GALNT5	up	GSE102238
5.29828e-14	1.80942	MALL	up	GSE102238
5.42011e-14	1.24606	PLEC	up	GSE102238
5.42011e-14	2.35428	HS3ST3A1	up	GSE102238
5.56152e-14	3.17946	COL8A1	up	GSE102238
5.8025e-14	2.7569	MATN3	up	GSE102238
6.11988e-14	1.0885	SSH1	up	GSE102238
6.11988e-14	1.50378	TTYH3	up	GSE102238
6.26093e-14	1.54632	B3GNT9	up	GSE102238
6.26789e-14	2.37778	HS3ST1	up	GSE102238
6.30379e-14	1.9472	SLC45A3	up	GSE102238
6.72796e-14	2.53652	MMP11	up	GSE102238
7.52988e-14	1.18081	KIF23	up	GSE102238
7.79445e-14	1.74368	SDC1	up	GSE102238
7.86696e-14	0.69829	PIGS	up	GSE102238
7.86696e-14	3.3737	SULF1	up	GSE102238
8.29456e-14	3.32728	GJB5	up	GSE102238
9.10423e-14	1.43274	KIF11	up	GSE102238
9.53507e-14	1.87454	WNT10A	up	GSE102238
9.82002e-14	1.86946	ITGA11	up	GSE102238
9.82002e-14	0.91252	LAMP1	up	GSE102238
9.82002e-14	3.43826	COL1A1	up	GSE102238
9.82002e-14	1.91662	TFAP2A	up	GSE102238
1.02226e-13	2.838	MESD	up	GSE102238
1.02226e-13	0.81672	MICALL2	up	GSE102238
1.10726e-13	-1.32632	ACAT1	down	GSE102238
1.12211e-13	2.07498	STYK1	up	GSE102238
1.14415e-13	2.31758	SFN	up	GSE102238
1.18705e-13	2.027	SHISA2	up	GSE102238
1.21719e-13	1.59038	MBOAT2	up	GSE102238
1.30223e-13	2.4529	KIF20A	up	GSE102238
1.30223e-13	2.11002	BGN	up	GSE102238
1.38622e-13	1.82824	ADAM19	up	GSE102238
1.39996e-13	1.00952	MAST2	up	GSE102238
1.41595e-13	0.8403	PARP4	up	GSE102238
1.47235e-13	1.06822	SFXN3	up	GSE102238
1.64951e-13	1.92798	ELF4	up	GSE102238
1.75134e-13	0.83228	ZBTB7A	up	GSE102238
1.80694e-13	2.08106	BUB1	up	GSE102238
1.85463e-13	0.84097	XXYLT1	up	GSE102238
1.94018e-13	2.00686	PDLIM7	up	GSE102238
1.94018e-13	1.9292	NDC80	up	GSE102238
1.94018e-13	2.57472	FN1	up	GSE102238
1.94018e-13	-0.92126	UBE2D4	down	GSE102238
1.94018e-13	2.8031	SERPINB5	up	GSE102238
1.98456e-13	3.06809	MUC4	up	GSE102238
1.99615e-13	1.20366	S100A10	up	GSE102238
2.02268e-13	2.81812	IGFL2	up	GSE102238
2.04312e-13	1.10292	TAFA5	up	GSE102238
2.05324e-13	1.44736	LPCAT4	up	GSE102238
2.05977e-13	1.54962	TMEM92	up	GSE102238
2.19883e-13	1.45336	ADAM8	up	GSE102238
2.2584e-13	2.07959	IL2RG	up	GSE102238
2.35815e-13	1.56618	SLC17A9	up	GSE102238
2.79579e-13	2.3162	LYPD3	up	GSE102238
2.81486e-13	3.10656	SLC6A14	up	GSE102238
2.89308e-13	1.15036	ACTN1	up	GSE102238
2.89308e-13	2.2776	GRIN2D	up	GSE102238
2.93086e-13	1.61453	CEMIP	up	GSE102238
2.93086e-13	1.26662	GTSE1	up	GSE102238
2.93086e-13	0.98922	C2orf81	up	GSE102238
2.93086e-13	1.54902	ASPM	up	GSE102238
2.96364e-13	-2.3147	AOX1	down	GSE102238
2.995e-13	1.86846	ITGA3	up	GSE102238
3.01969e-13	1.90604	EPHX4	up	GSE102238
3.09195e-13	0.89324	TRABD2A	up	GSE102238
3.14631e-13	1.15603	PLCD3	up	GSE102238
3.22378e-13	1.03144	CLIC1	up	GSE102238
3.25393e-13	2.24162	CDH11	up	GSE102238
3.39529e-13	1.33684	GLI2	up	GSE102238
3.52314e-13	1.12532	PON2	up	GSE102238
3.59582e-13	1.39022	CKLF	up	GSE102238
3.64139e-13	2.9131	FNDC1	up	GSE102238
3.71124e-13	0.88726	ACTN4	up	GSE102238
4.02572e-13	1.07879	CTSA	up	GSE102238
4.51729e-13	1.27724	PTTG1	up	GSE102238
4.70612e-13	1.87778	FHL2	up	GSE102238
5.02108e-13	2.11986	MTMR11	up	GSE102238
5.1157e-13	1.63438	CENPM	up	GSE102238
5.25465e-13	0.87922	PRDX1	up	GSE102238
5.31466e-13	1.42524	B3GNT3	up	GSE102238
5.61199e-13	1.4457	CSTB	up	GSE102238
5.76067e-13	1.37156	PHLDA3	up	GSE102238
5.85668e-13	2.25706	ANTXR1	up	GSE102238
6.14489e-13	1.1521	TMSB10	up	GSE102238
6.32258e-13	2.70662	GPRC5A	up	GSE102238
6.32258e-13	2.7911	EPS8L3	up	GSE102238
8.28066e-13	1.93298	MAP1A	up	GSE102238
8.56963e-13	1.01338	IFT140	up	GSE102238
8.56963e-13	1.01338	TMEM204	up	GSE102238
8.57555e-13	0.9307	ZDHHC7	up	GSE102238
8.67061e-13	0.85155	ELK1	up	GSE102238
9.49555e-13	0.82068	PGAM1	up	GSE102238
1.00202e-12	2.02138	TSPAN1	up	GSE102238
1.04317e-12	-1.70474	SERPINI1	down	GSE102238
1.05378e-12	1.74196	TMC7	up	GSE102238
1.05378e-12	0.78758	SIPA1	up	GSE102238
1.10359e-12	1.51099	PCDH7	up	GSE102238
1.33471e-12	0.84964	KIAA1614	up	GSE102238
1.3942e-12	1.95246	AEBP1	up	GSE102238
1.41552e-12	1.41268	PLK1	up	GSE102238
1.4337e-12	2.41035	CEACAM6	up	GSE102238
1.45127e-12	1.94046	KIFC1	up	GSE102238
1.48847e-12	1.07002	CGREF1	up	GSE102238
1.48847e-12	1.4916	CENPI	up	GSE102238
1.52593e-12	-1.40676	CCDC141	down	GSE102238
1.60286e-12	1.51976	KCNN4	up	GSE102238
1.666e-12	-1.42296	DTNA	down	GSE102238
1.69703e-12	0.61101	NBPF11	up	GSE102238
1.69703e-12	0.61101	NBPF12	up	GSE102238
1.69703e-12	0.61101	NBPF15	up	GSE102238
1.69703e-12	0.61101	NBPF9	up	GSE102238
1.73447e-12	2.85312	LAMP5	up	GSE102238
1.7911e-12	1.76159	OSBPL3	up	GSE102238
1.82723e-12	1.89492	ATP10A	up	GSE102238
1.84099e-12	-1.01959	OLFM1	down	GSE102238
1.90978e-12	1.65892	GAL3ST4	up	GSE102238
2.07292e-12	3.88204	MUC5AC	up	GSE102238
2.08247e-12	2.04338	PLAT	up	GSE102238
2.08247e-12	-2.10652	DMD	down	GSE102238
2.17094e-12	0.76696	CSTF2	up	GSE102238
2.20505e-12	-1.82064	VIPR2	down	GSE102238
2.20505e-12	1.04804	TAGLN2	up	GSE102238
2.30501e-12	-2.17914	BTG2	down	GSE102238
2.37814e-12	1.53385	COL5A1	up	GSE102238
2.41732e-12	2.79248	NOX4	up	GSE102238
2.4419e-12	2.34046	PHLDA2	up	GSE102238
2.44477e-12	1.5502	SLC16A4	up	GSE102238
2.47461e-12	1.4317	TOR4A	up	GSE102238
2.52175e-12	1.41332	FXYD3	up	GSE102238
2.54791e-12	0.89729	TMEM79	up	GSE102238
2.63093e-12	1.29412	SYDE1	up	GSE102238
2.7045e-12	2.08882	CPZ	up	GSE102238
2.77732e-12	1.51574	IER5L	up	GSE102238
2.99703e-12	1.54863	SPON2	up	GSE102238
3.09265e-12	1.30124	HOXB6	up	GSE102238
3.09265e-12	0.8845	GLMP	up	GSE102238
3.14725e-12	3.67928	POSTN	up	GSE102238
3.31768e-12	2.53762	IGFBP3	up	GSE102238
3.33082e-12	1.29178	HJURP	up	GSE102238
3.38849e-12	1.09487	PALLD	up	GSE102238
3.46419e-12	-1.06758	GIPC2	down	GSE102238
3.46419e-12	-0.73295	DHRS12	down	GSE102238
3.53313e-12	-1.36399	MYRIP	down	GSE102238
3.6259e-12	0.8928	TUBB	up	GSE102238
3.62603e-12	2.20448	TMEM200A	up	GSE102238
3.78887e-12	-1.93101	USP2	down	GSE102238
3.85463e-12	-1.08308	ACSM6	down	GSE102238
3.87367e-12	1.51941	SLC2A1	up	GSE102238
4.25655e-12	1.41124	HOXB2	up	GSE102238
4.26046e-12	-1.65412	ERO1B	down	GSE102238
4.337e-12	1.32429	TMIGD3	up	GSE102238
4.337e-12	1.40835	FLNA	up	GSE102238
4.337e-12	2.9036	COL17A1	up	GSE102238
4.37899e-12	0.93694	SLC39A1	up	GSE102238
4.55315e-12	1.09643	PLIN3	up	GSE102238
4.9398e-12	1.82126	OASL	up	GSE102238
4.9398e-12	1.6594	KIF4A	up	GSE102238
4.9398e-12	1.19398	MELK	up	GSE102238
4.98623e-12	1.91448	MMP13	up	GSE102238
5.12737e-12	1.98665	TGM2	up	GSE102238
5.24173e-12	2.1802	TIMP1	up	GSE102238
5.32122e-12	2.5506	LEMD1	up	GSE102238
5.32122e-12	1.85239	ERN2	up	GSE102238
5.3409e-12	1.55106	FAM83E	up	GSE102238
5.37433e-12	1.36342	PCED1B	up	GSE102238
5.37433e-12	1.16756	MREG	up	GSE102238
5.50947e-12	1.35476	MET	up	GSE102238
5.61174e-12	1.45832	SAPCD2	up	GSE102238
5.65819e-12	1.66089	ABHD17C	up	GSE102238
6.08966e-12	1.17248	SH3BP1	up	GSE102238
6.18299e-12	-0.78254	EIF4B	down	GSE102238
6.40396e-12	2.08568	WNT2	up	GSE102238
6.60789e-12	1.75521	OAS1	up	GSE102238
7.01928e-12	0.92924	SMAGP	up	GSE102238
7.06544e-12	1.95986	OAS2	up	GSE102238
7.08484e-12	1.11662	TRIB2	up	GSE102238
7.10647e-12	1.02616	MND1	up	GSE102238
7.13231e-12	1.64734	MYOF	up	GSE102238
7.43378e-12	1.68448	LOXL1	up	GSE102238
7.43378e-12	1.78999	CHURC1	up	GSE102238
7.43378e-12	0.79612	MAPKAPK2	up	GSE102238
7.6066e-12	0.91292	BLCAP	up	GSE102238
8.01842e-12	-0.71552	GKAP1	down	GSE102238
8.01842e-12	1.30658	STIL	up	GSE102238
8.53563e-12	1.02056	PGM2	up	GSE102238
8.53563e-12	0.74457	MPV17	up	GSE102238
8.54888e-12	1.97323	BCAS1	up	GSE102238
8.54888e-12	0.92744	ADCY3	up	GSE102238
8.57231e-12	0.78846	ZNF827	up	GSE102238
8.59876e-12	1.36233	CDKN3	up	GSE102238
8.98333e-12	1.82542	UNC5B	up	GSE102238
9.07755e-12	0.89716	NBPF8	up	GSE102238
9.15863e-12	1.3049	PARPBP	up	GSE102238
9.23902e-12	0.99863	INF2	up	GSE102238
9.57889e-12	1.0868	LAYN	up	GSE102238
9.76026e-12	1.82988	CSNK1D	up	GSE102238
9.76026e-12	1.82988	SLC16A3	up	GSE102238
9.96059e-12	3.06094	ITGB6	up	GSE102238
1.00887e-11	0.75834	DGKA	up	GSE102238
1.03327e-11	1.16722	SLC46A3	up	GSE102238
1.03989e-11	1.76291	CHST1	up	GSE102238
1.03989e-11	1.09476	LGALS3	up	GSE102238
1.06886e-11	1.17952	CDK1	up	GSE102238
1.07115e-11	1.75472	NUSAP1	up	GSE102238
1.07428e-11	2.76018	VSIG2	up	GSE102238
1.08266e-11	0.98419	RIPK3	up	GSE102238
1.09206e-11	0.76804	MMACHC	up	GSE102238
1.09339e-11	1.89024	CCNA2	up	GSE102238
1.09997e-11	-0.92929	ALDH1L1	down	GSE102238
1.09997e-11	0.99874	HTATIP2	up	GSE102238
1.10089e-11	2.01656	FSCN1	up	GSE102238
1.17496e-11	-0.94538	MBD3L2	down	GSE102238
1.17496e-11	-0.94538	MBD3L2B	down	GSE102238
1.17496e-11	-0.94538	MBD3L3	down	GSE102238
1.17496e-11	-0.94538	MBD3L4	down	GSE102238
1.17496e-11	-0.94538	MBD3L5	down	GSE102238
1.19536e-11	1.04413	CCNB1	up	GSE102238
1.20613e-11	1.64394	MXRA8	up	GSE102238
1.22317e-11	1.7224	SULF2	up	GSE102238
1.32329e-11	1.23276	HK1	up	GSE102238
1.33165e-11	1.39823	GPX8	up	GSE102238
1.37593e-11	2.18107	SFTA2	up	GSE102238
1.37593e-11	1.82868	CD109	up	GSE102238
1.37593e-11	2.70928	PI3	up	GSE102238
1.39617e-11	-0.83068	HADHA	down	GSE102238
1.39617e-11	0.86124	B3GNTL1	up	GSE102238
1.39617e-11	0.70905	CD276	up	GSE102238
1.39617e-11	-2.25656	PDK4	down	GSE102238
1.50778e-11	0.7743	RCC2	up	GSE102238
1.51108e-11	1.5332	GDPD3	up	GSE102238
1.51108e-11	1.85304	HMMR	up	GSE102238
1.59474e-11	2.4651	COL1A2	up	GSE102238
1.62245e-11	0.86304	SMG9	up	GSE102238
1.62245e-11	0.97424	HOXA3	up	GSE102238
1.63398e-11	2.82538	KRT17	up	GSE102238
1.66099e-11	-1.12579	SEMA6D	down	GSE102238
1.66099e-11	1.23355	COLGALT1	up	GSE102238
1.66099e-11	1.27438	ARPC1B	up	GSE102238
1.6877e-11	1.3965	RAC2	up	GSE102238
1.75546e-11	1.122	CDC25B	up	GSE102238
1.76227e-11	1.08564	ITGB5	up	GSE102238
1.78831e-11	1.72242	ADAMTS14	up	GSE102238
1.88458e-11	-2.67226	C2CD4B	down	GSE102238
1.92368e-11	1.71062	CMTM3	up	GSE102238
1.92368e-11	1.13946	NT5DC2	up	GSE102238
1.92368e-11	0.99438	HKDC1	up	GSE102238
2.01074e-11	0.63919	PYGO2	up	GSE102238
2.0643e-11	0.87954	MYL12A	up	GSE102238
2.11184e-11	-0.6375	AFF4	down	GSE102238
2.1763e-11	1.26816	FRRS1	up	GSE102238
2.26244e-11	-0.67955	ZNF778	down	GSE102238
2.27404e-11	1.15224	TACC3	up	GSE102238
2.27753e-11	0.90278	CENPO	up	GSE102238
2.29853e-11	1.16141	IRS1	up	GSE102238
2.32504e-11	0.9828	VDR	up	GSE102238
2.36005e-11	0.87769	AMPD3	up	GSE102238
2.36005e-11	0.896	HOXB3	up	GSE102238
2.3715e-11	1.01341	GRIP2	up	GSE102238
2.45132e-11	2.70098	CCN4	up	GSE102238
2.45132e-11	1.319	TTK	up	GSE102238
2.46795e-11	1.801	TUBB3	up	GSE102238
2.50642e-11	1.79626	CD80	up	GSE102238
2.50642e-11	1.79626	TIMMDC1	up	GSE102238
2.68827e-11	1.22332	TNFRSF21	up	GSE102238
2.69185e-11	1.6732	BIK	up	GSE102238
2.69185e-11	1.36244	PLAC8	up	GSE102238
2.69185e-11	1.12829	ZNF532	up	GSE102238
2.7068e-11	-2.36904	OR1E1	down	GSE102238
2.7068e-11	0.71696	APOL1	up	GSE102238
2.75785e-11	2.74202	NPTX1	up	GSE102238
2.77632e-11	-2.7556	PAIP2B	down	GSE102238
2.79447e-11	0.86668	SPDL1	up	GSE102238
2.80548e-11	1.48288	HASPIN	up	GSE102238
2.82878e-11	0.99266	CDCA8	up	GSE102238
2.82878e-11	1.87338	TRIM31	up	GSE102238
2.88708e-11	-1.28871	ALDH1A1	down	GSE102238
2.90084e-11	2.1301	ADGRF1	up	GSE102238
2.99283e-11	-0.84206	VLDLR	down	GSE102238
3.00785e-11	1.37632	AMIGO2	up	GSE102238
3.02806e-11	2.37572	ECM1	up	GSE102238
3.09978e-11	1.48706	SQLE	up	GSE102238
3.2261e-11	1.10058	CD9	up	GSE102238
3.27356e-11	0.96966	CNPY4	up	GSE102238
3.35656e-11	-1.3265	CDNF	down	GSE102238
3.36662e-11	0.84292	ACTR3	up	GSE102238
3.36777e-11	1.33369	IL1RAP	up	GSE102238
3.40096e-11	1.40724	SGO1	up	GSE102238
3.55734e-11	2.509	CCL20	up	GSE102238
3.55734e-11	1.448	PLEK2	up	GSE102238
3.59917e-11	0.59329	DNM2	up	GSE102238
3.61366e-11	0.77952	YWHAH	up	GSE102238
3.67007e-11	0.8488	DTX4	up	GSE102238
3.67163e-11	0.64407	FANCI	up	GSE102238
3.67163e-11	0.64407	POLG	up	GSE102238
3.67163e-11	1.43957	OAS3	up	GSE102238
3.7108e-11	2.97146	GPX2	up	GSE102238
3.75781e-11	1.43332	ANO1	up	GSE102238
3.81061e-11	2.31246	ALPK2	up	GSE102238
3.95092e-11	0.63102	MOV10	up	GSE102238
4.01383e-11	0.8687	HOXC4	up	GSE102238
4.01383e-11	-1.2421	TSNARE1	down	GSE102238
4.01674e-11	2.13796	GSTM5	up	GSE102238
4.11104e-11	0.93172	TAX1BP3	up	GSE102238
4.1208e-11	1.22971	PMCH	up	GSE102238
4.29559e-11	1.5493	UBE2C	up	GSE102238
4.36631e-11	0.94632	IRF9	up	GSE102238
4.36631e-11	0.75843	TUBA4A	up	GSE102238
4.52095e-11	-0.67282	C20orf141	down	GSE102238
4.52695e-11	2.45098	TMEM45B	up	GSE102238
4.52695e-11	0.91489	GPR78	up	GSE102238
4.58879e-11	0.81154	TLN1	up	GSE102238
4.62303e-11	-2.41402	ZNF804B	down	GSE102238
4.62303e-11	1.4096	MLPH	up	GSE102238
4.62303e-11	1.04546	HOXB4	up	GSE102238
4.72169e-11	1.81704	FOXS1	up	GSE102238
4.79483e-11	-0.87324	LDHB	down	GSE102238
4.79747e-11	1.04358	KIAA1549L	up	GSE102238
4.83417e-11	0.82274	PTN	up	GSE102238
4.86885e-11	-0.68912	PLCB1	down	GSE102238
4.91571e-11	1.04149	SPOCK1	up	GSE102238
4.91571e-11	0.7616	FAM118B	up	GSE102238
4.91571e-11	2.862	TMC5	up	GSE102238
4.94448e-11	1.44816	CDC20B	up	GSE102238
4.97032e-11	2.66074	KRT14	up	GSE102238
5.02859e-11	1.69306	SGIP1	up	GSE102238
5.10305e-11	0.78776	TBK1	up	GSE102238
5.18608e-11	0.84219	TRAF2	up	GSE102238
5.21105e-11	1.63398	LGALS9	up	GSE102238
5.27393e-11	-1.34464	MYC	down	GSE102238
5.27393e-11	1.39852	TMEM200C	up	GSE102238
5.29168e-11	1.57296	AFAP1	up	GSE102238
5.45434e-11	1.71213	NRP2	up	GSE102238
5.45434e-11	1.81783	GCNT3	up	GSE102238
5.58751e-11	-0.70138	ZNF525	down	GSE102238
5.60222e-11	-1.84856	KLB	down	GSE102238
5.67151e-11	-1.08426	XKR4	down	GSE102238
5.69794e-11	1.26342	FZD2	up	GSE102238
5.88636e-11	1.62666	FERMT1	up	GSE102238
5.97617e-11	0.96814	KPNA2	up	GSE102238
6.05083e-11	0.86657	MTX1	up	GSE102238
6.0713e-11	2.21999	COL12A1	up	GSE102238
6.0713e-11	1.87497	HTRA3	up	GSE102238
6.15361e-11	0.97042	PTTG1IP	up	GSE102238
6.22003e-11	2.05422	IFI27	up	GSE102238
6.28947e-11	1.5891	GPR68	up	GSE102238
6.34511e-11	0.99796	DAZAP2	up	GSE102238
6.34511e-11	1.90952	TMEM154	up	GSE102238
6.46984e-11	0.73907	CDR2L	up	GSE102238
6.94121e-11	-1.61828	C4orf50	down	GSE102238
6.94572e-11	0.73897	PLXNB2	up	GSE102238
7.02554e-11	1.59988	EDAR	up	GSE102238
7.42377e-11	-2.35896	PLAAT5	down	GSE102238
7.5395e-11	1.22182	BLM	up	GSE102238
7.64e-11	1.05246	LRRC41	up	GSE102238
7.64e-11	1.05246	RAD54L	up	GSE102238
7.75208e-11	0.91953	HELLS	up	GSE102238
7.76737e-11	0.9618	SRC	up	GSE102238
7.86882e-11	0.90716	CACNB1	up	GSE102238
7.86882e-11	1.1505	MYO1E	up	GSE102238
7.87475e-11	1.2089	LBH	up	GSE102238
8.01924e-11	-0.6718	NSUN6	down	GSE102238
8.05549e-11	0.83708	TRNAU1AP	up	GSE102238
9.1747e-11	1.27716	NREP	up	GSE102238
9.22479e-11	1.21295	EPS8L1	up	GSE102238
9.26127e-11	-0.66832	TULP4	down	GSE102238
9.45569e-11	0.83904	RHOF	up	GSE102238
9.46909e-11	0.88349	P3H1	up	GSE102238
9.66191e-11	-1.0834	KCNAB1	down	GSE102238
9.66191e-11	-0.59371	TPT1	down	GSE102238
9.78012e-11	1.38949	SYNDIG1	up	GSE102238
9.86048e-11	-1.07831	PLA2G12A	down	GSE102238
9.90421e-11	1.21052	TFB1M	up	GSE102238
1.01392e-10	1.10092	N4BP3	up	GSE102238
1.05487e-10	1.88378	PLAU	up	GSE102238
1.06115e-10	1.23518	ELOVL6	up	GSE102238
1.06896e-10	1.97234	RAB31	up	GSE102238
1.09182e-10	2.31094	CTSK	up	GSE102238
1.09182e-10	-0.99942	TTN	down	GSE102238
1.10002e-10	-1.19402	PELI2	down	GSE102238
1.10751e-10	1.0595	DPY19L1	up	GSE102238
1.14117e-10	1.39857	ROR2	up	GSE102238
1.14514e-10	2.6831	HOPX	up	GSE102238
1.17567e-10	-0.7675	ARL5C	down	GSE102238
1.21749e-10	1.85007	HOXC8	up	GSE102238
1.24212e-10	1.45142	ATP2C1	up	GSE102238
1.24468e-10	1.23067	MYB	up	GSE102238
1.27101e-10	1.7018	FBXO32	up	GSE102238
1.30851e-10	-0.80218	SMIM35	down	GSE102238
1.32917e-10	0.9172	PTK7	up	GSE102238
1.3479e-10	1.20202	STRIP2	up	GSE102238
1.35744e-10	1.47756	SLC7A7	up	GSE102238
1.35744e-10	1.07128	CDCA4	up	GSE102238
1.35744e-10	1.07128	CLBA1	up	GSE102238
1.35954e-10	0.64594	RHOC	up	GSE102238
1.36638e-10	0.887	CALU	up	GSE102238
1.41658e-10	-1.14398	RNF212	down	GSE102238
1.42145e-10	1.98624	HSD17B6	up	GSE102238
1.49021e-10	-0.94182	KLHDC1	down	GSE102238
1.50235e-10	1.91864	ALOX5AP	up	GSE102238
1.51152e-10	1.3465	GALK1	up	GSE102238
1.51152e-10	1.3465	ITGB4	up	GSE102238
1.52788e-10	1.07754	ABRACL	up	GSE102238
1.55249e-10	-1.66376	FAM167A	down	GSE102238
1.55518e-10	0.87442	B3GALT4	up	GSE102238
1.55834e-10	0.86069	MEAK7	up	GSE102238
1.56424e-10	0.69874	CENPJ	up	GSE102238
1.57514e-10	0.79289	HIP1	up	GSE102238
1.57855e-10	0.6477	KHK	up	GSE102238
1.63698e-10	1.43718	TSPO2	up	GSE102238
1.67238e-10	1.66788	COL22A1	up	GSE102238
1.67853e-10	1.08178	TRIM21	up	GSE102238
1.68219e-10	1.45928	C3orf80	up	GSE102238
1.68219e-10	1.562	SYN1	up	GSE102238
1.68219e-10	0.79916	NUDT17	up	GSE102238
1.68219e-10	0.79916	PIAS3	up	GSE102238
1.72344e-10	2.87076	LRRC15	up	GSE102238
1.78113e-10	2.00294	THY1	up	GSE102238
1.85366e-10	1.34602	LMNB2	up	GSE102238
1.87471e-10	0.80025	SHISA5	up	GSE102238
1.90225e-10	0.69061	DUOX1	up	GSE102238
1.94007e-10	0.84512	RHBDF1	up	GSE102238
1.97323e-10	1.38416	TTC9	up	GSE102238
1.99678e-10	1.09846	ZYX	up	GSE102238
2.04727e-10	0.92976	GPR137	up	GSE102238
2.04796e-10	1.386	ITPR3	up	GSE102238
2.04796e-10	1.386	UQCC2	up	GSE102238
2.05344e-10	1.61888	XAF1	up	GSE102238
2.05468e-10	1.64946	GRAMD1B	up	GSE102238
2.05939e-10	-0.92092	NSG2	down	GSE102238
2.08502e-10	1.42107	CRIP1	up	GSE102238
2.12478e-10	0.7812	PML	up	GSE102238
2.13346e-10	1.05846	IL4R	up	GSE102238
2.29582e-10	0.64784	EXT1	up	GSE102238
2.30927e-10	0.6378	GABRR2	up	GSE102238
2.34075e-10	0.75014	CYSRT1	up	GSE102238
2.35786e-10	1.41122	PTPRR	up	GSE102238
2.40929e-10	1.13282	MICAL2	up	GSE102238
2.43743e-10	1.33844	METTL4	up	GSE102238
2.44194e-10	-1.14199	PTPRS	down	GSE102238
2.46717e-10	1.6455	TPM2	up	GSE102238
2.48754e-10	0.92352	ALDH3B1	up	GSE102238
2.48754e-10	0.97316	AZIN2	up	GSE102238
2.49686e-10	3.2497	KLK7	up	GSE102238
2.50914e-10	0.70487	WDR62	up	GSE102238
2.57147e-10	0.63262	NKIRAS2	up	GSE102238
2.57547e-10	0.72634	RCN1	up	GSE102238
2.58676e-10	0.77405	MPZL1	up	GSE102238
2.58821e-10	-1.31842	CA4	down	GSE102238
2.61364e-10	1.57122	ARL4C	up	GSE102238
2.6166e-10	0.92602	ARRDC2	up	GSE102238
2.78293e-10	1.2881	ADCY7	up	GSE102238
2.79943e-10	0.98487	LAMA3	up	GSE102238
2.80695e-10	0.88972	NCDN	up	GSE102238
2.83255e-10	0.65479	ARHGEF1	up	GSE102238
2.8411e-10	2.60588	MIA	up	GSE102238
2.84404e-10	1.0038	FAM131B	up	GSE102238
2.86179e-10	1.05828	TRIM59	up	GSE102238
2.89956e-10	-0.7123	FAM184A	down	GSE102238
2.96377e-10	1.07298	MSANTD3-TMEFF1	up	GSE102238
2.96377e-10	1.07298	TMEFF1	up	GSE102238
3.01236e-10	-2.32582	RBPJL	down	GSE102238
3.01236e-10	0.78998	CAP1	up	GSE102238
3.0471e-10	1.67648	TMEM132A	up	GSE102238
3.10065e-10	0.99984	AIDA	up	GSE102238
3.11103e-10	-1.2355	OR6M1	down	GSE102238
3.12056e-10	1.15371	DEPDC1	up	GSE102238
3.13191e-10	0.871	RCN3	up	GSE102238
3.14549e-10	-1.0948	CCDC69	down	GSE102238
3.17802e-10	-1.45833	PDCD4	down	GSE102238
3.21746e-10	-2.00944	TRHDE	down	GSE102238
3.21746e-10	-1.5518	PHYHD1	down	GSE102238
3.21746e-10	1.44512	CBR4	up	GSE102238
3.30692e-10	1.02984	NOTCH3	up	GSE102238
3.30692e-10	0.65883	CANT1	up	GSE102238
3.37795e-10	-2.41238	ACADL	down	GSE102238
3.37795e-10	-1.25322	JUN	down	GSE102238
3.38404e-10	1.2783	RASL11B	up	GSE102238
3.3991e-10	1.25867	CD58	up	GSE102238
3.45902e-10	2.02502	FCGR3A	up	GSE102238
3.45902e-10	1.53394	MFGE8	up	GSE102238
3.48099e-10	0.9601	PIF1	up	GSE102238
3.54608e-10	1.95411	NQO1	up	GSE102238
3.54608e-10	-1.25911	FGF12	down	GSE102238
3.5875e-10	0.74214	ELOVL1	up	GSE102238
3.58993e-10	-1.49886	SLC16A12	down	GSE102238
3.70859e-10	1.64994	ISLR	up	GSE102238
3.7644e-10	1.5979	PRR16	up	GSE102238
3.7644e-10	0.99432	STAT2	up	GSE102238
3.78232e-10	0.65176	HDGF	up	GSE102238
3.83252e-10	0.62409	LEO1	up	GSE102238
3.84112e-10	1.14102	HLA-A	up	GSE102238
3.87225e-10	-1.51902	NUCB2	down	GSE102238
3.87511e-10	2.39554	COL3A1	up	GSE102238
3.87821e-10	1.71876	DLX5	up	GSE102238
3.9946e-10	0.9871	CABYR	up	GSE102238
4.03439e-10	1.3268	MX2	up	GSE102238
4.0448e-10	1.04852	PLEKHG2	up	GSE102238
4.06398e-10	1.88714	S100A14	up	GSE102238
4.24873e-10	1.59466	BAIAP2L2	up	GSE102238
4.24873e-10	-2.21418	FBXW12	down	GSE102238
4.25195e-10	0.89034	ZEB1	up	GSE102238
4.25195e-10	0.80117	GALNT10	up	GSE102238
4.42498e-10	1.03222	APOBEC3C	up	GSE102238
4.45358e-10	0.85666	MCM3	up	GSE102238
4.47181e-10	1.27808	TGFB1	up	GSE102238
4.47181e-10	1.82848	CST6	up	GSE102238
4.53743e-10	1.28856	PCDHB10	up	GSE102238
4.56894e-10	1.63738	IL1RN	up	GSE102238
4.58827e-10	1.35054	F2R	up	GSE102238
4.639e-10	1.02916	JUP	up	GSE102238
4.69753e-10	0.69184	CAPNS1	up	GSE102238
4.69753e-10	-1.98161	BNIP3	down	GSE102238
4.75403e-10	0.60448	BOLA2B	up	GSE102238
4.75479e-10	1.56486	GFM1	up	GSE102238
4.75479e-10	1.56486	LXN	up	GSE102238
4.7758e-10	-2.34784	GSTA1	down	GSE102238
4.7758e-10	-2.34784	GSTA2	down	GSE102238
4.7758e-10	0.69194	DDA1	up	GSE102238
4.7993e-10	-0.72142	RPL5	down	GSE102238
4.80733e-10	0.74001	SHC1	up	GSE102238
4.84512e-10	1.24484	PRMT7	up	GSE102238
4.84512e-10	1.24484	SMPD3	up	GSE102238
4.84512e-10	0.98268	GAPDH	up	GSE102238
4.84512e-10	1.4134	PCLAF	up	GSE102238
4.93765e-10	1.34684	APOL2	up	GSE102238
5.08317e-10	1.01754	PARP3	up	GSE102238
5.19229e-10	0.73938	SLC44A2	up	GSE102238
5.20594e-10	1.34314	TRPS1	up	GSE102238
5.21145e-10	-2.81364	SNTG2	down	GSE102238
5.24697e-10	0.96109	ALOX5	up	GSE102238
5.59908e-10	0.81003	ITGAE	up	GSE102238
5.59908e-10	-2.13076	ARHGDIG	down	GSE102238
5.61659e-10	0.94096	C5orf34	up	GSE102238
5.6302e-10	1.46876	TNFSF15	up	GSE102238
5.73165e-10	1.48774	MARVELD1	up	GSE102238
5.80999e-10	1.1968	SLC16A5	up	GSE102238
5.83604e-10	1.37864	BMP4	up	GSE102238
5.84732e-10	-1.88572	AMHR2	down	GSE102238
5.90906e-10	-0.7784	ALDH6A1	down	GSE102238
5.90906e-10	-0.7784	BBOF1	down	GSE102238
5.93119e-10	0.9383	NUF2	up	GSE102238
5.98545e-10	1.59966	AP1S3	up	GSE102238
5.99061e-10	1.258	CALHM5	up	GSE102238
6.03571e-10	1.91446	KLF5	up	GSE102238
6.06228e-10	1.8418	GLI1	up	GSE102238
6.17154e-10	0.70935	CTSD	up	GSE102238
6.19454e-10	1.4298	PLAAT4	up	GSE102238
6.38089e-10	1.26254	SERPINH1	up	GSE102238
6.38089e-10	2.77956	PSG6	up	GSE102238
6.41307e-10	0.73908	SPTAN1	up	GSE102238
6.43101e-10	0.69478	TRIP10	up	GSE102238
6.44821e-10	1.1352	NRIP3	up	GSE102238
6.46285e-10	1.08108	NUMBL	up	GSE102238
6.4974e-10	1.26496	TIMP2	up	GSE102238
6.51519e-10	0.93316	IKBKE	up	GSE102238
6.53111e-10	1.36678	LIMK1	up	GSE102238
6.53111e-10	1.0726	PLXDC1	up	GSE102238
6.593e-10	1.6156	KLHDC7B	up	GSE102238
6.60769e-10	1.24522	CPT1C	up	GSE102238
6.60769e-10	0.95858	RIN3	up	GSE102238
6.61461e-10	0.79078	CACNB3	up	GSE102238
6.62448e-10	1.18984	FZD1	up	GSE102238
6.65948e-10	0.85754	KIF13B	up	GSE102238
6.6716e-10	1.05798	TMEM176A	up	GSE102238
6.99859e-10	-1.61992	STPG3	down	GSE102238
7.02815e-10	0.74006	KLC4	up	GSE102238
7.04727e-10	0.63115	GNAI2	up	GSE102238
7.04727e-10	1.34106	RPL39L	up	GSE102238
7.1399e-10	2.03636	ZNF469	up	GSE102238
7.15853e-10	0.66882	ABHD12	up	GSE102238
7.28561e-10	0.80602	HLA-B	up	GSE102238
7.30117e-10	2.45791	CEACAM7	up	GSE102238
7.3331e-10	-1.2318	EPB41L5	down	GSE102238
7.34285e-10	-1.00742	HS6ST3	down	GSE102238
7.3688e-10	0.90032	ISG15	up	GSE102238
7.43236e-10	1.07897	ACVR1	up	GSE102238
7.44532e-10	1.15008	PRR11	up	GSE102238
7.55555e-10	0.86246	TAPBP	up	GSE102238
7.56333e-10	1.84696	CTSE	up	GSE102238
7.57822e-10	1.16252	COL16A1	up	GSE102238
7.57822e-10	0.81587	TUBA1B	up	GSE102238
7.7205e-10	-1.99249	PAK3	down	GSE102238
7.78425e-10	1.1142	CAMK1G	up	GSE102238
7.80559e-10	0.76002	FAM222B	up	GSE102238
7.81098e-10	0.65682	TXN	up	GSE102238
8.10289e-10	1.02494	FOXF2	up	GSE102238
8.12013e-10	1.63768	EDNRA	up	GSE102238
8.12013e-10	1.57616	IRX5	up	GSE102238
8.15015e-10	1.07722	SEPTIN9	up	GSE102238
8.15015e-10	-1.40154	SARDH	down	GSE102238
8.15015e-10	3.33686	LCN2	up	GSE102238
8.22585e-10	0.89963	C1orf74	up	GSE102238
8.22585e-10	1.58904	TNS4	up	GSE102238
8.27637e-10	1.75914	GNA15	up	GSE102238
8.303e-10	1.75988	SPARC	up	GSE102238
8.32687e-10	0.9975	HOXA4	up	GSE102238
8.3428e-10	2.47114	SEMA3C	up	GSE102238
8.36893e-10	2.24366	CYP2C18	up	GSE102238
8.36893e-10	0.69265	ARHGDIA	up	GSE102238
8.42152e-10	-0.79235	KANK1	down	GSE102238
8.54162e-10	1.37184	LZTS1	up	GSE102238
8.564e-10	1.06148	BMP1	up	GSE102238
8.60394e-10	1.33114	PPM1N	up	GSE102238
8.74598e-10	1.22628	SH3PXD2A	up	GSE102238
8.74598e-10	1.39946	WNT7B	up	GSE102238
8.90102e-10	1.31522	ACSL5	up	GSE102238
9.06913e-10	0.65618	COL4A2	up	GSE102238
9.36635e-10	1.0759	ZWINT	up	GSE102238
9.38218e-10	-2.84692	AQP8	down	GSE102238
9.44524e-10	0.72718	DLGAP1	up	GSE102238
9.57013e-10	1.24553	PIK3R6	up	GSE102238
9.77883e-10	1.86368	MUC3A	up	GSE102238
9.95257e-10	0.59895	IQCE	up	GSE102238
1.01519e-09	0.62416	PXN	up	GSE102238
1.01519e-09	1.6979	COL5A2	up	GSE102238
1.03551e-09	-1.61956	P2RX1	down	GSE102238
1.04337e-09	-0.67252	NBAS	down	GSE102238
1.04765e-09	1.86952	TMEM150B	up	GSE102238
1.06317e-09	-0.93548	AMIGO1	down	GSE102238
1.07295e-09	0.69783	WDR1	up	GSE102238
1.07418e-09	-1.44382	PTGER4	down	GSE102238
1.07418e-09	-1.44382	TTC33	down	GSE102238
1.07842e-09	1.00406	CSK	up	GSE102238
1.10647e-09	1.1507	TMEM26	up	GSE102238
1.11007e-09	1.08996	MCU	up	GSE102238
1.11007e-09	-2.85434	TMED6	down	GSE102238
1.11209e-09	0.916	BID	up	GSE102238
1.11928e-09	1.38768	FAP	up	GSE102238
1.12223e-09	-0.68381	ZRANB3	down	GSE102238
1.14461e-09	1.63342	SLC15A3	up	GSE102238
1.15329e-09	-1.20358	CYB5A	down	GSE102238
1.15902e-09	-1.48462	C20orf203	down	GSE102238
1.16488e-09	-1.69848	C5	down	GSE102238
1.16723e-09	2.02992	MUC13	up	GSE102238
1.17406e-09	1.71006	EGFL6	up	GSE102238
1.20478e-09	1.11464	SLC25A24	up	GSE102238
1.22413e-09	1.22458	SHCBP1	up	GSE102238
1.22762e-09	0.73088	PARP2	up	GSE102238
1.22762e-09	-0.67834	SRR	down	GSE102238
1.23665e-09	1.27118	KCNK1	up	GSE102238
1.26422e-09	0.89325	SUGCT	up	GSE102238
1.28422e-09	1.36952	LTBP1	up	GSE102238
1.29127e-09	1.05492	ARHGAP27	up	GSE102238
1.30285e-09	1.06328	RAB33A	up	GSE102238
1.31197e-09	-0.62544	CCDC149	down	GSE102238
1.31342e-09	1.13136	FBXW10	up	GSE102238
1.31342e-09	0.75284	NACC1	up	GSE102238
1.31342e-09	-0.98392	TTLL6	down	GSE102238
1.31605e-09	-2.14554	SEL1L	down	GSE102238
1.33213e-09	1.11498	FAM83A	up	GSE102238
1.3328e-09	0.80083	IGFL4	up	GSE102238
1.36371e-09	1.15567	CMPK2	up	GSE102238
1.36853e-09	1.05736	HSPG2	up	GSE102238
1.39329e-09	1.47902	PLK4	up	GSE102238
1.43381e-09	1.72561	NEK2	up	GSE102238
1.46782e-09	0.8542	TEP1	up	GSE102238
1.46959e-09	1.75196	VCAN	up	GSE102238
1.47134e-09	-2.80896	IAPP	down	GSE102238
1.47134e-09	-2.80896	SLCO1A2	down	GSE102238
1.47134e-09	-1.63872	MT1X	down	GSE102238
1.4724e-09	1.04795	KIRREL1	up	GSE102238
1.49194e-09	0.9668	DUSP18	up	GSE102238
1.4926e-09	1.48018	SAMD9	up	GSE102238
1.50112e-09	1.0257	CCDC74A	up	GSE102238
1.50503e-09	1.04276	TWSG1	up	GSE102238
1.50558e-09	0.87656	DLEU7	up	GSE102238
1.52721e-09	-3.31733	PM20D1	down	GSE102238
1.52978e-09	2.68466	TFF2	up	GSE102238
1.53092e-09	1.42226	GGT5	up	GSE102238
1.54267e-09	0.68778	CYB5R2	up	GSE102238
1.56153e-09	1.7329	ADORA3	up	GSE102238
1.56319e-09	2.17954	VSIG1	up	GSE102238
1.57081e-09	1.19635	KIF3C	up	GSE102238
1.57705e-09	1.00992	PRR5L	up	GSE102238
1.59208e-09	1.0908	RRAS	up	GSE102238
1.61395e-09	-1.0451	DNAH12	down	GSE102238
1.61395e-09	-0.85658	TBCE	down	GSE102238
1.61827e-09	-0.8878	URB1	down	GSE102238
1.61827e-09	1.146	CD55	up	GSE102238
1.66284e-09	1.30974	CCR8	up	GSE102238
1.6743e-09	0.87002	SFRP4	up	GSE102238
1.6743e-09	0.91136	PPHLN1	up	GSE102238
1.67671e-09	2.01656	ANKS4B	up	GSE102238
1.68999e-09	0.706	LRP10	up	GSE102238
1.69872e-09	1.15524	IL7	up	GSE102238
1.69872e-09	-2.11543	NOS1	down	GSE102238
1.70273e-09	0.84594	RFX5	up	GSE102238
1.70273e-09	1.47498	IRAK2	up	GSE102238
1.71361e-09	1.33385	LTBP2	up	GSE102238
1.71361e-09	-1.22074	LIFR	down	GSE102238
1.72038e-09	1.07194	BIRC5	up	GSE102238
1.72686e-09	1.60478	EPSTI1	up	GSE102238
1.74127e-09	1.22602	CDCA5	up	GSE102238
1.74127e-09	1.70172	LGALS1	up	GSE102238
1.74728e-09	-0.91359	OR2F1	down	GSE102238
1.74728e-09	-1.83316	GLS2	down	GSE102238
1.793e-09	1.57742	HMCN1	up	GSE102238
1.80071e-09	1.21892	RNF24	up	GSE102238
1.84773e-09	-0.6651	CECR2	down	GSE102238
1.85605e-09	1.20112	FRMD5	up	GSE102238
1.87462e-09	-1.34334	RYR2	down	GSE102238
1.89537e-09	-1.24434	MC3R	down	GSE102238
1.98764e-09	2.3355	FOXQ1	up	GSE102238
1.99747e-09	0.99657	CD96	up	GSE102238
2.00308e-09	1.68512	LGALS9B	up	GSE102238
2.00308e-09	1.68512	LGALS9C	up	GSE102238
2.01794e-09	0.80785	FADD	up	GSE102238
2.02803e-09	1.82693	LRRC31	up	GSE102238
2.04858e-09	-0.86905	GSTA4	down	GSE102238
2.05751e-09	-1.07068	RPL17	down	GSE102238
2.05751e-09	-1.07068	RPL17-C18orf32	down	GSE102238
2.0679e-09	1.0387	CAMK2N1	up	GSE102238
2.06976e-09	0.87766	TRIM2	up	GSE102238
2.09722e-09	1.17798	TSPAN15	up	GSE102238
2.09734e-09	1.06964	ABR	up	GSE102238
2.11226e-09	1.59182	MRC2	up	GSE102238
2.11296e-09	-1.17114	EPHX2	down	GSE102238
2.12419e-09	-0.98494	SP8	down	GSE102238
2.1467e-09	1.2069	ANKRD50	up	GSE102238
2.16083e-09	1.03811	STK38	up	GSE102238
2.2212e-09	1.42666	CFHR1	up	GSE102238
2.24131e-09	0.97325	JAK3	up	GSE102238
2.2746e-09	-1.14362	FAM177B	down	GSE102238
2.27985e-09	-1.94692	KLF15	down	GSE102238
2.29626e-09	0.92216	UBE2L6	up	GSE102238
2.29728e-09	2.03732	VNN1	up	GSE102238
2.30818e-09	-1.91252	BRSK2	down	GSE102238
2.31406e-09	1.29354	MYL9	up	GSE102238
2.34743e-09	1.02358	RAD51AP1	up	GSE102238
2.40898e-09	0.59826	HMGA1	up	GSE102238
2.41189e-09	0.73932	DUSP7	up	GSE102238
2.41189e-09	-1.54904	CERS4	down	GSE102238
2.41282e-09	1.3916	GPR153	up	GSE102238
2.45007e-09	0.98327	GLT8D2	up	GSE102238
2.45528e-09	-1.34249	ADHFE1	down	GSE102238
2.46322e-09	2.15862	CDHR5	up	GSE102238
2.53019e-09	0.98596	MEX3B	up	GSE102238
2.53019e-09	1.3309	TNFSF4	up	GSE102238
2.56007e-09	1.78902	TGFBI	up	GSE102238
2.5748e-09	1.0731	TGFB1I1	up	GSE102238
2.5748e-09	1.05038	TIMM22	up	GSE102238
2.57646e-09	0.71534	DTX3L	up	GSE102238
2.57835e-09	1.01434	KIF26B	up	GSE102238
2.57982e-09	-0.78539	CCNG1	down	GSE102238
2.57982e-09	1.92892	ST6GALNAC1	up	GSE102238
2.58764e-09	1.25266	IGF2BP3	up	GSE102238
2.58764e-09	1.25266	MALSU1	up	GSE102238
2.64986e-09	1.72832	RNASE2	up	GSE102238
2.67875e-09	0.79853	ATP2A2	up	GSE102238
2.67875e-09	-0.59167	NOP53	down	GSE102238
2.71175e-09	0.99989	FAM78B	up	GSE102238
2.73366e-09	1.0181	RASD2	up	GSE102238
2.7714e-09	1.35718	EGLN3	up	GSE102238
2.77895e-09	0.71226	CMIP	up	GSE102238
2.79311e-09	1.08964	CTSB	up	GSE102238
2.81868e-09	0.62514	GDI1	up	GSE102238
2.81868e-09	2.32622	IL2RA	up	GSE102238
2.84491e-09	0.88912	FAM111A	up	GSE102238
2.86941e-09	-0.85824	PHF10	down	GSE102238
2.8919e-09	-1.39532	C5orf52	down	GSE102238
2.90975e-09	1.1212	CDT1	up	GSE102238
2.94422e-09	0.95535	LOXL3	up	GSE102238
2.9787e-09	1.49457	CFB	up	GSE102238
2.99239e-09	1.16929	KPNA7	up	GSE102238
3.02599e-09	-4.00946	SPX	down	GSE102238
3.02599e-09	1.51586	COL6A3	up	GSE102238
3.02599e-09	0.96714	ADAM9	up	GSE102238
3.02599e-09	1.41238	STEAP1	up	GSE102238
3.04574e-09	0.66138	CNOT6	up	GSE102238
3.04574e-09	0.68475	PRDM8	up	GSE102238
3.04871e-09	-1.66254	ECE2	down	GSE102238
3.06279e-09	1.67888	WFDC2	up	GSE102238
3.0641e-09	0.80888	OLFML2A	up	GSE102238
3.07379e-09	1.37848	LDLRAD2	up	GSE102238
3.08702e-09	-0.61373	KMT2A	down	GSE102238
3.10349e-09	0.6735	CACNA1C	up	GSE102238
3.10689e-09	0.99704	TJP3	up	GSE102238
3.10689e-09	-0.9722	SLC2A11	down	GSE102238
3.10893e-09	1.1015	AP3M2	up	GSE102238
3.11224e-09	-1.22562	HTR2C	down	GSE102238
3.1313e-09	0.7204	MST1R	up	GSE102238
3.25374e-09	-0.98486	STMND1	down	GSE102238
3.25374e-09	2.88258	TFF1	up	GSE102238
3.37183e-09	0.97336	TWF2	up	GSE102238
3.41142e-09	0.71748	SPIRE1	up	GSE102238
3.4578e-09	1.24216	ENO2	up	GSE102238
3.45936e-09	1.79064	TBC1D2	up	GSE102238
3.46526e-09	-1.38642	COCH	down	GSE102238
3.47133e-09	0.78606	ASPHD1	up	GSE102238
3.47133e-09	0.78606	KCTD13	up	GSE102238
3.49673e-09	0.8986	LMO4	up	GSE102238
3.51782e-09	2.24174	SUCNR1	up	GSE102238
3.53558e-09	0.7439	PYGB	up	GSE102238
3.56072e-09	1.04107	CKLF-CMTM1	up	GSE102238
3.57249e-09	0.69723	APOBEC3F	up	GSE102238
3.58657e-09	1.76628	MX1	up	GSE102238
3.59089e-09	1.15862	MMEL1	up	GSE102238
3.59089e-09	1.15862	PRXL2B	up	GSE102238
3.64187e-09	1.0081	GINS4	up	GSE102238
3.64742e-09	-0.82744	CBFA2T3	down	GSE102238
3.65798e-09	0.8526	ACTB	up	GSE102238
3.66855e-09	0.87856	PLS3	up	GSE102238
3.73462e-09	0.9449	SCARF2	up	GSE102238
3.77358e-09	0.7016	DBNDD2	up	GSE102238
3.77358e-09	1.05172	PDE3A	up	GSE102238
3.77358e-09	1.05172	UHRF1	up	GSE102238
3.77438e-09	0.699	BROX	up	GSE102238
3.82217e-09	-0.78602	SUCLG1	down	GSE102238
3.8712e-09	0.91404	SLC39A10	up	GSE102238
3.87135e-09	2.79686	TCN1	up	GSE102238
3.99273e-09	0.94906	KERA	up	GSE102238
4.00965e-09	0.90327	GOLM1	up	GSE102238
4.07687e-09	2.46442	CDH17	up	GSE102238
4.07997e-09	0.83113	BCL9L	up	GSE102238
4.07997e-09	0.83113	CXCR5	up	GSE102238
4.12512e-09	0.61642	PCNX3	up	GSE102238
4.12512e-09	0.80444	NECAP2	up	GSE102238
4.12512e-09	0.683	STK16	up	GSE102238
4.13298e-09	0.78752	ZNFX1	up	GSE102238
4.14276e-09	1.39776	SLAMF8	up	GSE102238
4.18607e-09	-2.14875	TMEM52	down	GSE102238
4.22082e-09	1.28612	ETV1	up	GSE102238
4.22865e-09	1.50874	SYTL2	up	GSE102238
4.22974e-09	1.09304	SLC52A3	up	GSE102238
4.2361e-09	0.7903	WBP1L	up	GSE102238
4.2963e-09	1.43202	ST8SIA2	up	GSE102238
4.30033e-09	1.31979	KYNU	up	GSE102238
4.30033e-09	-1.83216	GDF10	down	GSE102238
4.39648e-09	-1.78344	PRLR	down	GSE102238
4.42923e-09	-1.04988	CHRNB3	down	GSE102238
4.61375e-09	-1.25134	SLC34A1	down	GSE102238
4.77996e-09	0.94825	TRIM14	up	GSE102238
4.8218e-09	1.17518	CENPU	up	GSE102238
4.88662e-09	1.02225	DIO2	up	GSE102238
4.91441e-09	1.9157	TMEM130	up	GSE102238
4.94809e-09	1.03496	PHTF2	up	GSE102238
4.94809e-09	1.25456	CRYM	up	GSE102238
4.96577e-09	1.6183	SLC2A5	up	GSE102238
5.07212e-09	0.6115	BSG	up	GSE102238
5.08979e-09	0.96836	MGAT4B	up	GSE102238
5.11206e-09	0.64462	MYL12B	up	GSE102238
5.24779e-09	-0.62264	TSR1	down	GSE102238
5.27348e-09	1.20014	NUAK1	up	GSE102238
5.27348e-09	1.02448	RAB34	up	GSE102238
5.33006e-09	1.09672	PYCARD	up	GSE102238
5.33006e-09	0.79444	ARPC5	up	GSE102238
5.34106e-09	-2.86906	GUCA1C	down	GSE102238
5.39e-09	0.952	CST3	up	GSE102238
5.40161e-09	-0.95931	CELF4	down	GSE102238
5.40699e-09	0.8365	AXIN2	up	GSE102238
5.41334e-09	1.41794	APELA	up	GSE102238
5.45991e-09	-0.93724	PABPC4	down	GSE102238
5.46344e-09	1.35437	EDIL3	up	GSE102238
5.5048e-09	0.61916	SHKBP1	up	GSE102238
5.63875e-09	1.6968	PTGES	up	GSE102238
5.64652e-09	3.0353	MUC17	up	GSE102238
5.64652e-09	1.27152	S100A1	up	GSE102238
5.64652e-09	1.27152	S100A13	up	GSE102238
5.67245e-09	0.94036	HLA-F	up	GSE102238
5.75028e-09	0.74404	TCF3	up	GSE102238
5.87025e-09	1.47118	FCGR2A	up	GSE102238
5.88901e-09	-0.83556	B3GALNT2	down	GSE102238
5.92398e-09	0.69742	NUDCD3	up	GSE102238
5.98621e-09	-1.21704	KCNJ8	down	GSE102238
6.0277e-09	-0.5968	SEPTIN14	down	GSE102238
6.03849e-09	0.72978	TCF25	up	GSE102238
6.14465e-09	-0.70337	NRG2	down	GSE102238
6.14904e-09	-1.00012	TTLL7	down	GSE102238
6.16162e-09	1.31532	PRRX1	up	GSE102238
6.18185e-09	1.69848	VSTM2L	up	GSE102238
6.28569e-09	0.68368	EHMT1	up	GSE102238
6.29738e-09	-0.86295	DPY19L2	down	GSE102238
6.30144e-09	-1.20694	NBPF4	down	GSE102238
6.30144e-09	-1.20694	NBPF6	down	GSE102238
6.38492e-09	1.39458	NKD2	up	GSE102238
6.38492e-09	0.93834	ALDOA	up	GSE102238
6.47394e-09	-1.23527	LONRF2	down	GSE102238
6.66378e-09	0.85263	PCDH1	up	GSE102238
6.66423e-09	1.64262	TNFRSF11B	up	GSE102238
6.66423e-09	-0.88418	HPD	down	GSE102238
6.67187e-09	0.60765	FUT11	up	GSE102238
6.71424e-09	0.60036	PHETA2	up	GSE102238
6.71651e-09	1.62488	DCHS2	up	GSE102238
6.71651e-09	0.8082	ARHGAP11B	up	GSE102238
6.71651e-09	-3.3969	GRPR	down	GSE102238
6.78961e-09	1.1453	ZDHHC6	up	GSE102238
6.88324e-09	-0.8245	KLKB1	down	GSE102238
6.92925e-09	-0.74514	RAB44	down	GSE102238
6.96784e-09	1.13818	ANKRD34A	up	GSE102238
7.09162e-09	-2.14639	NPHS1	down	GSE102238
7.24882e-09	1.00033	IL4I1	up	GSE102238
7.37459e-09	1.78012	MMP12	up	GSE102238
7.42252e-09	-1.26269	ALDH1L2	down	GSE102238
7.54469e-09	1.73276	SOX21	up	GSE102238
7.61411e-09	-2.26438	HHLA1	down	GSE102238
7.68799e-09	-1.44396	RGS2	down	GSE102238
7.74601e-09	1.18372	PDGFRB	up	GSE102238
7.76396e-09	0.94106	MCM6	up	GSE102238
7.76943e-09	0.72302	TES	up	GSE102238
7.77079e-09	-0.87754	FITM2	down	GSE102238
7.80105e-09	-0.63774	SFTPD	down	GSE102238
7.80579e-09	2.71624	FLYWCH1	up	GSE102238
7.82975e-09	1.2556	PAQR8	up	GSE102238
7.87669e-09	1.25364	CALD1	up	GSE102238
7.94185e-09	-1.30989	MCOLN3	down	GSE102238
7.94185e-09	-0.77302	ACADM	down	GSE102238
7.94185e-09	-0.94374	ELL2	down	GSE102238
7.95793e-09	-1.41784	GABRE	down	GSE102238
8.00499e-09	-0.61926	NEGR1	down	GSE102238
8.0072e-09	-0.65318	ALDH9A1	down	GSE102238
8.07111e-09	-0.79504	SLC5A5	down	GSE102238
8.07121e-09	0.77492	IL13RA1	up	GSE102238
8.08142e-09	0.86956	PKD1	up	GSE102238
8.12485e-09	-1.17294	SIGLEC11	down	GSE102238
8.17802e-09	1.02632	HOXC5	up	GSE102238
8.2594e-09	1.0779	STX6	up	GSE102238
8.31102e-09	0.88276	IL20RB	up	GSE102238
8.35956e-09	0.6497	FHOD1	up	GSE102238
8.43801e-09	-0.61983	FXN	down	GSE102238
8.62195e-09	0.929	MCM4	up	GSE102238
8.83812e-09	0.97598	FLT3LG	up	GSE102238
8.87875e-09	-0.76866	HMGN1	down	GSE102238
8.89685e-09	1.21958	PSCA	up	GSE102238
8.89685e-09	1.20343	CLIP3	up	GSE102238
9.0287e-09	-0.91356	HGFAC	down	GSE102238
9.17959e-09	1.14129	DGKH	up	GSE102238
9.23547e-09	1.03132	KIF15	up	GSE102238
9.2892e-09	0.86422	MR1	up	GSE102238
9.34492e-09	0.98822	BRIP1	up	GSE102238
9.34492e-09	1.64846	DAPP1	up	GSE102238
9.38708e-09	1.2741	RNASEL	up	GSE102238
9.38708e-09	-1.08136	HMGB4	down	GSE102238
9.38739e-09	-1.26035	SLC25A15	down	GSE102238
9.39331e-09	0.83146	CENPE	up	GSE102238
9.41763e-09	1.13074	ANTXR2	up	GSE102238
9.43334e-09	-0.9656	BTBD2	down	GSE102238
9.52601e-09	0.86447	RAI14	up	GSE102238
9.6918e-09	1.1175	SLC24A3	up	GSE102238
9.69639e-09	-1.28102	PSMD6	down	GSE102238
9.77948e-09	1.618	TNNT1	up	GSE102238
9.80928e-09	-1.28452	CCDC196	down	GSE102238
9.81332e-09	0.85167	LPCAT2	up	GSE102238
9.8492e-09	1.10048	P2RY6	up	GSE102238
9.8492e-09	-0.8033	ZBTB21	down	GSE102238
9.93152e-09	1.20148	LRRC32	up	GSE102238
9.95733e-09	0.97088	REEP3	up	GSE102238
1.00156e-08	0.64942	DYNLT1	up	GSE102238
1.00623e-08	-1.15552	C10orf82	down	GSE102238
1.0084e-08	-0.87426	WNT8B	down	GSE102238
1.0239e-08	-0.67412	ZNF761	down	GSE102238
1.02603e-08	0.85034	MYD88	up	GSE102238
1.02656e-08	0.74567	PIMREG	up	GSE102238
1.04013e-08	-1.50266	TRIM50	down	GSE102238
1.04486e-08	0.99886	ICOSLG	up	GSE102238
1.04566e-08	0.58587	PSEN1	up	GSE102238
1.07128e-08	-0.63642	PCBP2	down	GSE102238
1.07329e-08	-0.69268	SMOC1	down	GSE102238
1.08144e-08	0.85994	CXCL16	up	GSE102238
1.10396e-08	1.19616	RAB23	up	GSE102238
1.11035e-08	-0.72738	SMPDL3B	down	GSE102238
1.11035e-08	1.43178	CLDN23	up	GSE102238
1.12753e-08	1.49875	DACT1	up	GSE102238
1.12753e-08	1.86182	NMU	up	GSE102238
1.12957e-08	0.83304	ATP6V1FNB	up	GSE102238
1.1299e-08	-0.71783	FOCAD	down	GSE102238
1.1299e-08	0.90574	ZIC1	up	GSE102238
1.13177e-08	-0.72048	FUNDC2	down	GSE102238
1.13177e-08	0.68667	DNAJC13	up	GSE102238
1.13668e-08	0.65758	PGF	up	GSE102238
1.13868e-08	1.62962	EMB	up	GSE102238
1.14052e-08	1.30202	RFTN1	up	GSE102238
1.15743e-08	0.75964	ERCC6L	up	GSE102238
1.17979e-08	2.24166	DHRS9	up	GSE102238
1.1804e-08	1.11234	TRADD	up	GSE102238
1.19352e-08	0.77363	BASP1	up	GSE102238
1.20631e-08	-1.28424	GAMT	down	GSE102238
1.21599e-08	0.979	ESCO2	up	GSE102238
1.21676e-08	-0.61874	SYDE2	down	GSE102238
1.21729e-08	-3.21704	SYCN	down	GSE102238
1.22126e-08	0.89586	DLGAP5	up	GSE102238
1.22203e-08	1.09846	TRIL	up	GSE102238
1.22793e-08	1.52486	MGAT3	up	GSE102238
1.22915e-08	1.44512	MILR1	up	GSE102238
1.23118e-08	-0.6032	ANKRD53	down	GSE102238
1.23611e-08	-0.76517	ANKRD20A1	down	GSE102238
1.23611e-08	0.91734	ENG	up	GSE102238
1.24296e-08	0.84976	FAT1	up	GSE102238
1.2738e-08	1.11214	CDA	up	GSE102238
1.27504e-08	2.03936	IGFBP5	up	GSE102238
1.2822e-08	-1.4203	DCUN1D2	down	GSE102238
1.30713e-08	-1.16887	JADE1	down	GSE102238
1.30801e-08	1.01372	SDCBP2	up	GSE102238
1.30947e-08	0.64009	IPO11	up	GSE102238
1.30947e-08	0.64009	KIF2A	up	GSE102238
1.31336e-08	1.25796	ITGB2	up	GSE102238
1.32052e-08	1.85332	SCUBE3	up	GSE102238
1.32068e-08	-0.99592	IFT20	down	GSE102238
1.33175e-08	1.0618	NETO2	up	GSE102238
1.33973e-08	0.99252	ILDR2	up	GSE102238
1.35222e-08	0.91182	CNNM4	up	GSE102238
1.35222e-08	-1.04678	NPY1R	down	GSE102238
1.37982e-08	0.96676	TPM4	up	GSE102238
1.38071e-08	-0.66114	HRC	down	GSE102238
1.38392e-08	0.76244	MAP7D1	up	GSE102238
1.38813e-08	1.02748	APOL4	up	GSE102238
1.39082e-08	1.41534	TRAF3IP3	up	GSE102238
1.39218e-08	-0.61994	NT5C1A	down	GSE102238
1.40572e-08	-0.85031	SIK2	down	GSE102238
1.4124e-08	0.9235	CD27	up	GSE102238
1.4124e-08	-1.68982	DPP10	down	GSE102238
1.41414e-08	-0.98254	EPHX1	down	GSE102238
1.42001e-08	-1.30546	SYT6	down	GSE102238
1.43723e-08	-3.36984	GSTA5	down	GSE102238
1.43723e-08	1.223	NOX1	up	GSE102238
1.44416e-08	1.43475	HPSE	up	GSE102238
1.45169e-08	1.15423	PNMA1	up	GSE102238
1.45444e-08	0.76722	HEXA	up	GSE102238
1.50025e-08	0.65434	TXNDC9	up	GSE102238
1.53143e-08	-1.22234	RIC3	down	GSE102238
1.54065e-08	0.72684	TSC22D2	up	GSE102238
1.54066e-08	1.01128	GINS1	up	GSE102238
1.54693e-08	2.2058	MUCL3	up	GSE102238
1.54693e-08	1.71824	ADAMDEC1	up	GSE102238
1.55007e-08	1.1603	RPS6KA4	up	GSE102238
1.55124e-08	1.14108	LRRC69	up	GSE102238
1.56043e-08	0.63458	TMEM87A	up	GSE102238
1.56241e-08	0.77733	SMC4	up	GSE102238
1.57453e-08	1.5031	FCER1G	up	GSE102238
1.57547e-08	1.9933	SULT1E1	up	GSE102238
1.5777e-08	1.23732	CXCL5	up	GSE102238
1.583e-08	-0.60678	C2orf50	down	GSE102238
1.59334e-08	-1.11662	TPO	down	GSE102238
1.59384e-08	1.22772	HLA-DRA	up	GSE102238
1.59624e-08	0.94038	ARSG	up	GSE102238
1.6029e-08	0.93376	LPCAT1	up	GSE102238
1.61496e-08	0.59951	ARF3	up	GSE102238
1.62809e-08	2.02806	SULT1B1	up	GSE102238
1.62809e-08	1.22994	SERTAD4	up	GSE102238
1.62829e-08	2.14756	AKR1B10	up	GSE102238
1.62829e-08	-1.71864	CTXN2	down	GSE102238
1.62829e-08	-1.71864	SLC12A1	down	GSE102238
1.62829e-08	1.04764	PBK	up	GSE102238
1.64562e-08	1.33854	C15orf48	up	GSE102238
1.64562e-08	1.16062	VSNL1	up	GSE102238
1.65045e-08	1.72888	TNC	up	GSE102238
1.65335e-08	-1.29922	DUSP1	down	GSE102238
1.66823e-08	0.84126	KCNG2	up	GSE102238
1.67993e-08	0.61106	TRIP6	up	GSE102238
1.70815e-08	0.78266	DOK1	up	GSE102238
1.70815e-08	1.18368	IL18BP	up	GSE102238
1.71494e-08	1.8302	PLAUR	up	GSE102238
1.71902e-08	1.28203	C2	up	GSE102238
1.73563e-08	1.1105	ADGRF4	up	GSE102238
1.74014e-08	1.21243	PPP1R18	up	GSE102238
1.74157e-08	-1.31864	PCBD2	down	GSE102238
1.74502e-08	0.60831	BAX	up	GSE102238
1.76117e-08	1.66238	SLX4	up	GSE102238
1.76218e-08	0.80051	ASAP2	up	GSE102238
1.76218e-08	-1.65509	LMO3	down	GSE102238
1.77492e-08	1.92376	PRRX2	up	GSE102238
1.77979e-08	0.92454	PPP1R3B	up	GSE102238
1.78583e-08	0.94885	SLC36A1	up	GSE102238
1.79608e-08	-0.72488	SWT1	down	GSE102238
1.79666e-08	-1.46714	PLCE1	down	GSE102238
1.81532e-08	-3.32574	AQP12A	down	GSE102238
1.81532e-08	-3.32574	AQP12B	down	GSE102238
1.81532e-08	1.0898	PLCB4	up	GSE102238
1.81647e-08	-0.75843	COQ8A	down	GSE102238
1.84525e-08	-0.76567	EIF2AK3	down	GSE102238
1.84962e-08	0.8878	ACTN3	up	GSE102238
1.85809e-08	-2.2265	KIRREL2	down	GSE102238
1.85809e-08	1.60096	STAC	up	GSE102238
1.8685e-08	0.79522	TAPBPL	up	GSE102238
1.8685e-08	0.79522	VAMP1	up	GSE102238
1.87137e-08	1.22678	LTA	up	GSE102238
1.87137e-08	-0.62416	ATG10	down	GSE102238
1.87137e-08	-0.62416	RPS23	down	GSE102238
1.88606e-08	0.80316	RRM2	up	GSE102238
1.89629e-08	-0.71718	TTLL11	down	GSE102238
1.90798e-08	-0.61322	FAM234A	down	GSE102238
1.90798e-08	-0.61322	RGS11	down	GSE102238
1.91244e-08	0.70314	HMGXB3	up	GSE102238
1.96112e-08	1.59452	PDPN	up	GSE102238
1.97669e-08	1.12478	GJD3	up	GSE102238
1.98538e-08	0.81721	ATP2B4	up	GSE102238
1.9885e-08	1.05118	TPBG	up	GSE102238
1.98993e-08	-1.9892	NKX6-2	down	GSE102238
2.02948e-08	-0.6082	KAZN	down	GSE102238
2.03131e-08	-0.6226	ZBTB45	down	GSE102238
2.03237e-08	0.90864	MVB12A	up	GSE102238
2.03237e-08	-0.62736	KLF11	down	GSE102238
2.03493e-08	0.68489	TPI1	up	GSE102238
2.03493e-08	0.69906	ABI2	up	GSE102238
2.05861e-08	-1.37108	NPAS2	down	GSE102238
2.0805e-08	0.7005	ASPHD2	up	GSE102238
2.10221e-08	0.61536	VILL	up	GSE102238
2.10221e-08	-0.7586	MAST3	down	GSE102238
2.10514e-08	1.45044	BIRC3	up	GSE102238
2.10863e-08	1.31804	ENTPD1	up	GSE102238
2.1287e-08	0.75068	TOMM40	up	GSE102238
2.14207e-08	1.31618	ARHGDIB	up	GSE102238
2.1728e-08	0.88204	DDX49	up	GSE102238
2.17534e-08	0.64006	ZFC3H1	up	GSE102238
2.1762e-08	-1.64914	PRSS58	down	GSE102238
2.23842e-08	1.10312	HOXB5	up	GSE102238
2.27695e-08	-1.04368	GATA2	down	GSE102238
2.30377e-08	1.00976	ZFPM2	up	GSE102238
2.31781e-08	0.82642	PSORS1C1	up	GSE102238
2.31781e-08	0.89266	LDHA	up	GSE102238
2.32755e-08	1.51458	LAPTM5	up	GSE102238
2.33044e-08	1.0101	HIC1	up	GSE102238
2.33565e-08	0.92432	CACNA1F	up	GSE102238
2.34821e-08	1.63396	FUT3	up	GSE102238
2.36274e-08	0.81755	P2RX5-TAX1BP3	up	GSE102238
2.38132e-08	1.57654	RAPGEFL1	up	GSE102238
2.38858e-08	0.91119	GRAP	up	GSE102238
2.42122e-08	-1.39858	BACE1	down	GSE102238
2.42122e-08	2.4417	CXCL10	up	GSE102238
2.43705e-08	1.5524	FCGR2C	up	GSE102238
2.44326e-08	0.65725	RNF215	up	GSE102238
2.44834e-08	0.87586	PLXNA3	up	GSE102238
2.45153e-08	1.23858	PLXNA1	up	GSE102238
2.46413e-08	-0.90764	CRAT	down	GSE102238
2.47266e-08	1.02972	S100A6	up	GSE102238
2.47266e-08	0.75112	NBL1	up	GSE102238
2.47647e-08	0.71134	LZTS2	up	GSE102238
2.48056e-08	1.62318	GPNMB	up	GSE102238
2.48782e-08	-1.55654	GLP1R	down	GSE102238
2.48782e-08	0.91472	NCAPG2	up	GSE102238
2.49189e-08	0.60808	BOLA2	up	GSE102238
2.49189e-08	0.60808	BOLA2-SMG1P6	up	GSE102238
2.49572e-08	0.65312	YWHAB	up	GSE102238
2.50132e-08	-1.53353	SYBU	down	GSE102238
2.53127e-08	1.53376	PADI1	up	GSE102238
2.53127e-08	-0.83782	GOLGA8A	down	GSE102238
2.55577e-08	0.6641	RIN2	up	GSE102238
2.55577e-08	1.01642	SH3BGRL3	up	GSE102238
2.55577e-08	1.01642	UBXN11	up	GSE102238
2.56934e-08	1.10496	SSC5D	up	GSE102238
2.5814e-08	0.7637	SLC44A1	up	GSE102238
2.58699e-08	1.64508	HPGD	up	GSE102238
2.61708e-08	0.83243	MOCOS	up	GSE102238
2.62481e-08	2.29266	LGR5	up	GSE102238
2.62481e-08	0.60704	PKDCC	up	GSE102238
2.65424e-08	0.64862	ADAR	up	GSE102238
2.66499e-08	2.81136	KRT6C	up	GSE102238
2.68072e-08	1.1035	LAIR2	up	GSE102238
2.70652e-08	1.04878	CASP1	up	GSE102238
2.71054e-08	1.25026	ACHE	up	GSE102238
2.71054e-08	0.99554	PROCR	up	GSE102238
2.71219e-08	0.80615	TMEM44	up	GSE102238
2.71942e-08	0.59088	SH3D21	up	GSE102238
2.75641e-08	-0.77676	NADK2	down	GSE102238
2.76837e-08	0.68958	GYS1	up	GSE102238
2.79889e-08	1.62492	HLA-DQA1	up	GSE102238
2.82593e-08	1.191	CHEK1	up	GSE102238
2.82593e-08	1.89606	MOXD1	up	GSE102238
2.84137e-08	1.17032	ANOS1	up	GSE102238
2.8558e-08	0.79276	MFSD1	up	GSE102238
2.8558e-08	0.88134	SLC39A4	up	GSE102238
2.86019e-08	1.05118	ISG20	up	GSE102238
2.87688e-08	0.78122	KIF18B	up	GSE102238
2.88874e-08	-1.12327	SPRYD4	down	GSE102238
2.89795e-08	0.86818	GANC	up	GSE102238
2.90138e-08	-1.19783	FAM13C	down	GSE102238
2.90138e-08	0.87668	TLR5	up	GSE102238
2.90511e-08	0.66066	FANCA	up	GSE102238
2.90511e-08	0.66066	ZNF276	up	GSE102238
2.9113e-08	0.88556	C4orf51	up	GSE102238
2.93881e-08	-0.6442	RAE1	down	GSE102238
2.94829e-08	-2.743	LPAR3	down	GSE102238
2.94829e-08	1.18211	FGF1	up	GSE102238
2.94829e-08	-1.19862	LRIG1	down	GSE102238
2.94829e-08	-1.19862	SLC25A26	down	GSE102238
2.96596e-08	-0.75271	EIF4E3	down	GSE102238
2.97162e-08	-0.8435	SORCS1	down	GSE102238
2.97162e-08	0.69364	SDHC	up	GSE102238
2.97317e-08	1.11916	ADAM12	up	GSE102238
2.97673e-08	1.61236	PHACTR3	up	GSE102238
2.99951e-08	0.86486	HOMER3	up	GSE102238
3.01397e-08	-2.17621	TPST2	down	GSE102238
3.02054e-08	-0.98404	IZUMO4	down	GSE102238
3.02332e-08	-3.3703	KRTAP10-3	down	GSE102238
3.0256e-08	0.7224	ERO1A	up	GSE102238
3.03602e-08	-0.83062	NMNAT3	down	GSE102238
3.04917e-08	-2.4044	ALKAL2	down	GSE102238
3.05256e-08	1.01194	EHD3	up	GSE102238
3.05256e-08	1.27834	TM4SF5	up	GSE102238
3.0751e-08	0.58503	MICU1	up	GSE102238
3.11063e-08	0.79704	TRIM34	up	GSE102238
3.15786e-08	0.59224	CTNNB1	up	GSE102238
3.15786e-08	1.09968	IFI44	up	GSE102238
3.15786e-08	1.03992	MSX2	up	GSE102238
3.20033e-08	0.64855	FBLIM1	up	GSE102238
3.21129e-08	0.72968	STAT6	up	GSE102238
3.23388e-08	1.01068	DNA2	up	GSE102238
3.26401e-08	-1.10374	ZBTB16	down	GSE102238
3.29029e-08	0.80777	PCDHB2	up	GSE102238
3.297e-08	-0.66608	MGA	down	GSE102238
3.31397e-08	1.0222	AGRN	up	GSE102238
3.33332e-08	1.07702	SUSD1	up	GSE102238
3.42651e-08	0.7284	DYNLT3	up	GSE102238
3.44472e-08	0.9385	KRT7	up	GSE102238
3.49417e-08	0.90145	NAGA	up	GSE102238
3.53104e-08	1.72296	TMEM119	up	GSE102238
3.53152e-08	0.9233	TRAF1	up	GSE102238
3.57464e-08	0.80484	CALML3	up	GSE102238
3.62005e-08	0.72252	B2M	up	GSE102238
3.62229e-08	1.12616	COL7A1	up	GSE102238
3.62474e-08	0.71302	LIMS1	up	GSE102238
3.67212e-08	0.59312	MED4	up	GSE102238
3.68515e-08	0.81426	ADGRA2	up	GSE102238
3.68515e-08	0.81426	BRF2	up	GSE102238
3.73031e-08	1.113	FMNL3	up	GSE102238
3.74251e-08	1.0324	SH3PXD2B	up	GSE102238
3.76299e-08	1.3966	ASPN	up	GSE102238
3.77834e-08	1.41168	IFI30	up	GSE102238
3.78716e-08	0.80228	LGMN	up	GSE102238
3.78716e-08	-0.68095	MACROD1	down	GSE102238
3.79588e-08	-1.22902	CLU	down	GSE102238
3.81346e-08	-0.73161	SCUBE1	down	GSE102238
3.82655e-08	-1.93146	PLIN5	down	GSE102238
3.83655e-08	0.87088	ADAM10	up	GSE102238
3.85692e-08	1.28976	HRH3	up	GSE102238
3.8853e-08	0.83006	MTSS2	up	GSE102238
3.8853e-08	-1.27352	ABCA5	down	GSE102238
3.89988e-08	1.11032	HTR2B	up	GSE102238
3.97367e-08	-2.06938	FAM240C	down	GSE102238
3.98253e-08	-1.14013	CHRM3	down	GSE102238
3.99489e-08	-1.20354	FAM47E	down	GSE102238
3.99489e-08	-1.20354	FAM47E-STBD1	down	GSE102238
4.00984e-08	-1.93774	BEX5	down	GSE102238
4.0309e-08	1.09586	LRP1	up	GSE102238
4.04326e-08	0.94668	NKD1	up	GSE102238
4.04809e-08	1.34418	SPIRE2	up	GSE102238
4.08094e-08	0.94406	BCAN	up	GSE102238
4.08635e-08	0.80063	S100A4	up	GSE102238
4.08703e-08	1.3854	PMAIP1	up	GSE102238
4.1018e-08	-1.97502	TRDN	down	GSE102238
4.12551e-08	0.99605	HOXA5	up	GSE102238
4.14865e-08	0.91238	PINLYP	up	GSE102238
4.14865e-08	-1.26484	CYP2E1	down	GSE102238
4.1554e-08	2.07887	MUC12	up	GSE102238
4.20476e-08	-0.84368	KCNK3	down	GSE102238
4.22423e-08	0.8686	RNF213	up	GSE102238
4.24105e-08	-0.76616	TBC1D9	down	GSE102238
4.27797e-08	-0.59988	SLC25A20	down	GSE102238
4.31928e-08	0.81731	PARP9	up	GSE102238
4.32287e-08	-3.235	EGF	down	GSE102238
4.32601e-08	0.91794	TRIO	up	GSE102238
4.34088e-08	-0.64654	PARM1	down	GSE102238
4.34088e-08	0.59186	CDYL2	up	GSE102238
4.34821e-08	1.7837	TWIST1	up	GSE102238
4.35042e-08	1.12164	POU2F2	up	GSE102238
4.35078e-08	1.53546	CSTA	up	GSE102238
4.36104e-08	0.69588	C5orf15	up	GSE102238
4.38483e-08	1.18212	MN1	up	GSE102238
4.40557e-08	1.46632	SERINC2	up	GSE102238
4.42219e-08	-0.76534	TEX14	down	GSE102238
4.42284e-08	-0.93047	FOXP2	down	GSE102238
4.42284e-08	0.81696	BPNT1	up	GSE102238
4.42996e-08	-1.13813	ATF3	down	GSE102238
4.43187e-08	0.8861	CENPH	up	GSE102238
4.44449e-08	-0.86446	SLC38A8	down	GSE102238
4.45937e-08	0.65604	IRF2	up	GSE102238
4.56409e-08	0.80716	KCNQ3	up	GSE102238
4.56409e-08	-1.6573	TRAP1	down	GSE102238
4.57558e-08	1.19026	SLFN12	up	GSE102238
4.60569e-08	2.5038	SERPINB4	up	GSE102238
4.6109e-08	-1.01154	FUT1	down	GSE102238
4.61527e-08	0.82648	SPATS2L	up	GSE102238
4.625e-08	-0.7979	FRY	down	GSE102238
4.62653e-08	1.47448	MMP16	up	GSE102238
4.64061e-08	-0.8076	OR10G6	down	GSE102238
4.65578e-08	-0.73946	IPO5	down	GSE102238
4.66595e-08	-0.91598	ZBTB18	down	GSE102238
4.66595e-08	1.08168	HAPLN3	up	GSE102238
4.67187e-08	0.93712	IFI27L2	up	GSE102238
4.69946e-08	1.70788	NMUR2	up	GSE102238
4.69953e-08	0.97478	TSC22D1	up	GSE102238
4.705e-08	0.9208	MYL3	up	GSE102238
4.74966e-08	1.39983	BST2	up	GSE102238
4.81376e-08	-0.86614	MMUT	down	GSE102238
4.82242e-08	-0.73668	CCDC180	down	GSE102238
4.84908e-08	-0.76056	POLD1	down	GSE102238
4.85712e-08	1.06326	DGKI	up	GSE102238
4.85968e-08	1.72257	SGPP2	up	GSE102238
4.86207e-08	0.79428	MED24	up	GSE102238
4.87458e-08	1.31333	AKAP5	up	GSE102238
4.87458e-08	1.31333	ZBTB25	up	GSE102238
4.89482e-08	1.1343	SAMD9L	up	GSE102238
4.95197e-08	0.93276	CCL26	up	GSE102238
4.95846e-08	1.40168	TMEM200B	up	GSE102238
4.95846e-08	-1.72593	EEF1AKMT4-ECE2	down	GSE102238
4.95846e-08	1.00981	HS3ST3B1	up	GSE102238
4.96326e-08	-0.88748	DNAJB9	down	GSE102238
4.99022e-08	-0.622	FANCE	down	GSE102238
5.06629e-08	-0.6029	MEX3D	down	GSE102238
5.14371e-08	0.89198	CFAP54	up	GSE102238
5.18551e-08	0.65842	KITLG	up	GSE102238
5.24067e-08	-1.3791	C10orf71	down	GSE102238
5.30246e-08	0.59384	ANXA11	up	GSE102238
5.3055e-08	0.86177	INPP4B	up	GSE102238
5.3055e-08	-1.33586	PCSK4	down	GSE102238
5.33455e-08	-0.83728	ERC2	down	GSE102238
5.41178e-08	1.48148	APOC1	up	GSE102238
5.41441e-08	1.54232	C1QB	up	GSE102238
5.4556e-08	1.34592	FOXD1	up	GSE102238
5.46039e-08	0.81554	TRIP13	up	GSE102238
5.46275e-08	0.68926	TRIM6-TRIM34	up	GSE102238
5.50617e-08	1.16284	HHIPL1	up	GSE102238
5.52666e-08	1.24224	SIPA1L2	up	GSE102238
5.56859e-08	-1.18494	FGF10	down	GSE102238
5.61423e-08	1.95306	LYZ	up	GSE102238
5.63217e-08	-0.7003	ACOX1	down	GSE102238
5.64911e-08	1.25646	CCDC74B	up	GSE102238
5.68312e-08	-1.07796	CFAP97D2	down	GSE102238
5.71002e-08	0.90768	SLC5A12	up	GSE102238
5.71002e-08	1.3092	TTC39B	up	GSE102238
5.72086e-08	1.03114	PCDHB9	up	GSE102238
5.73878e-08	1.23484	SLC28A2	up	GSE102238
5.76537e-08	0.95318	GALE	up	GSE102238
5.76616e-08	-0.74286	PPM1K	down	GSE102238
5.7676e-08	1.01975	CDCA7	up	GSE102238
5.80735e-08	1.03116	PIEZO2	up	GSE102238
5.86965e-08	0.60908	SLC15A4	up	GSE102238
5.87842e-08	0.70884	RAD18	up	GSE102238
5.87842e-08	1.51546	CD68	up	GSE102238
5.89598e-08	0.62962	C11orf68	up	GSE102238
5.89598e-08	-1.72926	PSAT1	down	GSE102238
5.91235e-08	-2.1371	EPB41L4B	down	GSE102238
5.91235e-08	1.35964	KCNJ2	up	GSE102238
6.02299e-08	-1.45082	SCGN	down	GSE102238
6.03289e-08	1.15276	ADAMTS6	up	GSE102238
6.04623e-08	1.3395	IYD	up	GSE102238
6.04686e-08	1.14302	FPR3	up	GSE102238
6.04686e-08	0.66026	CMTM7	up	GSE102238
6.04686e-08	0.73616	CAD	up	GSE102238
6.04686e-08	0.87028	BCL11B	up	GSE102238
6.16439e-08	0.90027	NALCN	up	GSE102238
6.19385e-08	0.69664	TBX2	up	GSE102238
6.21192e-08	-0.85896	IRAK1BP1	down	GSE102238
6.2272e-08	0.6972	KLC2	up	GSE102238
6.38303e-08	-1.52936	APLP1	down	GSE102238
6.42345e-08	-3.07716	GNMT	down	GSE102238
6.43318e-08	-0.59906	UBE2F	down	GSE102238
6.44285e-08	0.82951	CCNB2	up	GSE102238
6.46858e-08	-0.91254	LHFPL5	down	GSE102238
6.47023e-08	1.7227	NPY2R	up	GSE102238
6.49556e-08	0.66984	ATG7	up	GSE102238
6.56863e-08	0.90532	DDX39A	up	GSE102238
6.59241e-08	0.80651	HECW1	up	GSE102238
6.60406e-08	0.71152	SNX20	up	GSE102238
6.66763e-08	0.64326	MSH5	up	GSE102238
6.66763e-08	0.64326	MSH5-SAPCD1	up	GSE102238
6.70984e-08	0.64648	ZNF284	up	GSE102238
6.8649e-08	-0.63989	GLIS3	down	GSE102238
6.91513e-08	1.18812	XDH	up	GSE102238
6.99532e-08	-0.80594	OR10G8	down	GSE102238
7.01607e-08	-0.81248	CISD3	down	GSE102238
7.01607e-08	-0.81248	PCGF2	down	GSE102238
7.01607e-08	0.85086	MEX3A	up	GSE102238
7.04036e-08	1.53716	DOK5	up	GSE102238
7.14363e-08	0.93662	HOXD1	up	GSE102238
7.14929e-08	0.71608	FRK	up	GSE102238
7.15984e-08	0.64974	ARL10	up	GSE102238
7.15984e-08	1.0362	FEZF1	up	GSE102238
7.24507e-08	0.75766	BAK1	up	GSE102238
7.3944e-08	1.27878	VASP	up	GSE102238
7.40787e-08	0.79099	TSPAN5	up	GSE102238
7.40848e-08	0.96318	DBN1	up	GSE102238
7.49615e-08	-3.46601	AMY1A	down	GSE102238
7.49615e-08	-3.46601	AMY1B	down	GSE102238
7.49615e-08	-3.46601	AMY1C	down	GSE102238
7.49767e-08	-0.97136	RNF186	down	GSE102238
7.49767e-08	-0.7159	WHAMM	down	GSE102238
7.5214e-08	1.2468	EMP3	up	GSE102238
7.55526e-08	0.99435	MYEOV	up	GSE102238
7.59975e-08	0.76494	NAT1	up	GSE102238
7.65607e-08	0.85032	TMEM191B	up	GSE102238
7.66415e-08	-0.97964	SORBS2	down	GSE102238
7.67011e-08	1.56458	ANXA13	up	GSE102238
7.72182e-08	0.68892	IDH1	up	GSE102238
7.83413e-08	0.857	SGO2	up	GSE102238
7.85697e-08	0.61075	KIF7	up	GSE102238
7.85697e-08	0.61075	TICRR	up	GSE102238
7.89141e-08	-1.03217	RAP1GAP2	down	GSE102238
8.01661e-08	0.60828	SMS	up	GSE102238
8.03386e-08	1.31748	LY75	up	GSE102238
8.07363e-08	0.76204	ESM1	up	GSE102238
8.07707e-08	-1.0162	MICALL1	down	GSE102238
8.1537e-08	1.68606	SPI1	up	GSE102238
8.19127e-08	-1.2958	VPS9D1	down	GSE102238
8.28797e-08	0.62916	ZNF131	up	GSE102238
8.28865e-08	-2.04048	BDKRB1	down	GSE102238
8.3111e-08	1.09616	SRPX2	up	GSE102238
8.33119e-08	0.7473	PFKP	up	GSE102238
8.36123e-08	0.68112	TNFRSF10A	up	GSE102238
8.37503e-08	0.9204	L3MBTL3	up	GSE102238
8.41266e-08	-1.1678	SMIM38	down	GSE102238
8.42056e-08	0.93578	SIGLEC15	up	GSE102238
8.44205e-08	-3.12399	CTRL	down	GSE102238
8.44205e-08	0.76514	SLC7A5	up	GSE102238
8.45385e-08	0.7046	RAD51B	up	GSE102238
8.48998e-08	-0.6335	FBXO25	down	GSE102238
8.51268e-08	-0.6227	ARFIP1	down	GSE102238
8.55395e-08	0.69054	ADGRL1	up	GSE102238
8.55395e-08	0.73964	TENM4	up	GSE102238
8.58509e-08	0.58524	CA14	up	GSE102238
8.63678e-08	1.06076	SUSD2	up	GSE102238
8.7165e-08	-0.94232	ZNF710	down	GSE102238
8.81309e-08	-0.70336	NIBAN3	down	GSE102238
8.82063e-08	0.6242	TANC2	up	GSE102238
8.92406e-08	-1.26992	NIBAN1	down	GSE102238
9.0671e-08	0.71025	BTBD19	up	GSE102238
9.07147e-08	0.68754	C1QTNF5	up	GSE102238
9.07147e-08	0.68754	MFRP	up	GSE102238
9.17322e-08	0.65158	ATP6V1B2	up	GSE102238
9.17493e-08	0.81638	TPST1	up	GSE102238
9.26075e-08	-0.7867	LRRC59	down	GSE102238
9.27803e-08	1.36962	C4BPB	up	GSE102238
9.38117e-08	1.02194	HLA-DOB	up	GSE102238
9.38243e-08	1.39398	PTAFR	up	GSE102238
9.38612e-08	-3.31726	ERP27	down	GSE102238
9.60159e-08	0.81206	TMEM43	up	GSE102238
9.66765e-08	1.05721	CARD16	up	GSE102238
9.67612e-08	-3.21704	TEX11	down	GSE102238
9.73652e-08	-2.40236	LGALS2	down	GSE102238
9.80329e-08	-0.60248	ZSCAN2	down	GSE102238
9.80596e-08	-0.76308	EEF1B2	down	GSE102238
9.83908e-08	1.1553	AKNAD1	up	GSE102238
9.97837e-08	0.90436	ENDOD1	up	GSE102238
1.00154e-07	1.2222	MYL5	up	GSE102238
1.00346e-07	1.06879	PTPN22	up	GSE102238
1.0079e-07	1.098	PLEKHA7	up	GSE102238
1.00877e-07	-0.7747	HECTD4	down	GSE102238
1.01809e-07	1.23572	MAB21L4	up	GSE102238
1.02772e-07	0.89855	ARHGEF25	up	GSE102238
1.03042e-07	1.87456	GABRP	up	GSE102238
1.03312e-07	0.9846	ABCG1	up	GSE102238
1.03312e-07	1.05596	SP140L	up	GSE102238
1.03628e-07	-1.26334	REEP1	down	GSE102238
1.03767e-07	-0.92744	PEX5L	down	GSE102238
1.0384e-07	-1.22804	USE1	down	GSE102238
1.0388e-07	1.09639	CDCP1	up	GSE102238
1.04159e-07	1.76388	RARRES1	up	GSE102238
1.04524e-07	0.59478	PRAG1	up	GSE102238
1.04524e-07	0.63184	ANXA5	up	GSE102238
1.04715e-07	2.75338	KRT6A	up	GSE102238
1.05747e-07	0.6659	CYBA	up	GSE102238
1.05787e-07	0.89611	FMN1	up	GSE102238
1.06371e-07	1.1068	CLSPN	up	GSE102238
1.06429e-07	-0.90354	RNF214	down	GSE102238
1.06502e-07	0.8239	ZFP64	up	GSE102238
1.06538e-07	0.64584	ZBTB1	up	GSE102238
1.07355e-07	0.92318	PADI3	up	GSE102238
1.07807e-07	-1.27467	SLC43A1	down	GSE102238
1.086e-07	0.59271	MYH9	up	GSE102238
1.09134e-07	0.61728	COMMD5	up	GSE102238
1.09831e-07	-0.93966	UST	down	GSE102238
1.10247e-07	0.74811	GNPTAB	up	GSE102238
1.10399e-07	0.91451	PLB1	up	GSE102238
1.11612e-07	1.4	PRSS22	up	GSE102238
1.11813e-07	0.89522	KIF2C	up	GSE102238
1.13793e-07	-1.04253	CTNND2	down	GSE102238
1.14822e-07	-0.63938	SLC1A7	down	GSE102238
1.16023e-07	1.16498	GPSM2	up	GSE102238
1.16023e-07	-0.64388	NRIP2	down	GSE102238
1.16187e-07	0.90908	DPP9	up	GSE102238
1.169e-07	1.28232	ADGRG5	up	GSE102238
1.17167e-07	0.65861	TCF7L2	up	GSE102238
1.19748e-07	0.84192	C1orf159	up	GSE102238
1.19918e-07	0.85168	HNRNPA2B1	up	GSE102238
1.19918e-07	0.85168	NFE2L3	up	GSE102238
1.19918e-07	0.73454	SPRED3	up	GSE102238
1.19918e-07	0.65812	POLA2	up	GSE102238
1.21945e-07	1.47322	PRDM1	up	GSE102238
1.22972e-07	0.84638	GSS	up	GSE102238
1.23667e-07	0.79992	DOCK5	up	GSE102238
1.23667e-07	0.80374	RNF19B	up	GSE102238
1.23667e-07	-0.91092	DDHD2	down	GSE102238
1.23667e-07	-0.91092	PLPP5	down	GSE102238
1.25304e-07	-1.09676	CTNNAL1	down	GSE102238
1.26997e-07	0.67964	IFNAR2	up	GSE102238
1.27493e-07	-2.40552	GPT2	down	GSE102238
1.28003e-07	-0.65811	SERP1	down	GSE102238
1.30471e-07	0.65298	ACER3	up	GSE102238
1.31448e-07	1.0736	RSAD2	up	GSE102238
1.32085e-07	1.3494	FOXC2	up	GSE102238
1.32342e-07	1.58888	TP63	up	GSE102238
1.3372e-07	1.37338	LUM	up	GSE102238
1.34373e-07	-0.65756	NLK	down	GSE102238
1.36515e-07	0.69544	SLC12A4	up	GSE102238
1.36774e-07	0.94028	CENPK	up	GSE102238
1.37217e-07	0.69222	TMC6	up	GSE102238
1.37356e-07	1.0456	ZNF107	up	GSE102238
1.37495e-07	0.63077	RELA	up	GSE102238
1.37495e-07	1.51168	NT5E	up	GSE102238
1.38083e-07	-1.24728	HPCAL4	down	GSE102238
1.38134e-07	-0.77782	PPP4R3B	down	GSE102238
1.3831e-07	0.93992	GPX1	up	GSE102238
1.38514e-07	-1.72536	NAT8L	down	GSE102238
1.39499e-07	1.4152	FBN1	up	GSE102238
1.40119e-07	1.24646	VASH2	up	GSE102238
1.40178e-07	1.33358	SIGLEC12	up	GSE102238
1.40422e-07	0.62722	RTL8A	up	GSE102238
1.40422e-07	-0.85129	PACSIN2	down	GSE102238
1.40451e-07	0.79705	TMEM184B	up	GSE102238
1.40568e-07	1.13609	LILRB4	up	GSE102238
1.40984e-07	-1.4727	TMEM72	down	GSE102238
1.40984e-07	-1.302	CHRM2	down	GSE102238
1.41299e-07	-3.14426	BANF2	down	GSE102238
1.41481e-07	-0.76293	DBH	down	GSE102238
1.41765e-07	1.21066	RGS10	up	GSE102238
1.41954e-07	-0.60212	SPANXN4	down	GSE102238
1.42023e-07	1.27082	DOK6	up	GSE102238
1.42362e-07	0.89718	RHOG	up	GSE102238
1.42588e-07	-0.59576	C10orf90	down	GSE102238
1.43217e-07	0.7827	PARP14	up	GSE102238
1.45285e-07	1.21888	JAM3	up	GSE102238
1.45708e-07	0.61902	TRAF3IP1	up	GSE102238
1.46688e-07	0.66131	TPP1	up	GSE102238
1.47594e-07	-1.14932	ZNF831	down	GSE102238
1.49004e-07	-0.94114	FAM107A	down	GSE102238
1.49433e-07	0.67544	NCOR2	up	GSE102238
1.49693e-07	1.40684	PDCD1LG2	up	GSE102238
1.49966e-07	-0.82243	ZNF98	down	GSE102238
1.49966e-07	-0.6376	RXFP3	down	GSE102238
1.51495e-07	0.89548	CREG2	up	GSE102238
1.52238e-07	0.97672	CTSZ	up	GSE102238
1.52808e-07	1.02506	RESF1	up	GSE102238
1.52808e-07	0.78586	EFTUD2	up	GSE102238
1.53229e-07	1.00518	SMG7	up	GSE102238
1.53736e-07	-3.47924	CPB1	down	GSE102238
1.53811e-07	0.67556	UBQLN2	up	GSE102238
1.54264e-07	1.04579	SGCD	up	GSE102238
1.5437e-07	0.78338	CAPN1	up	GSE102238
1.55482e-07	0.8766	CXCR3	up	GSE102238
1.56308e-07	1.1516	C1S	up	GSE102238
1.56715e-07	1.17876	ARHGAP9	up	GSE102238
1.57678e-07	1.21962	GBP2	up	GSE102238
1.57704e-07	0.82232	PLBD1	up	GSE102238
1.57844e-07	0.70788	GNPDA1	up	GSE102238
1.57896e-07	1.29682	INCA1	up	GSE102238
1.57927e-07	-1.47596	ATP4A	down	GSE102238
1.5943e-07	2.12312	AGR2	up	GSE102238
1.59557e-07	-0.75292	PHYH	down	GSE102238
1.60209e-07	1.35558	WIPF1	up	GSE102238
1.60209e-07	1.19207	PTGS1	up	GSE102238
1.60639e-07	0.62578	PRTFDC1	up	GSE102238
1.60753e-07	1.09466	INPP5D	up	GSE102238
1.61681e-07	0.67202	VPS52	up	GSE102238
1.62114e-07	1.12606	HTRA1	up	GSE102238
1.62661e-07	1.19892	TYROBP	up	GSE102238
1.63667e-07	-1.72688	ESRRG	down	GSE102238
1.63876e-07	0.7187	GSTP1	up	GSE102238
1.64279e-07	0.60019	MTHFD1L	up	GSE102238
1.66417e-07	-0.87972	SEC63	down	GSE102238
1.67313e-07	0.92112	TNFRSF25	up	GSE102238
1.67441e-07	0.91925	ZNF365	up	GSE102238
1.68957e-07	-1.48838	PHGDH	down	GSE102238
1.69247e-07	0.59604	TRAK1	up	GSE102238
1.69247e-07	0.98102	DDX60	up	GSE102238
1.71022e-07	0.74192	PNPLA6	up	GSE102238
1.71029e-07	1.07444	GNGT2	up	GSE102238
1.71055e-07	-1.24054	SGSM1	down	GSE102238
1.7136e-07	0.74138	DIAPH3	up	GSE102238
1.71427e-07	0.74394	DESI2	up	GSE102238
1.71907e-07	0.95584	FAM72C	up	GSE102238
1.71907e-07	0.95584	FAM72D	up	GSE102238
1.72361e-07	0.68448	DKK3	up	GSE102238
1.72361e-07	-1.1531	RPL14	down	GSE102238
1.72945e-07	0.83632	DOK4	up	GSE102238
1.72948e-07	1.03036	MDFIC	up	GSE102238
1.73448e-07	0.90504	EFHD2	up	GSE102238
1.73448e-07	-0.70589	IRX1	down	GSE102238
1.73589e-07	1.27812	HLA-DQB2	up	GSE102238
1.7367e-07	-0.64914	VPS13D	down	GSE102238
1.73717e-07	0.64719	FKBP14	up	GSE102238
1.7544e-07	0.62845	NR2F2	up	GSE102238
1.77297e-07	-1.62648	STC2	down	GSE102238
1.77831e-07	1.3226	SLC9A2	up	GSE102238
1.79775e-07	-2.23266	PSKH1	down	GSE102238
1.81645e-07	0.80402	CENPL	up	GSE102238
1.81922e-07	0.67751	PCDHGA4	up	GSE102238
1.81922e-07	0.67751	PCDHGB2	up	GSE102238
1.82011e-07	0.66938	IER5	up	GSE102238
1.85124e-07	1.29256	PTPN7	up	GSE102238
1.88399e-07	0.69544	SPNS1	up	GSE102238
1.89652e-07	-0.90321	ARHGAP24	down	GSE102238
1.90472e-07	0.83665	ABCC5	up	GSE102238
1.90583e-07	-0.78912	MAPK8IP1	down	GSE102238
1.90759e-07	-1.53623	ABAT	down	GSE102238
1.91142e-07	0.62201	INPP5F	up	GSE102238
1.92092e-07	0.83496	ITGB7	up	GSE102238
1.92092e-07	0.83496	ZNF740	up	GSE102238
1.92708e-07	1.5029	ATP6V0D2	up	GSE102238
1.93656e-07	-0.6738	GPHB5	down	GSE102238
1.94937e-07	-1.62318	GPHA2	down	GSE102238
1.95111e-07	1.0445	BST1	up	GSE102238
1.95404e-07	0.86964	IFNGR2	up	GSE102238
1.95404e-07	0.86964	TMEM50B	up	GSE102238
1.95744e-07	-1.07002	ZNF33B	down	GSE102238
1.96702e-07	0.87276	SP140	up	GSE102238
1.98618e-07	-0.81239	LNX1	down	GSE102238
1.99635e-07	-1.19042	MAT1A	down	GSE102238
1.99635e-07	-1.0515	SGK1	down	GSE102238
1.99704e-07	0.59141	PHF23	up	GSE102238
2.00038e-07	1.22939	SLC24A2	up	GSE102238
2.0073e-07	1.22728	CORO1C	up	GSE102238
2.02491e-07	0.61155	PCNA	up	GSE102238
2.02551e-07	1.40456	NR1I2	up	GSE102238
2.02651e-07	0.95238	ZBTB7C	up	GSE102238
2.0383e-07	-1.37114	SLC25A45	down	GSE102238
2.0394e-07	-0.68258	AKAP3	down	GSE102238
2.05159e-07	-0.85294	SSR3	down	GSE102238
2.05798e-07	-0.69894	PRICKLE2	down	GSE102238
2.0642e-07	1.65864	PXDN	up	GSE102238
2.07282e-07	0.83174	PEA15	up	GSE102238
2.07866e-07	-0.798	RFX4	down	GSE102238
2.0849e-07	-1.32536	IGSF23	down	GSE102238
2.08766e-07	0.63674	TNFRSF14	up	GSE102238
2.10935e-07	0.85698	PBX4	up	GSE102238
2.11533e-07	0.8632	IFT172	up	GSE102238
2.11533e-07	0.8632	KRTCAP3	up	GSE102238
2.1406e-07	-1.9314	F11	down	GSE102238
2.14652e-07	-1.4131	MT1H	down	GSE102238
2.16071e-07	0.75628	FAM217B	up	GSE102238
2.17238e-07	-1.77678	CCKBR	down	GSE102238
2.18393e-07	0.7876	SEMA7A	up	GSE102238
2.2124e-07	0.62154	TTC6	up	GSE102238
2.23238e-07	0.89554	TUBA1A	up	GSE102238
2.24163e-07	0.90652	GBGT1	up	GSE102238
2.24904e-07	1.6496	TREM2	up	GSE102238
2.25679e-07	-4.09714	SERPINI2	down	GSE102238
2.25883e-07	1.41226	ITGB3	up	GSE102238
2.27176e-07	-1.60886	KCNJ5	down	GSE102238
2.28675e-07	1.67284	HLA-DMB	up	GSE102238
2.28675e-07	0.94575	MICB	up	GSE102238
2.30987e-07	0.65706	HOXC6	up	GSE102238
2.31622e-07	0.83306	COTL1	up	GSE102238
2.31906e-07	0.7732	CNN2	up	GSE102238
2.33511e-07	0.61316	ZNF83	up	GSE102238
2.33837e-07	1.00782	FAAP24	up	GSE102238
2.34006e-07	0.91366	B4GALT5	up	GSE102238
2.35289e-07	1.23862	NPL	up	GSE102238
2.37991e-07	1.00196	SLC37A2	up	GSE102238
2.38942e-07	0.886	STK38L	up	GSE102238
2.41142e-07	1.59762	CHI3L1	up	GSE102238
2.41283e-07	1.02062	SLCO2B1	up	GSE102238
2.41283e-07	1.17644	IFITM2	up	GSE102238
2.41283e-07	-1.35866	IFRD1	down	GSE102238
2.42725e-07	1.95136	EPDR1	up	GSE102238
2.43515e-07	-0.96386	UNC79	down	GSE102238
2.44042e-07	0.83756	PLXNC1	up	GSE102238
2.45749e-07	1.48402	HLA-DQB1	up	GSE102238
2.46403e-07	-1.54476	FBP2	down	GSE102238
2.49589e-07	3.32656	REG4	up	GSE102238
2.50872e-07	1.36948	FYB1	up	GSE102238
2.50872e-07	-1.18278	ERN1	down	GSE102238
2.52141e-07	0.75076	PSMD1	up	GSE102238
2.53176e-07	1.09718	CCL22	up	GSE102238
2.53368e-07	0.67822	SPECC1L-ADORA2A	up	GSE102238
2.57241e-07	0.90362	ADCY2	up	GSE102238
2.57241e-07	0.91716	DPYSL4	up	GSE102238
2.57241e-07	1.78012	CA9	up	GSE102238
2.57373e-07	0.94918	FAM72A	up	GSE102238
2.58945e-07	0.60862	FKBP1A	up	GSE102238
2.59215e-07	-1.5629	ARMC3	down	GSE102238
2.60274e-07	-0.64155	BTD	down	GSE102238
2.64391e-07	1.03208	CLEC4A	up	GSE102238
2.64545e-07	1.105	FAM3D	up	GSE102238
2.64545e-07	0.77446	SUSD6	up	GSE102238
2.65483e-07	0.91902	SF3B4	up	GSE102238
2.65745e-07	-0.58888	DYM	down	GSE102238
2.67243e-07	0.63922	TMEM138	up	GSE102238
2.67243e-07	0.92992	ANKFN1	up	GSE102238
2.67335e-07	-0.8977	FITM1	down	GSE102238
2.67421e-07	1.00246	GRK2	up	GSE102238
2.68134e-07	1.67332	LILRB1	up	GSE102238
2.71863e-07	-1.27242	PCDHB1	down	GSE102238
2.79635e-07	1.3249	KLHL6	up	GSE102238
2.80285e-07	0.64701	NECTIN2	up	GSE102238
2.83818e-07	1.00154	BNIP2	up	GSE102238
2.8614e-07	-0.60071	KIF6	down	GSE102238
2.87189e-07	1.14292	CSNK1G1	up	GSE102238
2.87797e-07	0.78577	SV2A	up	GSE102238
2.89752e-07	-2.35102	CIB4	down	GSE102238
2.90575e-07	1.06912	CEP170	up	GSE102238
2.90812e-07	0.95734	CGAS	up	GSE102238
2.92304e-07	0.97973	TNFAIP2	up	GSE102238
2.94448e-07	-0.7314	ACO1	down	GSE102238
2.95031e-07	0.97462	AGPAT4	up	GSE102238
2.95671e-07	0.89202	SEC14L2	up	GSE102238
2.98463e-07	-2.15114	AZGP1	down	GSE102238
2.98822e-07	0.98574	TDRD12	up	GSE102238
2.98862e-07	0.61858	DPYSL3	up	GSE102238
2.9905e-07	-0.60396	CENPC	down	GSE102238
3.02344e-07	0.88138	IRF7	up	GSE102238
3.0247e-07	0.77126	WDFY4	up	GSE102238
3.03234e-07	0.79002	IL21R	up	GSE102238
3.056e-07	0.69089	XYLT1	up	GSE102238
3.05952e-07	-0.77294	ZBTB10	down	GSE102238
3.07996e-07	0.72302	DSN1	up	GSE102238
3.0985e-07	1.18708	IFITM1	up	GSE102238
3.10407e-07	1.04198	MXRA5	up	GSE102238
3.14627e-07	1.62225	PLA2G7	up	GSE102238
3.14777e-07	1.2149	PCDH12	up	GSE102238
3.16537e-07	-0.59132	ELOA	down	GSE102238
3.16666e-07	1.93692	SLC11A1	up	GSE102238
3.17706e-07	0.6087	POTEF	up	GSE102238
3.17706e-07	-0.71998	DNAJB4	down	GSE102238
3.19031e-07	1.22032	RTP4	up	GSE102238
3.20943e-07	-1.0285	HSD17B8	down	GSE102238
3.20943e-07	-1.55944	PRDX4	down	GSE102238
3.24233e-07	-1.2852	RTP1	down	GSE102238
3.24233e-07	0.60702	MLKL	up	GSE102238
3.29616e-07	1.5541	SIT1	up	GSE102238
3.32957e-07	1.66718	SLC44A4	up	GSE102238
3.37991e-07	0.9574	DDX60L	up	GSE102238
3.39667e-07	0.85708	PTPN12	up	GSE102238
3.40094e-07	0.88292	NMI	up	GSE102238
3.40806e-07	0.60672	MYDGF	up	GSE102238
3.40806e-07	0.60672	TNFAIP8L1	up	GSE102238
3.40837e-07	-1.03318	HIBCH	down	GSE102238
3.43402e-07	1.40596	IL22RA2	up	GSE102238
3.45552e-07	1.19748	CRABP2	up	GSE102238
3.50567e-07	0.86744	HVCN1	up	GSE102238
3.50567e-07	-0.65079	TMED10	down	GSE102238
3.51646e-07	0.7785	RALA	up	GSE102238
3.51806e-07	-2.41772	PRSS3	down	GSE102238
3.51806e-07	-0.78472	BEGAIN	down	GSE102238
3.51806e-07	1.07782	EFNB2	up	GSE102238
3.53434e-07	0.87364	MICAL1	up	GSE102238
3.55955e-07	0.78412	DUSP23	up	GSE102238
3.58864e-07	1.06166	MEGF6	up	GSE102238
3.60922e-07	0.671	NF1	up	GSE102238
3.61605e-07	-0.71636	GGCX	down	GSE102238
3.61605e-07	0.70547	TROAP	up	GSE102238
3.63222e-07	-1.65682	SLC16A10	down	GSE102238
3.63222e-07	1.9086	TNFAIP6	up	GSE102238
3.64362e-07	1.43052	HOXA13	up	GSE102238
3.67324e-07	0.61332	SMYD3	up	GSE102238
3.68823e-07	-0.99002	VEPH1	down	GSE102238
3.78417e-07	1.63106	PTGER2	up	GSE102238
3.78984e-07	0.72534	CKAP5	up	GSE102238
3.81531e-07	-2.37036	CELA3B	down	GSE102238
3.81736e-07	0.87122	ATAD2	up	GSE102238
3.82351e-07	-0.63154	CROCC	down	GSE102238
3.87527e-07	0.9992	PPP1R9B	up	GSE102238
3.89032e-07	-1.06014	PACRG	down	GSE102238
3.89781e-07	1.41454	ABCB7	up	GSE102238
3.9401e-07	0.87288	XRCC4	up	GSE102238
3.94699e-07	0.64276	UBAP2L	up	GSE102238
3.97568e-07	0.69673	CENPN	up	GSE102238
3.97885e-07	-0.76238	RPL21	down	GSE102238
3.97885e-07	0.7567	HMSD	up	GSE102238
3.99614e-07	-2.44478	BEX1	down	GSE102238
4.01341e-07	1.30894	SASH3	up	GSE102238
4.01459e-07	-0.8998	GFI1	down	GSE102238
4.07385e-07	1.58892	SERPINA1	up	GSE102238
4.09345e-07	0.81326	ARRDC1	up	GSE102238
4.09876e-07	0.87074	ARHGAP42	up	GSE102238
4.09876e-07	-0.64194	C11orf65	down	GSE102238
4.11987e-07	0.6461	LZTR1	up	GSE102238
4.14844e-07	-0.80308	CTNNA2	down	GSE102238
4.17465e-07	-0.89254	ECHDC3	down	GSE102238
4.17465e-07	-2.84828	DTX1	down	GSE102238
4.17465e-07	-0.61696	GOLGA8DP	down	GSE102238
4.17465e-07	-0.61696	GOLGA8S	down	GSE102238
4.1752e-07	0.80486	ZFHX4	up	GSE102238
4.1752e-07	-0.69562	GPD1L	down	GSE102238
4.17568e-07	2.71996	DUOX2	up	GSE102238
4.18448e-07	0.88022	B4GALT4	up	GSE102238
4.18448e-07	0.59524	FKBP1C	up	GSE102238
4.18448e-07	0.68138	PPME1	up	GSE102238
4.20004e-07	-0.69358	DMPK	down	GSE102238
4.21302e-07	0.79273	MAP3K20	up	GSE102238
4.22978e-07	0.90009	AXL	up	GSE102238
4.22978e-07	0.87072	RUNX1	up	GSE102238
4.25664e-07	-0.63404	BBIP1	down	GSE102238
4.25886e-07	1.15964	PLEKHO1	up	GSE102238
4.27594e-07	-1.07672	ERBB4	down	GSE102238
4.29399e-07	0.67806	NFKBIE	up	GSE102238
4.30908e-07	0.83256	IFI35	up	GSE102238
4.34899e-07	-1.30872	TM7SF2	down	GSE102238
4.39346e-07	0.71296	TMEM191C	up	GSE102238
4.40976e-07	0.63657	TICAM2	up	GSE102238
4.42659e-07	0.6085	FRYL	up	GSE102238
4.48942e-07	-4.18286	ALB	down	GSE102238
4.50645e-07	-0.6392	ADAMTS17	down	GSE102238
4.54851e-07	-0.60664	EEF2	down	GSE102238
4.55646e-07	0.81088	TRANK1	up	GSE102238
4.6049e-07	0.68696	SERTAD3	up	GSE102238
4.6049e-07	-0.62958	DNAH2	down	GSE102238
4.61378e-07	-1.282	ANKEF1	down	GSE102238
4.62628e-07	0.89058	DUOXA1	up	GSE102238
4.63114e-07	-1.47747	NRCAM	down	GSE102238
4.63503e-07	-0.84462	ENTPD3	down	GSE102238
4.6389e-07	0.73776	ANP32E	up	GSE102238
4.66062e-07	1.24217	CLDN18	up	GSE102238
4.67052e-07	0.59754	PIP5K1C	up	GSE102238
4.69025e-07	0.97996	LAT2	up	GSE102238
4.7402e-07	1.28404	USH2A	up	GSE102238
4.74057e-07	0.98907	TAGLN	up	GSE102238
4.74905e-07	0.9736	SPRY4	up	GSE102238
4.75136e-07	-0.6603	RPS6	down	GSE102238
4.78707e-07	-0.6274	SSR1	down	GSE102238
4.83342e-07	1.45362	LY96	up	GSE102238
4.86351e-07	-0.6651	ADCY8	down	GSE102238
4.87226e-07	0.63851	TRIM6	up	GSE102238
4.92964e-07	1.04512	MYH11	up	GSE102238
4.93645e-07	-0.88014	SPINK9	down	GSE102238
4.94183e-07	-0.944	CBY3	down	GSE102238
4.94768e-07	0.82778	CENPW	up	GSE102238
4.9654e-07	0.97017	KLF12	up	GSE102238
4.98593e-07	-0.89626	AFF1	down	GSE102238
5.03569e-07	0.65539	LIMA1	up	GSE102238
5.07178e-07	-1.17716	ANKRD62	down	GSE102238
5.09702e-07	0.69376	ASL	up	GSE102238
5.10041e-07	1.0437	NDE1	up	GSE102238
5.14161e-07	0.64808	NPC1	up	GSE102238
5.15952e-07	0.73003	RNFT2	up	GSE102238
5.19429e-07	0.89296	CBR1	up	GSE102238
5.34827e-07	1.05552	IFIT3	up	GSE102238
5.36637e-07	-0.9087	NRXN3	down	GSE102238
5.38989e-07	1.28118	FGF20	up	GSE102238
5.38989e-07	-1.24584	TBC1D30	down	GSE102238
5.38989e-07	1.11238	FHDC1	up	GSE102238
5.39147e-07	1.1689	C1QC	up	GSE102238
5.40361e-07	-0.90763	STOX1	down	GSE102238
5.41213e-07	0.72322	CDHR2	up	GSE102238
5.43553e-07	0.93793	PIP4K2A	up	GSE102238
5.46276e-07	-1.96133	NR5A2	down	GSE102238
5.46276e-07	0.69505	RAPH1	up	GSE102238
5.50253e-07	1.48124	IFI44L	up	GSE102238
5.50439e-07	-1.64396	MPV17L	down	GSE102238
5.50439e-07	-1.0838	PCYT1B	down	GSE102238
5.5227e-07	1.33032	ADTRP	up	GSE102238
5.54578e-07	-0.70328	BET1L	down	GSE102238
5.54922e-07	0.86928	TSPO	up	GSE102238
5.55389e-07	1.262	GLI3	up	GSE102238
5.5987e-07	0.64	NUDT1	up	GSE102238
5.60407e-07	-0.69048	CFAP157	down	GSE102238
5.63046e-07	0.60762	IFFO1	up	GSE102238
5.64543e-07	0.59726	MCM7	up	GSE102238
5.69378e-07	0.63084	MOB1A	up	GSE102238
5.71486e-07	1.15432	HSD11B2	up	GSE102238
5.71486e-07	-0.59632	LRRC2	down	GSE102238
5.71486e-07	-1.02805	LMF2	down	GSE102238
5.71688e-07	1.2694	APOBR	up	GSE102238
5.72405e-07	0.68488	RELT	up	GSE102238
5.75396e-07	0.84882	TRIM11	up	GSE102238
5.76464e-07	0.89078	CTDSPL	up	GSE102238
5.76717e-07	-0.66501	TDRD3	down	GSE102238
5.81348e-07	-1.00128	USP44	down	GSE102238
5.84432e-07	-0.7368	KLHL13	down	GSE102238
5.89223e-07	0.99632	GSKIP	up	GSE102238
5.99381e-07	1.62798	PARP15	up	GSE102238
6.0181e-07	-0.5855	GPR150	down	GSE102238
6.04457e-07	0.6733	CPNE2	up	GSE102238
6.06186e-07	-1.4794	ERCC1	down	GSE102238
6.06186e-07	-1.4794	FOSB	down	GSE102238
6.06186e-07	-0.64414	TBC1D3C	down	GSE102238
6.06186e-07	-0.64414	TBC1D3F	down	GSE102238
6.06292e-07	0.63109	CUX1	up	GSE102238
6.07109e-07	-1.07732	SCGB1D1	down	GSE102238
6.08319e-07	1.10552	CTSC	up	GSE102238
6.11638e-07	-0.6361	MAPK9	down	GSE102238
6.13298e-07	1.00168	ANGPT2	up	GSE102238
6.13562e-07	0.64214	FHL3	up	GSE102238
6.15147e-07	-1.26748	BEX2	down	GSE102238
6.21556e-07	0.75004	TMEM248	up	GSE102238
6.21556e-07	-1.35253	PRKAR2B	down	GSE102238
6.21556e-07	0.75202	SLC38A6	up	GSE102238
6.21556e-07	-1.15166	ACSF2	down	GSE102238
6.21556e-07	-1.15166	CHAD	down	GSE102238
6.23789e-07	-0.7632	MAP3K15	down	GSE102238
6.24355e-07	0.59296	CDK19	up	GSE102238
6.25271e-07	0.73444	USP45	up	GSE102238
6.29347e-07	0.60802	ARHGEF11	up	GSE102238
6.37771e-07	1.09215	CSF2RA	up	GSE102238
6.37771e-07	-0.68444	CMC4	down	GSE102238
6.40929e-07	1.06188	RAP2B	up	GSE102238
6.42517e-07	-0.64666	AGBL3	down	GSE102238
6.42531e-07	0.66446	POPDC2	up	GSE102238
6.46299e-07	0.65838	PPP1R13L	up	GSE102238
6.46299e-07	0.66302	ENO1	up	GSE102238
6.49208e-07	1.02774	HLA-DRB1	up	GSE102238
6.55975e-07	1.05894	B4GALNT3	up	GSE102238
6.56546e-07	-0.73595	SLC41A1	down	GSE102238
6.60223e-07	-0.86756	GFRA3	down	GSE102238
6.60702e-07	1.10616	LRP11	up	GSE102238
6.71801e-07	0.77294	LACC1	up	GSE102238
6.7685e-07	0.7691	ACOT9	up	GSE102238
6.79878e-07	1.92134	F2RL2	up	GSE102238
6.79878e-07	-2.18644	ZG16	down	GSE102238
6.8274e-07	0.62474	BCL2L11	up	GSE102238
6.84179e-07	-0.63929	RPL34	down	GSE102238
6.9228e-07	1.39728	LOX	up	GSE102238
6.9228e-07	1.39728	SRFBP1	up	GSE102238
[truncated: 2,346 more rows]

## Sheet: GSE183795
S1 Data. Differentially expressed genes analysis and intersection results of 7 geo datasets
padj	log2FoldChange	Symbol	Label	Groups
1.2324e-29	2.52707	LAMC2	up	GSE183795
3.65702e-28	2.08652	LAMB3	up	GSE183795
9.18561e-28	1.91755	AHNAK2	up	GSE183795
1.97608e-27	2.53742	TSPAN1	up	GSE183795
2.78541e-27	2.36857	TMPRSS4	up	GSE183795
4.42691e-27	2.09996	GALNT5	up	GSE183795
1.3049e-26	2.05999	ITGA2	up	GSE183795
1.45142e-25	2.1298	KRT19	up	GSE183795
1.45142e-25	1.47108	APOL1	up	GSE183795
3.31864e-25	2.87437	SLC6A14	up	GSE183795
3.80438e-25	1.90969	SLC2A1	up	GSE183795
3.80438e-25	1.53007	MBOAT2	up	GSE183795
8.27235e-25	1.38075	ITGB4	up	GSE183795
1.29063e-24	1.33088	TMC7	up	GSE183795
2.10827e-24	0.7186	ANXA2	up	GSE183795
3.75681e-24	1.00732	PKM	up	GSE183795
3.85596e-24	2.55988	CTSE	up	GSE183795
4.83879e-24	0.922791	ASAP2	up	GSE183795
6.5288e-24	1.07421	MICAL2	up	GSE183795
6.61299e-24	1.40607	COL10A1	up	GSE183795
9.90777e-24	1.07506	S100A11	up	GSE183795
1.12685e-23	1.73625	NQO1	up	GSE183795
1.16224e-23	1.58686	CDH3	up	GSE183795
2.29023e-23	1.2979	MYOF	up	GSE183795
3.12231e-23	1.28159	EFNA5	up	GSE183795
3.36636e-23	1.13455	MMP14	up	GSE183795
4.13306e-23	1.22304	FBXO32	up	GSE183795
4.67792e-23	2.68571	CEACAM6	up	GSE183795
1.00331e-22	1.35031	PLAU	up	GSE183795
1.00331e-22	1.20492	ECT2	up	GSE183795
1.00331e-22	2.82477	CEACAM5	up	GSE183795
1.20734e-22	2.40966	POSTN	up	GSE183795
1.22995e-22	1.00442	MST1R	up	GSE183795
1.30202e-22	0.8442	LGALS3	up	GSE183795
1.35972e-22	1.16284	MLPH	up	GSE183795
1.35972e-22	0.793738	PYGB	up	GSE183795
2.01386e-22	1.72256	GPRC5A	up	GSE183795
2.01386e-22	1.46814	ITGA3	up	GSE183795
6.0671e-22	1.82041	FN1	up	GSE183795
6.12861e-22	1.79412	SLPI	up	GSE183795
6.12861e-22	1.20343	GJB2	up	GSE183795
7.07289e-22	0.910848	ITPR3	up	GSE183795
7.6931e-22	1.34682	NOX4	up	GSE183795
7.9376e-22	1.31971	ANTXR1	up	GSE183795
8.31044e-22	0.619443	PTTG1IP	up	GSE183795
1.17225e-21	1.21974	IFI27	up	GSE183795
1.19003e-21	0.690236	SLC44A1	up	GSE183795
1.19003e-21	1.31256	SFN	up	GSE183795
1.19598e-21	0.980787	MTMR11	up	GSE183795
1.19598e-21	1.11242	ADAM9	up	GSE183795
1.19712e-21	-0.722008	MYRIP	down	GSE183795
1.22711e-21	1.19001	PLEK2	up	GSE183795
1.22711e-21	0.663005	PLEC	up	GSE183795
1.39049e-21	1.4019	FERMT1	up	GSE183795
1.61215e-21	0.594131	TRIP10	up	GSE183795
1.62856e-21	0.671197	CACNB3	up	GSE183795
1.62856e-21	0.695105	GAPDH	up	GSE183795
1.91311e-21	0.822196	LGALS3BP	up	GSE183795
2.01121e-21	1.07733	CAPG	up	GSE183795
2.02313e-21	0.856709	MYO1E	up	GSE183795
2.70241e-21	0.962166	LY6E	up	GSE183795
2.8505e-21	0.969223	IGFBP3	up	GSE183795
2.90478e-21	1.51843	TRIM29	up	GSE183795
2.94311e-21	0.65712	CTTN	up	GSE183795
3.51102e-21	1.12371	SLC6A6	up	GSE183795
4.08748e-21	0.688021	CLIC1	up	GSE183795
4.08748e-21	1.01962	LAMA3	up	GSE183795
4.93006e-21	0.80348	PGK1	up	GSE183795
5.18223e-21	1.00822	PLA2R1	up	GSE183795
5.48417e-21	1.38627	COL17A1	up	GSE183795
5.48417e-21	0.945489	TRIM16	up	GSE183795
5.79713e-21	1.68406	MMP11	up	GSE183795
6.47034e-21	1.11365	AP1S3	up	GSE183795
8.23026e-21	1.30226	MET	up	GSE183795
9.48302e-21	0.78587	NET1	up	GSE183795
1.17519e-20	0.735679	S100A6	up	GSE183795
1.17519e-20	1.92052	SERPINB5	up	GSE183795
1.17519e-20	0.976683	FGD6	up	GSE183795
1.36591e-20	2.00787	ITGB6	up	GSE183795
1.4603e-20	1.18573	MALL	up	GSE183795
1.61804e-20	1.24809	SAMD9	up	GSE183795
1.61804e-20	0.875425	FRRS1	up	GSE183795
1.79736e-20	1.06313	RUNX2	up	GSE183795
1.80264e-20	1.06944	IL1RAP	up	GSE183795
1.82757e-20	1.05388	OAS1	up	GSE183795
2.57607e-20	0.867118	PCDH7	up	GSE183795
3.49222e-20	1.03492	DDX60	up	GSE183795
3.49222e-20	0.986341	CORO2A	up	GSE183795
3.94616e-20	0.839387	STYK1	up	GSE183795
3.95568e-20	0.753194	S100A10	up	GSE183795
4.06929e-20	1.00896	INPP4B	up	GSE183795
4.22146e-20	1.00145	XAF1	up	GSE183795
4.63302e-20	1.1611	LMO7	up	GSE183795
4.81134e-20	0.861271	ITGB5	up	GSE183795
5.17838e-20	1.40038	S100P	up	GSE183795
5.66783e-20	-0.640225	SDK1	down	GSE183795
5.86696e-20	-1.08745	BTG2	down	GSE183795
6.02841e-20	1.16322	ADAMTS12	up	GSE183795
6.2763e-20	0.679339	PRKCI	up	GSE183795
6.29113e-20	0.633735	PARP4	up	GSE183795
6.72144e-20	0.979749	CD55	up	GSE183795
7.33681e-20	1.97905	AGR2	up	GSE183795
7.55011e-20	-1.68561	AOX1	down	GSE183795
8.01784e-20	0.922508	B3GNT3	up	GSE183795
8.3133e-20	1.46049	FXYD3	up	GSE183795
8.4377e-20	0.804949	FAT1	up	GSE183795
1.01065e-19	1.60814	TNS4	up	GSE183795
1.01878e-19	0.830467	DOCK5	up	GSE183795
1.11114e-19	0.713285	LPCAT4	up	GSE183795
1.16243e-19	1.14158	ITGA11	up	GSE183795
1.16324e-19	1.4754	COL11A1	up	GSE183795
1.20385e-19	0.665955	CAP1	up	GSE183795
1.25679e-19	0.784984	PDLIM7	up	GSE183795
1.27148e-19	0.646464	SPATS2L	up	GSE183795
1.49837e-19	1.33434	LEF1	up	GSE183795
1.53641e-19	0.608585	ADAM10	up	GSE183795
1.61688e-19	0.75385	REEP3	up	GSE183795
2.03841e-19	0.966479	F2R	up	GSE183795
2.03841e-19	1.43053	ANLN	up	GSE183795
2.16838e-19	1.58363	EDIL3	up	GSE183795
2.20774e-19	0.737843	DCBLD1	up	GSE183795
2.76155e-19	0.64921	CAPN2	up	GSE183795
2.97937e-19	0.769621	CTHRC1	up	GSE183795
3.41437e-19	0.962487	MPZL2	up	GSE183795
3.67142e-19	1.59523	INHBA	up	GSE183795
4.02132e-19	1.40177	CDH11	up	GSE183795
4.3978e-19	0.992183	DGKH	up	GSE183795
4.62257e-19	1.30858	BCAS1	up	GSE183795
5.38732e-19	0.844533	LPCAT2	up	GSE183795
5.84263e-19	0.757846	KCNN4	up	GSE183795
7.84271e-19	0.850946	NREP	up	GSE183795
8.05219e-19	1.18238	HK2	up	GSE183795
8.05219e-19	0.712263	SDC1	up	GSE183795
8.2775e-19	0.739938	LDHA	up	GSE183795
9.30441e-19	1.04958	CDCP1	up	GSE183795
1.02624e-18	0.750252	OAS3	up	GSE183795
1.03897e-18	0.799393	PGM2L1	up	GSE183795
1.07612e-18	1.26015	EDNRA	up	GSE183795
1.10744e-18	-0.848281	CERS4	down	GSE183795
1.15719e-18	0.648144	HTATIP2	up	GSE183795
1.19065e-18	0.841765	RAI14	up	GSE183795
1.28915e-18	0.60275	RAC1	up	GSE183795
1.35635e-18	0.922103	LTBP1	up	GSE183795
1.37053e-18	-0.896372	CCDC141	down	GSE183795
2.19775e-18	-1.07893	EPHX2	down	GSE183795
2.30319e-18	-0.672795	SLC6A16	down	GSE183795
2.8535e-18	0.811264	FLNB	up	GSE183795
3.03903e-18	0.632696	BCL2L1	up	GSE183795
3.08988e-18	-0.731232	RIC3	down	GSE183795
3.15204e-18	0.610934	CLTB	up	GSE183795
3.15204e-18	0.873698	JUP	up	GSE183795
3.24552e-18	0.772241	FHL2	up	GSE183795
3.28952e-18	1.01778	OCIAD2	up	GSE183795
3.78857e-18	0.774482	CD9	up	GSE183795
3.78857e-18	0.806808	ECM1	up	GSE183795
3.90212e-18	0.814387	TBC1D2	up	GSE183795
3.99759e-18	0.658893	CTTNBP2NL	up	GSE183795
3.99759e-18	0.637196	GPD2	up	GSE183795
3.99759e-18	0.786927	HSD17B6	up	GSE183795
3.99759e-18	0.643095	AFAP1	up	GSE183795
4.01067e-18	1.03334	EFNB2	up	GSE183795
4.2039e-18	0.674113	RASAL2	up	GSE183795
4.25567e-18	0.585023	SEC14L2	up	GSE183795
4.47462e-18	0.721857	VDR	up	GSE183795
4.78078e-18	2.07398	GABRP	up	GSE183795
5.18636e-18	-0.763105	CCDC69	down	GSE183795
5.23058e-18	0.665221	AP3M2	up	GSE183795
5.67454e-18	0.589116	SLC25A24	up	GSE183795
5.80211e-18	1.16172	TGM2	up	GSE183795
5.96955e-18	1.63949	VCAN	up	GSE183795
6.01841e-18	1.08944	EGLN3	up	GSE183795
6.01841e-18	0.601365	PRR5L	up	GSE183795
6.21047e-18	-1.12682	LIFR	down	GSE183795
6.34605e-18	0.736186	TMSB10	up	GSE183795
6.65917e-18	0.660218	PTPN12	up	GSE183795
6.80392e-18	1.62401	TMC5	up	GSE183795
7.68674e-18	0.973197	HEPH	up	GSE183795
7.96822e-18	-0.912923	EPHX1	down	GSE183795
8.28215e-18	0.874496	P4HA1	up	GSE183795
8.79344e-18	1.33875	PLAT	up	GSE183795
1.06237e-17	0.874559	SGPP2	up	GSE183795
1.18152e-17	0.85132	PALLD	up	GSE183795
1.28817e-17	-1.26363	SLC7A2	down	GSE183795
1.34069e-17	1.42838	TMEM45B	up	GSE183795
1.51876e-17	1.02929	CENPF	up	GSE183795
1.66718e-17	-1.36452	PDK4	down	GSE183795
1.69815e-17	1.45902	THBS2	up	GSE183795
2.08635e-17	0.738031	TRIM59	up	GSE183795
2.47667e-17	-0.620347	USP2	down	GSE183795
2.68713e-17	0.98139	RSAD2	up	GSE183795
2.86035e-17	0.710129	ESM1	up	GSE183795
2.93291e-17	0.722016	HOXB6	up	GSE183795
3.33412e-17	0.653432	RRAS	up	GSE183795
3.64296e-17	1.20631	S100A14	up	GSE183795
3.86383e-17	0.715066	ACTN1	up	GSE183795
4.25192e-17	-1.14301	C5	down	GSE183795
4.33777e-17	0.634313	ZC2HC1A	up	GSE183795
4.37746e-17	0.650429	ITGAV	up	GSE183795
4.39874e-17	0.609837	GALE	up	GSE183795
4.54593e-17	1.02722	DCBLD2	up	GSE183795
4.66528e-17	0.770579	CTSB	up	GSE183795
4.94949e-17	0.900564	PTPRR	up	GSE183795
4.9534e-17	1.22969	ACSL5	up	GSE183795
5.06026e-17	1.36413	KRT17	up	GSE183795
5.18717e-17	0.629748	DPY19L1	up	GSE183795
5.20202e-17	-0.646465	ERBB4	down	GSE183795
5.32723e-17	0.784133	PDGFC	up	GSE183795
5.62842e-17	0.857512	OSBPL10	up	GSE183795
5.64931e-17	0.844027	CAMK2N1	up	GSE183795
5.64931e-17	0.694105	VILL	up	GSE183795
5.71297e-17	0.637147	BICD1	up	GSE183795
6.24406e-17	1.44304	LIPH	up	GSE183795
6.60208e-17	0.867552	DDX60L	up	GSE183795
6.80404e-17	0.848758	FRMD6	up	GSE183795
6.88584e-17	0.67512	PLS3	up	GSE183795
6.88584e-17	0.692157	RACGAP1	up	GSE183795
7.34324e-17	0.587156	INF2	up	GSE183795
8.37755e-17	-0.819772	SIDT2	down	GSE183795
8.51032e-17	0.999434	ENO2	up	GSE183795
8.51032e-17	0.935265	XDH	up	GSE183795
9.68852e-17	0.889695	SEMA7A	up	GSE183795
9.96636e-17	0.963199	IFI6	up	GSE183795
1.06854e-16	0.597981	CD82	up	GSE183795
1.07667e-16	0.804897	TNFRSF21	up	GSE183795
1.15065e-16	-0.597895	SCAMP5	down	GSE183795
1.16407e-16	1.55547	FAP	up	GSE183795
1.22322e-16	0.978235	LOXL2	up	GSE183795
1.25954e-16	0.921575	ETV1	up	GSE183795
1.26084e-16	0.598636	CERS6	up	GSE183795
1.31309e-16	1.01691	GPX8	up	GSE183795
1.31309e-16	0.750538	AHR	up	GSE183795
1.35091e-16	1.19399	CD109	up	GSE183795
1.37805e-16	1.69631	ANXA10	up	GSE183795
1.63445e-16	-0.792111	VIPR2	down	GSE183795
1.65158e-16	0.685172	PARP9	up	GSE183795
1.66991e-16	1.71093	PLAC8	up	GSE183795
1.89716e-16	0.989172	CST2	up	GSE183795
2.48551e-16	0.788201	SKAP2	up	GSE183795
2.65132e-16	-1.64883	PAIP2B	down	GSE183795
2.80331e-16	0.663382	B4GALT5	up	GSE183795
2.84054e-16	0.708051	CALU	up	GSE183795
3.01571e-16	1.45884	KRT7	up	GSE183795
3.04224e-16	0.707721	ANKRD50	up	GSE183795
3.06971e-16	0.728213	EPS8	up	GSE183795
3.11287e-16	0.927762	SQLE	up	GSE183795
3.19402e-16	-0.676014	GAMT	down	GSE183795
3.19402e-16	0.855151	OAS2	up	GSE183795
3.77792e-16	0.840463	EPSTI1	up	GSE183795
3.88006e-16	1.10755	RAB31	up	GSE183795
3.88124e-16	1.36917	COL12A1	up	GSE183795
4.38349e-16	0.611777	NFE2L3	up	GSE183795
4.4059e-16	0.846689	KCNK1	up	GSE183795
4.56636e-16	0.603577	KIF13B	up	GSE183795
4.8692e-16	0.614618	ENDOD1	up	GSE183795
5.29823e-16	1.06015	TOP2A	up	GSE183795
5.59576e-16	-1.33067	LMO3	down	GSE183795
5.7219e-16	0.993687	TPX2	up	GSE183795
5.84997e-16	0.749736	TSPAN5	up	GSE183795
5.90592e-16	0.736244	MAP4K4	up	GSE183795
6.86427e-16	0.703481	SPOCK1	up	GSE183795
7.14017e-16	0.594826	TES	up	GSE183795
7.30426e-16	0.746399	MGLL	up	GSE183795
7.65203e-16	0.619882	SMAGP	up	GSE183795
7.65203e-16	1.2499	TRIM31	up	GSE183795
7.98043e-16	2.01326	CST1	up	GSE183795
8.10913e-16	1.15209	ADAM28	up	GSE183795
8.22164e-16	0.705455	CLDN12	up	GSE183795
8.41126e-16	-0.610538	KLB	down	GSE183795
8.48847e-16	0.633675	ZNF185	up	GSE183795
9.17389e-16	1.07372	IFI44	up	GSE183795
9.23909e-16	-1.02294	ABAT	down	GSE183795
9.71714e-16	0.899423	ST6GALNAC1	up	GSE183795
9.93113e-16	-0.800105	PEX5L	down	GSE183795
1.10182e-15	0.976491	SLC16A4	up	GSE183795
1.10182e-15	0.632046	SPON2	up	GSE183795
1.13913e-15	-1.06122	SLC1A2	down	GSE183795
1.1669e-15	1.06186	BGN	up	GSE183795
1.1669e-15	0.742941	TSPAN15	up	GSE183795
1.1669e-15	-1.09828	PROX1	down	GSE183795
1.20436e-15	-0.601797	PTGER4	down	GSE183795
1.21376e-15	0.62929	SEC23A	up	GSE183795
1.28883e-15	0.691977	EZR	up	GSE183795
1.32399e-15	-1.37234	ACADL	down	GSE183795
1.33643e-15	-0.884981	ADHFE1	down	GSE183795
1.46947e-15	0.956192	AEBP1	up	GSE183795
1.47554e-15	0.70476	SLC4A11	up	GSE183795
1.62818e-15	1.47955	GCNT3	up	GSE183795
1.70337e-15	0.605768	PRRG1	up	GSE183795
1.98002e-15	-0.741261	C2CD4B	down	GSE183795
2.02929e-15	0.711409	ARPC1B	up	GSE183795
2.05658e-15	0.75413	ENO1	up	GSE183795
2.17729e-15	1.30771	IGFBP5	up	GSE183795
2.18282e-15	0.909419	ID1	up	GSE183795
2.23999e-15	-0.777429	SERPINI1	down	GSE183795
2.2914e-15	1.5938	DKK1	up	GSE183795
2.34278e-15	0.622716	CELSR1	up	GSE183795
2.4487e-15	0.630495	SDCBP2	up	GSE183795
2.48602e-15	0.617899	BHLHE40	up	GSE183795
2.55328e-15	0.738552	GNA15	up	GSE183795
2.60609e-15	0.7708	ARL4C	up	GSE183795
2.61131e-15	1.03235	IGFL2	up	GSE183795
2.77908e-15	0.795392	KIF23	up	GSE183795
3.09577e-15	0.668308	MCU	up	GSE183795
3.37348e-15	1.18272	ANKRD22	up	GSE183795
3.76907e-15	0.595989	TNFSF4	up	GSE183795
3.81042e-15	0.705894	TANC2	up	GSE183795
3.90483e-15	0.910622	FAM83B	up	GSE183795
4.08233e-15	0.942064	ERN2	up	GSE183795
4.08233e-15	0.607014	PON2	up	GSE183795
4.24395e-15	0.586231	LRCH1	up	GSE183795
4.29636e-15	0.850598	EPHA4	up	GSE183795
4.35001e-15	0.868786	MELK	up	GSE183795
4.55377e-15	0.690421	MFAP2	up	GSE183795
4.55377e-15	-0.783771	SLC41A1	down	GSE183795
4.97368e-15	1.24076	PADI1	up	GSE183795
5.10362e-15	1.22976	COL5A2	up	GSE183795
5.43976e-15	0.844454	PERP	up	GSE183795
5.69837e-15	-0.679715	MKNK1	down	GSE183795
5.89142e-15	0.693518	TUBA1C	up	GSE183795
6.58262e-15	-1.9382	TMED6	down	GSE183795
6.66633e-15	-0.834622	ARHGDIG	down	GSE183795
6.92635e-15	1.31472	SEMA3C	up	GSE183795
7.58795e-15	0.700043	PRC1	up	GSE183795
7.95887e-15	0.917566	PLAUR	up	GSE183795
8.70888e-15	-0.698739	ECI2	down	GSE183795
9.15509e-15	0.809831	LGALS1	up	GSE183795
9.38481e-15	-0.690734	KLF15	down	GSE183795
9.82215e-15	0.983598	MXRA5	up	GSE183795
1.00524e-14	1.3172	COL1A2	up	GSE183795
1.00524e-14	0.649433	TAP1	up	GSE183795
1.00998e-14	0.845192	MSMO1	up	GSE183795
1.06466e-14	0.655952	TNIK	up	GSE183795
1.07342e-14	-0.810164	SEC11C	down	GSE183795
1.08888e-14	0.78632	UBE2T	up	GSE183795
1.1317e-14	0.846587	CORIN	up	GSE183795
1.15222e-14	0.941174	MKI67	up	GSE183795
1.15355e-14	0.637008	SKIL	up	GSE183795
1.17711e-14	-0.603955	FKBP11	down	GSE183795
1.2271e-14	-1.06808	P2RX1	down	GSE183795
1.23475e-14	1.88415	VSIG1	up	GSE183795
1.23756e-14	0.810765	IL18	up	GSE183795
1.23832e-14	0.711018	NPC1	up	GSE183795
1.23832e-14	0.850992	SAMD9L	up	GSE183795
1.2438e-14	-0.71775	CTTNBP2	down	GSE183795
1.25358e-14	-0.919958	PDCD4	down	GSE183795
1.2906e-14	0.763484	SLC20A1	up	GSE183795
1.33859e-14	0.589533	SLFN13	up	GSE183795
1.34944e-14	-0.967116	F8	down	GSE183795
1.41967e-14	-2.3851	ALB	down	GSE183795
1.46752e-14	0.767083	CENPI	up	GSE183795
1.51231e-14	1.82262	TFF1	up	GSE183795
1.55669e-14	0.742969	GOLM1	up	GSE183795
1.59726e-14	-0.587651	RPH3AL	down	GSE183795
1.72735e-14	1.57058	GPX2	up	GSE183795
1.74315e-14	1.08396	SRPX2	up	GSE183795
1.85333e-14	-0.661718	SEMA6D	down	GSE183795
1.95886e-14	1.38971	COL1A1	up	GSE183795
2.10414e-14	1.00685	SULF2	up	GSE183795
2.20299e-14	-1.24214	SLC43A1	down	GSE183795
2.29003e-14	-1.18922	LGALS2	down	GSE183795
2.36794e-14	0.778382	KLF5	up	GSE183795
2.38002e-14	0.830756	FLNA	up	GSE183795
2.48602e-14	0.777454	TPM2	up	GSE183795
2.73337e-14	-0.699646	PARM1	down	GSE183795
2.84712e-14	0.666433	TINAGL1	up	GSE183795
2.87719e-14	-0.629814	KCNJ5	down	GSE183795
2.96561e-14	-0.861799	OR10G9	down	GSE183795
3.0882e-14	-1.18649	AQP12B	down	GSE183795
3.10902e-14	0.808283	MX1	up	GSE183795
3.16112e-14	0.650247	SLC39A10	up	GSE183795
3.32011e-14	-1.11626	CTNND2	down	GSE183795
3.78253e-14	0.619911	SPRY4	up	GSE183795
4.32161e-14	0.947989	C15orf48	up	GSE183795
4.4251e-14	0.605681	SLC35F2	up	GSE183795
4.4251e-14	1.23566	COMP	up	GSE183795
4.52389e-14	0.640369	ARHGAP26	up	GSE183795
4.59465e-14	0.678813	WNT5A	up	GSE183795
4.601e-14	1.40003	DHRS9	up	GSE183795
4.8291e-14	-1.5455	PM20D1	down	GSE183795
4.93208e-14	0.588236	STAT1	up	GSE183795
5.06662e-14	0.654153	CLIP4	up	GSE183795
5.09828e-14	-0.64423	LONRF2	down	GSE183795
5.12169e-14	-1.55984	TRHDE	down	GSE183795
5.25925e-14	0.920974	IGF2BP3	up	GSE183795
5.26276e-14	1.51189	LCN2	up	GSE183795
5.3628e-14	1.01686	NPR3	up	GSE183795
5.52157e-14	0.733067	NUAK1	up	GSE183795
6.10837e-14	-1.1323	BACE1	down	GSE183795
6.2533e-14	-0.64344	PABPC4	down	GSE183795
6.48243e-14	0.632274	STIL	up	GSE183795
6.9853e-14	1.2294	IFI44L	up	GSE183795
7.76903e-14	1.10142	COL6A3	up	GSE183795
7.93844e-14	-1.02091	NUCB2	down	GSE183795
7.96229e-14	0.880762	MXD1	up	GSE183795
8.63473e-14	-1.55595	SLC16A12	down	GSE183795
8.701e-14	0.849063	PMEPA1	up	GSE183795
8.99677e-14	0.860449	TGFBI	up	GSE183795
9.4401e-14	1.0449	MSLN	up	GSE183795
1.12659e-13	1.09787	MATN3	up	GSE183795
1.1586e-13	0.730508	EPHA2	up	GSE183795
1.18741e-13	-0.640795	KCTD16	down	GSE183795
1.24071e-13	0.668981	KCND2	up	GSE183795
1.26131e-13	-1.19764	OR8D4	down	GSE183795
1.26358e-13	0.909596	CCNB2	up	GSE183795
1.3909e-13	-0.903432	SYBU	down	GSE183795
1.509e-13	1.20232	GREM1	up	GSE183795
1.60938e-13	0.962813	LRRN1	up	GSE183795
1.7156e-13	-1.7219	PDIA2	down	GSE183795
1.7311e-13	-0.909308	ANGPTL1	down	GSE183795
1.73594e-13	-0.860084	KIF1A	down	GSE183795
1.75611e-13	-0.818282	PRLR	down	GSE183795
1.81097e-13	0.638614	CAPRIN2	up	GSE183795
1.81097e-13	-1.52599	GPHA2	down	GSE183795
1.8285e-13	0.673955	COL5A1	up	GSE183795
1.94831e-13	0.696653	ZG16B	up	GSE183795
2.02331e-13	0.6549	IGF2BP2	up	GSE183795
2.04537e-13	1.75527	CLDN18	up	GSE183795
2.0546e-13	-0.614384	KIRREL2	down	GSE183795
2.10111e-13	0.659482	PARP14	up	GSE183795
2.11413e-13	-0.76472	RYR2	down	GSE183795
2.13665e-13	0.630789	CARD11	up	GSE183795
2.14833e-13	-0.823755	CCDC110	down	GSE183795
2.30222e-13	0.704824	MISP	up	GSE183795
2.44745e-13	-1.00548	FLRT2	down	GSE183795
2.50917e-13	0.642047	IFITM10	up	GSE183795
2.52391e-13	-1.28747	GSTA2	down	GSE183795
2.63276e-13	1.56538	MUC13	up	GSE183795
2.63276e-13	0.796259	MX2	up	GSE183795
2.68053e-13	-0.873428	OR4D5	down	GSE183795
2.76577e-13	0.85713	ASPM	up	GSE183795
2.82562e-13	0.664737	C1GALT1	up	GSE183795
2.863e-13	-1.03326	CXCL12	down	GSE183795
2.88158e-13	0.824285	CENPK	up	GSE183795
2.98803e-13	0.676019	MYEOV	up	GSE183795
3.00882e-13	-0.834262	GAS2	down	GSE183795
3.04569e-13	0.812606	SERPINH1	up	GSE183795
3.0464e-13	-0.726652	SEMA6A	down	GSE183795
3.17289e-13	0.645809	CORO1C	up	GSE183795
3.25483e-13	-0.722342	HPN	down	GSE183795
3.49574e-13	-1.01069	DPP10	down	GSE183795
3.51637e-13	0.678922	GREB1L	up	GSE183795
3.87747e-13	1.19798	COL3A1	up	GSE183795
3.95571e-13	-0.699728	MYC	down	GSE183795
4.6835e-13	0.660722	RTKN2	up	GSE183795
4.68732e-13	1.02212	ACTA2	up	GSE183795
5.04537e-13	-0.752479	CTH	down	GSE183795
5.19995e-13	-0.678559	BRSK2	down	GSE183795
5.32153e-13	-1.32789	GUCA1C	down	GSE183795
5.32153e-13	0.602883	PLBD1	up	GSE183795
5.41769e-13	0.862737	PRDM1	up	GSE183795
5.43031e-13	0.644293	COL4A2	up	GSE183795
5.95239e-13	-1.84326	AQP8	down	GSE183795
6.44619e-13	-0.837793	GLS2	down	GSE183795
6.47083e-13	-0.902325	SV2B	down	GSE183795
6.90755e-13	0.738437	BUB1	up	GSE183795
7.12342e-13	1.0781	LAMP5	up	GSE183795
7.34259e-13	-1.16731	PAK3	down	GSE183795
7.38904e-13	-1.03612	RGN	down	GSE183795
7.47976e-13	0.675659	GPSM2	up	GSE183795
7.66062e-13	0.589709	CHEK1	up	GSE183795
8.23231e-13	0.753655	ENTPD1	up	GSE183795
8.33723e-13	0.624659	NMI	up	GSE183795
8.48686e-13	0.96268	ANXA3	up	GSE183795
9.77833e-13	-1.03554	TPST2	down	GSE183795
1.01397e-12	0.927766	DPYSL3	up	GSE183795
1.03798e-12	0.683149	KRT16	up	GSE183795
1.08361e-12	0.860418	TIMP1	up	GSE183795
1.12657e-12	0.68492	BST2	up	GSE183795
1.1284e-12	-0.598316	IFRD1	down	GSE183795
1.12893e-12	0.647706	STEAP2	up	GSE183795
1.25628e-12	0.618954	TUFT1	up	GSE183795
1.26801e-12	1.01414	FNDC1	up	GSE183795
1.28625e-12	0.749658	ITGB8	up	GSE183795
1.32187e-12	-1.78574	RBPJL	down	GSE183795
1.34262e-12	0.688409	CEP55	up	GSE183795
1.35296e-12	0.612315	WNT2	up	GSE183795
1.35296e-12	-2.25909	SERPINI2	down	GSE183795
1.35393e-12	0.592979	HLA-F	up	GSE183795
1.36653e-12	0.838695	GPR87	up	GSE183795
1.45813e-12	0.775191	RHPN2	up	GSE183795
1.49583e-12	0.764195	LEMD1	up	GSE183795
1.56676e-12	0.943398	SPARC	up	GSE183795
1.5883e-12	0.899629	IL1RN	up	GSE183795
1.63548e-12	-0.588764	CNKSR3	down	GSE183795
1.63548e-12	-1.59083	NR5A2	down	GSE183795
1.63935e-12	-0.811243	CLU	down	GSE183795
1.77294e-12	0.612253	SPDL1	up	GSE183795
1.78427e-12	0.769138	CEP170	up	GSE183795
1.78427e-12	-0.631715	KLKB1	down	GSE183795
1.81342e-12	0.736726	EPS8L3	up	GSE183795
1.89453e-12	-1.83881	IAPP	down	GSE183795
1.90304e-12	1.65304	TCN1	up	GSE183795
2.01243e-12	0.738731	CCNB1	up	GSE183795
2.01716e-12	0.617759	TIMP2	up	GSE183795
2.03028e-12	-0.772893	MAT1A	down	GSE183795
2.07942e-12	0.804843	DLGAP5	up	GSE183795
2.13967e-12	0.630738	SLC9A2	up	GSE183795
2.1546e-12	-0.755093	UNC79	down	GSE183795
2.16951e-12	-0.949237	GRB14	down	GSE183795
2.22178e-12	-1.38659	SLC39A5	down	GSE183795
2.30116e-12	0.936707	BAIAP2L1	up	GSE183795
2.39234e-12	0.729775	NDNF	up	GSE183795
2.45442e-12	0.854265	CKMT1B	up	GSE183795
2.47415e-12	-1.10476	BNIP3	down	GSE183795
2.57614e-12	1.14981	CYP2C18	up	GSE183795
2.63028e-12	-2.26037	ERP27	down	GSE183795
2.89254e-12	-0.930855	CBS	down	GSE183795
2.96827e-12	1.34736	MUC16	up	GSE183795
3.00977e-12	0.696152	CDK1	up	GSE183795
3.06432e-12	-0.733834	KCNK3	down	GSE183795
3.18075e-12	-1.07833	SLC16A10	down	GSE183795
3.34212e-12	0.776863	FCGR3A	up	GSE183795
3.38487e-12	0.710082	CDC6	up	GSE183795
3.40516e-12	0.656261	ATP2C2	up	GSE183795
3.70731e-12	-1.76146	EGF	down	GSE183795
3.78615e-12	-0.612011	WNK2	down	GSE183795
3.89281e-12	1.02549	MUC4	up	GSE183795
3.98138e-12	0.697343	GPR137B	up	GSE183795
4.00237e-12	-0.628751	TIFA	down	GSE183795
4.0512e-12	1.2232	KRT6A	up	GSE183795
4.369e-12	-0.801078	PHGDH	down	GSE183795
4.37051e-12	0.603742	CLDN4	up	GSE183795
4.40519e-12	0.71013	PDGFRB	up	GSE183795
4.44735e-12	1.70007	CP	up	GSE183795
4.52425e-12	0.692795	LAD1	up	GSE183795
4.52693e-12	0.711659	ADAM19	up	GSE183795
4.74479e-12	0.702625	RAB23	up	GSE183795
4.78559e-12	0.592759	FOXM1	up	GSE183795
4.8673e-12	0.64566	SLFN5	up	GSE183795
4.88491e-12	0.605938	CCNA2	up	GSE183795
5.24172e-12	0.657239	SLC7A7	up	GSE183795
5.47106e-12	-0.657938	ANO5	down	GSE183795
5.65265e-12	0.981906	OLFML2B	up	GSE183795
5.66073e-12	0.696978	FUT2	up	GSE183795
5.91846e-12	-0.699896	VLDLR	down	GSE183795
6.07675e-12	1.04009	KLK6	up	GSE183795
6.11341e-12	-0.709618	CYB5A	down	GSE183795
6.58457e-12	-1.26701	GNMT	down	GSE183795
6.86327e-12	-0.597956	BCL11A	down	GSE183795
7.04093e-12	-0.753089	NTRK2	down	GSE183795
7.31724e-12	-0.637162	ABCA5	down	GSE183795
7.39799e-12	0.884219	PXDN	up	GSE183795
7.41906e-12	0.886443	SLC22A3	up	GSE183795
8.93821e-12	0.622141	TRPS1	up	GSE183795
8.97859e-12	0.683349	DTL	up	GSE183795
9.26423e-12	-1.58422	ANPEP	down	GSE183795
1.02947e-11	0.90869	PI3	up	GSE183795
1.09194e-11	-1.31418	GRPR	down	GSE183795
1.09892e-11	0.658031	SLC9B2	up	GSE183795
1.13722e-11	-2.02617	FGL1	down	GSE183795
1.14006e-11	0.706528	FUT3	up	GSE183795
1.1611e-11	-1.00961	TSPAN7	down	GSE183795
1.18654e-11	0.610959	TM4SF1	up	GSE183795
1.18654e-11	0.733952	B3GNT5	up	GSE183795
1.28674e-11	1.08659	CTSK	up	GSE183795
1.3239e-11	0.638462	MFGE8	up	GSE183795
1.4308e-11	-1.56868	F11	down	GSE183795
1.44691e-11	-0.689171	MT1H	down	GSE183795
1.4907e-11	0.790357	TMEM45A	up	GSE183795
1.51131e-11	-0.719841	MPV17L	down	GSE183795
1.53177e-11	0.586924	RCN1	up	GSE183795
1.55009e-11	-1.092	BEX1	down	GSE183795
1.74442e-11	0.920408	IL2RG	up	GSE183795
1.78574e-11	-0.646524	PEBP4	down	GSE183795
1.83199e-11	1.1331	MUC3A	up	GSE183795
1.89654e-11	-0.792833	AQP1	down	GSE183795
1.90651e-11	-0.743032	SLC39A8	down	GSE183795
1.95193e-11	1.16296	TNFAIP6	up	GSE183795
2.0047e-11	-0.88046	LPAR3	down	GSE183795
2.1932e-11	-0.622992	TF	down	GSE183795
2.20956e-11	0.702061	PLK1	up	GSE183795
2.4065e-11	-0.808393	PRKAR2B	down	GSE183795
2.41049e-11	-0.684905	CHAD	down	GSE183795
2.59241e-11	0.710301	GBP4	up	GSE183795
2.69203e-11	0.629739	ADAMTS2	up	GSE183795
2.74635e-11	-0.674129	FBXW12	down	GSE183795
2.84785e-11	0.733815	ISLR	up	GSE183795
3.10664e-11	-0.710352	METTL7A	down	GSE183795
3.50365e-11	0.828417	CKS2	up	GSE183795
3.51398e-11	-0.741778	PRDX4	down	GSE183795
3.81743e-11	1.10386	FER1L6	up	GSE183795
3.81743e-11	0.846288	HILPDA	up	GSE183795
3.85366e-11	-0.956416	BHLHA15	down	GSE183795
4.24518e-11	0.595938	SLCO4A1	up	GSE183795
4.30922e-11	-0.612569	ATP8A1	down	GSE183795
4.31004e-11	-0.759885	TMOD1	down	GSE183795
4.3652e-11	0.754721	GBP1	up	GSE183795
4.47105e-11	-2.14244	SYCN	down	GSE183795
5.25505e-11	-0.718588	BANF2	down	GSE183795
5.42305e-11	-1.91048	KLK1	down	GSE183795
5.49991e-11	1.41959	MMP1	up	GSE183795
5.58689e-11	1.28744	MMP12	up	GSE183795
5.75447e-11	0.832255	IRAK3	up	GSE183795
5.89452e-11	1.13927	MAL2	up	GSE183795
5.94226e-11	0.618446	ALDOC	up	GSE183795
5.94989e-11	-0.817886	SLC30A2	down	GSE183795
6.09498e-11	-1.08792	GPT2	down	GSE183795
6.19527e-11	1.31985	TSPAN8	up	GSE183795
6.84112e-11	0.677634	COL4A1	up	GSE183795
6.98122e-11	0.624463	IFIT2	up	GSE183795
7.10201e-11	-0.633552	TBC1D30	down	GSE183795
7.10694e-11	-0.828868	PHYHIPL	down	GSE183795
7.62398e-11	-0.993271	PSAT1	down	GSE183795
7.85087e-11	-2.56223	PNLIPRP1	down	GSE183795
7.87758e-11	0.594212	CKAP2	up	GSE183795
8.34376e-11	-0.592064	XBP1	down	GSE183795
9.72574e-11	0.650793	PLOD2	up	GSE183795
9.77296e-11	1.16702	CCL20	up	GSE183795
1.07031e-10	0.687988	OSMR	up	GSE183795
1.09239e-10	-0.634369	PDE8B	down	GSE183795
1.11168e-10	0.707772	NCAPG	up	GSE183795
1.15069e-10	-0.885225	SEL1L	down	GSE183795
1.15247e-10	-0.630492	CRAT	down	GSE183795
1.2771e-10	1.16241	DSG3	up	GSE183795
1.2771e-10	-0.614458	APLP1	down	GSE183795
1.33062e-10	0.725944	C1orf116	up	GSE183795
1.33819e-10	-0.773492	DNASE1	down	GSE183795
1.34458e-10	-0.590377	MSRB1	down	GSE183795
1.37059e-10	0.617245	ABCA12	up	GSE183795
1.41302e-10	-0.610369	RNF212	down	GSE183795
1.4568e-10	0.860653	SEMA3A	up	GSE183795
1.47289e-10	0.986166	FBN1	up	GSE183795
1.53274e-10	0.77404	AGMO	up	GSE183795
1.71824e-10	0.916948	PLS1	up	GSE183795
1.72935e-10	-0.921242	CHRM3	down	GSE183795
1.82661e-10	-2.41082	CTRC	down	GSE183795
1.97627e-10	0.940268	KRT6B	up	GSE183795
2.11706e-10	0.600689	ENC1	up	GSE183795
2.16517e-10	-1.09458	SLC38A3	down	GSE183795
2.28205e-10	0.915484	MACC1	up	GSE183795
2.68568e-10	1.5026	DUOX2	up	GSE183795
2.77971e-10	1.07489	HPGD	up	GSE183795
2.97814e-10	-0.885638	TCEA3	down	GSE183795
3.07734e-10	0.839202	CXCL5	up	GSE183795
3.14183e-10	0.691896	ALOX5AP	up	GSE183795
3.16545e-10	0.618014	SCIN	up	GSE183795
3.24363e-10	-0.677959	TMEM88	down	GSE183795
3.42244e-10	0.65751	MSN	up	GSE183795
3.60203e-10	0.635542	KPNA2	up	GSE183795
3.66937e-10	0.725177	LUM	up	GSE183795
3.67119e-10	0.644079	GBP2	up	GSE183795
4.01913e-10	0.787125	SLC26A9	up	GSE183795
4.04603e-10	0.896163	ITGBL1	up	GSE183795
4.18358e-10	0.738282	CDA	up	GSE183795
4.33759e-10	0.608637	DAPP1	up	GSE183795
4.3987e-10	-0.697934	ADAMTSL3	down	GSE183795
4.43023e-10	1.1397	OLR1	up	GSE183795
4.5217e-10	0.587863	NUF2	up	GSE183795
4.64987e-10	1.32446	SLCO1B3	up	GSE183795
4.66089e-10	-1.4318	NRG4	down	GSE183795
4.66761e-10	-0.686658	PLTP	down	GSE183795
4.84757e-10	-0.845621	PDZK1	down	GSE183795
4.89409e-10	-1.04094	HOMER2	down	GSE183795
4.99994e-10	0.622379	SHROOM3	up	GSE183795
5.29091e-10	-0.623586	ZBTB16	down	GSE183795
5.36004e-10	0.765484	ANXA1	up	GSE183795
5.51897e-10	-0.998543	DPT	down	GSE183795
5.63434e-10	0.880445	POF1B	up	GSE183795
5.96559e-10	0.680234	CDH2	up	GSE183795
6.5885e-10	-0.605605	GCNT4	down	GSE183795
6.72083e-10	0.659942	S100A4	up	GSE183795
7.41394e-10	0.665767	SLC11A1	up	GSE183795
7.88338e-10	0.658149	RAPGEFL1	up	GSE183795
7.95766e-10	-0.796633	MT1F	down	GSE183795
8.1886e-10	-1.16101	C6	down	GSE183795
9.17002e-10	-0.800851	SFRP5	down	GSE183795
9.37449e-10	0.676314	KLK7	up	GSE183795
9.55957e-10	0.727896	SDC4	up	GSE183795
1.07127e-09	0.61249	CYP2S1	up	GSE183795
1.15615e-09	0.789444	HMCN1	up	GSE183795
1.17797e-09	0.942773	ASPN	up	GSE183795
1.22284e-09	-0.84043	VEPH1	down	GSE183795
1.22887e-09	-1.09859	DPEP1	down	GSE183795
1.2501e-09	-0.948379	MT1G	down	GSE183795
1.33792e-09	-0.621876	RARRES2	down	GSE183795
1.40582e-09	0.712826	PLXDC2	up	GSE183795
1.40807e-09	0.618979	TNFRSF11B	up	GSE183795
1.50494e-09	0.613339	GNB4	up	GSE183795
1.5867e-09	-0.611628	CHN2	down	GSE183795
1.66281e-09	0.789746	THY1	up	GSE183795
1.67662e-09	-0.712773	A1CF	down	GSE183795
1.7105e-09	0.60347	SPRR1B	up	GSE183795
1.87206e-09	1.329	MUC17	up	GSE183795
1.92136e-09	0.611223	PLEKHG1	up	GSE183795
1.94844e-09	-2.28013	CELA2B	down	GSE183795
1.99264e-09	0.71727	LGR5	up	GSE183795
2.29674e-09	0.612183	HKDC1	up	GSE183795
2.43443e-09	-0.599703	MYEF2	down	GSE183795
2.74744e-09	0.595248	IFITM1	up	GSE183795
2.89444e-09	0.88015	CDHR2	up	GSE183795
3.01365e-09	-0.672616	RNASE1	down	GSE183795
3.1771e-09	0.860633	LYZ	up	GSE183795
3.31697e-09	0.700939	SNAI2	up	GSE183795
3.40053e-09	-0.590206	PDE3B	down	GSE183795
3.40117e-09	-2.36036	CUZD1	down	GSE183795
3.45608e-09	-1.2176	ADH1B	down	GSE183795
3.52709e-09	-2.30802	CELA2A	down	GSE183795
3.68477e-09	0.861119	TACSTD2	up	GSE183795
3.72472e-09	-2.39952	PNLIPRP2	down	GSE183795
3.73615e-09	0.741634	BIRC3	up	GSE183795
3.77883e-09	1.3817	SERPINB3	up	GSE183795
4.15915e-09	0.887284	MMP2	up	GSE183795
4.17617e-09	-0.667364	GATA4	down	GSE183795
4.78479e-09	-2.19214	CLPS	down	GSE183795
4.95359e-09	0.652883	ANGPT2	up	GSE183795
5.25948e-09	-0.638098	LRIG1	down	GSE183795
5.3404e-09	0.786592	F5	up	GSE183795
5.44624e-09	0.877833	SPRR3	up	GSE183795
5.87749e-09	-1.37475	KCNJ16	down	GSE183795
5.88557e-09	0.631191	TMEM154	up	GSE183795
6.17966e-09	0.645953	VSNL1	up	GSE183795
6.29669e-09	-0.642669	ENTPD3	down	GSE183795
6.37722e-09	0.863738	SCNN1A	up	GSE183795
6.99929e-09	0.748443	IRF6	up	GSE183795
7.62758e-09	0.672262	RND3	up	GSE183795
7.71172e-09	-0.609783	PCDHB5	down	GSE183795
7.72885e-09	0.911638	LOX	up	GSE183795
8.51869e-09	0.860154	RAB25	up	GSE183795
8.67721e-09	0.633581	IFI30	up	GSE183795
9.04923e-09	0.889341	DSG2	up	GSE183795
9.25151e-09	-0.707989	MT1M	down	GSE183795
9.46323e-09	0.690872	CRABP2	up	GSE183795
1.12445e-08	-1.07279	CD36	down	GSE183795
1.15145e-08	-0.592645	ACVR1C	down	GSE183795
1.15821e-08	0.670608	IL20RB	up	GSE183795
1.17054e-08	-2.27165	CEL	down	GSE183795
1.17243e-08	-2.27632	GP2	down	GSE183795
1.23301e-08	1.07308	TFF2	up	GSE183795
1.29131e-08	0.644454	AGR3	up	GSE183795
1.31042e-08	-0.722039	GMNN	down	GSE183795
1.31379e-08	0.945164	SULT1B1	up	GSE183795
1.33493e-08	-0.636048	ANKEF1	down	GSE183795
1.38119e-08	-0.685985	ALDH1L2	down	GSE183795
1.42562e-08	-2.02851	PLA2G1B	down	GSE183795
1.45839e-08	1.03221	KRT23	up	GSE183795
1.49933e-08	0.635238	LRP1	up	GSE183795
1.52862e-08	0.61889	IFIT1	up	GSE183795
1.81524e-08	-1.00055	IL22RA1	down	GSE183795
1.84993e-08	-0.874845	CHST9	down	GSE183795
1.96024e-08	0.600182	PLXNC1	up	GSE183795
2.18618e-08	0.651337	IFI16	up	GSE183795
2.27578e-08	-0.725272	ALDH1A1	down	GSE183795
2.41038e-08	0.962001	MUC5B	up	GSE183795
2.53204e-08	-0.605506	ATRNL1	down	GSE183795
2.54482e-08	0.703672	C1QTNF3	up	GSE183795
2.55833e-08	-1.81056	CELA3B	down	GSE183795
2.68191e-08	-0.883797	TFPI2	down	GSE183795
2.7075e-08	-0.604034	SLC25A15	down	GSE183795
2.88493e-08	0.715717	LAMA4	up	GSE183795
2.94274e-08	0.664291	FSTL1	up	GSE183795
3.13373e-08	-0.677019	RGS2	down	GSE183795
3.19436e-08	-0.62811	GRB10	down	GSE183795
3.46614e-08	0.61936	NCF2	up	GSE183795
3.5723e-08	0.633581	PRRX1	up	GSE183795
3.9889e-08	-1.17099	AZGP1	down	GSE183795
4.03679e-08	0.58682	SLC1A1	up	GSE183795
4.26113e-08	-2.14751	PNLIP	down	GSE183795
4.70453e-08	0.654477	GSDMC	up	GSE183795
4.7565e-08	0.636466	CTSS	up	GSE183795
4.99885e-08	-1.15755	PRSS3	down	GSE183795
5.20902e-08	0.589174	MMP13	up	GSE183795
5.26125e-08	-0.732887	GIPC2	down	GSE183795
5.4e-08	0.605933	ST14	up	GSE183795
5.59951e-08	0.769905	IL1A	up	GSE183795
5.70366e-08	0.668534	GPC6	up	GSE183795
6.18219e-08	-1.01554	DCDC2	down	GSE183795
6.95213e-08	0.751886	ARL14	up	GSE183795
7.02609e-08	0.928797	CYP3A5	up	GSE183795
7.31273e-08	-1.37125	GATM	down	GSE183795
7.60769e-08	0.60275	SERPINB9	up	GSE183795
7.75239e-08	0.94747	SERPINB2	up	GSE183795
7.83859e-08	0.611041	CAPN9	up	GSE183795
8.65662e-08	-1.94408	CELA3A	down	GSE183795
9.83091e-08	0.727179	TGFB2	up	GSE183795
1.00303e-07	0.614731	LIF	up	GSE183795
1.0517e-07	0.945239	LGALS4	up	GSE183795
1.07243e-07	-1.6163	FABP4	down	GSE183795
1.07408e-07	-0.800948	IGFBP2	down	GSE183795
1.10589e-07	0.697371	A2ML1	up	GSE183795
1.12448e-07	-1.05076	LYVE1	down	GSE183795
1.15732e-07	-0.623585	APOH	down	GSE183795
1.2295e-07	-0.850235	PAH	down	GSE183795
1.27145e-07	0.686547	IL1R2	up	GSE183795
1.33075e-07	0.802188	NMUR2	up	GSE183795
1.33887e-07	-1.07787	SCGN	down	GSE183795
1.41463e-07	-0.864009	GSTA1	down	GSE183795
1.47309e-07	0.725439	CYP2C19	up	GSE183795
1.53294e-07	0.6422	TAGLN	up	GSE183795
1.58241e-07	0.725244	GPNMB	up	GSE183795
1.87189e-07	-0.753915	MUC15	down	GSE183795
2.28087e-07	0.835602	EHF	up	GSE183795
2.2909e-07	0.597573	ITGB3	up	GSE183795
2.4199e-07	0.810471	MOXD1	up	GSE183795
2.43013e-07	-0.585552	PDGFD	down	GSE183795
2.48941e-07	0.93993	CXCL10	up	GSE183795
2.53756e-07	-0.772605	RBP1	down	GSE183795
2.67091e-07	-0.705305	ITIH4	down	GSE183795
2.73784e-07	-1.02392	TMEM97	down	GSE183795
2.86073e-07	0.66635	TFF3	up	GSE183795
3.32371e-07	-2.17068	CPA2	down	GSE183795
3.33261e-07	-0.672159	ENPP1	down	GSE183795
3.51582e-07	0.958312	SULT1C2	up	GSE183795
3.99237e-07	0.636851	RAB27B	up	GSE183795
4.00331e-07	-0.815619	AMBP	down	GSE183795
4.28082e-07	-1.10464	C7	down	GSE183795
4.50409e-07	0.637998	FCGR2A	up	GSE183795
5.02903e-07	0.807398	SFRP2	up	GSE183795
5.48284e-07	0.902197	MUC1	up	GSE183795
6.15322e-07	0.849183	F2RL2	up	GSE183795
7.23736e-07	0.724382	GDA	up	GSE183795
8.4305e-07	0.701122	CXCL14	up	GSE183795
8.98374e-07	0.791455	ADAM12	up	GSE183795
8.98374e-07	0.666309	MMP9	up	GSE183795
9.2034e-07	0.599755	TREM1	up	GSE183795
9.80991e-07	-1.10511	G6PC2	down	GSE183795
1.01048e-06	-0.602818	SORBS2	down	GSE183795
1.01048e-06	-1.65931	CTRB2	down	GSE183795
1.0542e-06	0.600383	RNF128	up	GSE183795
1.06966e-06	1.01358	SFRP4	up	GSE183795
1.0873e-06	0.645607	SERPINA1	up	GSE183795
1.27155e-06	0.615585	MSR1	up	GSE183795
1.41738e-06	-0.621641	GPC3	down	GSE183795
1.45663e-06	0.673396	IDO1	up	GSE183795
1.47611e-06	0.969252	DMBT1	up	GSE183795
1.50353e-06	-1.77461	CPA1	down	GSE183795
1.55929e-06	0.607207	BCL2L15	up	GSE183795
1.62708e-06	-0.896572	FOSB	down	GSE183795
1.70602e-06	-0.730894	TRPV6	down	GSE183795
1.84225e-06	0.606016	LAPTM5	up	GSE183795
1.95569e-06	0.791931	AREG	up	GSE183795
2.03047e-06	-1.17014	REG3G	down	GSE183795
2.40178e-06	0.594682	CFH	up	GSE183795
3.10911e-06	0.757243	BPIFB1	up	GSE183795
3.25568e-06	0.766589	PLA2G7	up	GSE183795
3.2563e-06	1.12703	MMP7	up	GSE183795
3.6451e-06	-1.672	CPB1	down	GSE183795
3.67975e-06	-0.69917	SCTR	down	GSE183795
3.96092e-06	0.643596	FAM177B	up	GSE183795
4.20753e-06	0.708335	SLC7A11	up	GSE183795
6.86926e-06	-0.636452	PCSK1	down	GSE183795
6.87875e-06	-1.18723	SLC4A4	down	GSE183795
7.06835e-06	0.862597	CCL18	up	GSE183795
7.09571e-06	-0.589646	DEFB1	down	GSE183795
7.32342e-06	0.704637	AKR1B10	up	GSE183795
8.12882e-06	-1.46983	PRSS1	down	GSE183795
8.25031e-06	0.648117	DUOXA2	up	GSE183795
8.33951e-06	-0.783056	VTCN1	down	GSE183795
9.01876e-06	0.834695	MFAP5	up	GSE183795
9.19505e-06	0.715005	KRT8	up	GSE183795
9.803e-06	0.650096	PLA2G10	up	GSE183795
9.98117e-06	0.602825	GEM	up	GSE183795
1.13275e-05	-0.596438	NR4A1	down	GSE183795
1.18563e-05	-0.965509	FAM3B	down	GSE183795
1.29514e-05	0.641031	PTGIS	up	GSE183795
1.34625e-05	-0.819445	CHRDL1	down	GSE183795
1.47103e-05	0.590295	RGS1	up	GSE183795
1.49087e-05	-0.589444	NRN1	down	GSE183795
1.49914e-05	-0.963451	PKHD1	down	GSE183795
1.74301e-05	-0.826898	HBB	down	GSE183795
1.86789e-05	0.729998	VNN1	up	GSE183795
1.92498e-05	-1.79001	REG1B	down	GSE183795
2.19039e-05	0.601266	SPON1	up	GSE183795
2.76891e-05	-0.668231	PGA3	down	GSE183795
3.04414e-05	-0.764139	SERPINA5	down	GSE183795
3.27913e-05	0.807758	CDH17	up	GSE183795
3.46955e-05	-0.80757	ADIPOQ	down	GSE183795
3.60805e-05	0.613154	DSC3	up	GSE183795
3.79438e-05	-0.621103	SCG3	down	GSE183795
4.21155e-05	-0.843198	SST	down	GSE183795
5.08201e-05	0.698658	CLDN1	up	GSE183795
9.52513e-05	0.607673	MRC1	up	GSE183795
0.000134667	0.767208	SPP1	up	GSE183795
0.000155272	-1.0864	PRSS2	down	GSE183795
0.000190111	-1.28738	REG1A	down	GSE183795
0.000236634	0.717297	EPCAM	up	GSE183795
0.000292817	-1.41746	REG3A	down	GSE183795
0.000344064	0.801474	PIGR	up	GSE183795
0.00034824	0.646899	EPYC	up	GSE183795
0.000360759	-1.12775	CFTR	down	GSE183795
0.000485958	-0.664733	OGN	down	GSE183795
0.000496757	0.651212	CYP24A1	up	GSE183795
0.000606754	-0.585257	SLC38A5	down	GSE183795
0.000632679	-1.097	SPINK1	down	GSE183795
0.00130174	0.592186	MSMB	up	GSE183795
0.00167328	-0.698256	GC	down	GSE183795
0.00227261	-0.65614	SLC30A8	down	GSE183795
0.00246999	0.596783	ACTG2	up	GSE183795
0.00394595	0.64429	CEACAM7	up	GSE183795
0.0117805	0.783724	OLFM4	up	GSE183795
0.0134911	-0.764138	TTR	down	GSE183795

## Sheet: GSE71729
S1 Data. Differentially expressed genes analysis and intersection results of 7 geo datasets
padj	log2FoldChange	Symbol	Label	Groups
7.67869e-16	3.33679	S100P	up	GSE71729
1.1527e-15	3.59354	TMPRSS4	up	GSE71729
1.6589e-14	-0.927384	GYPC	down	GSE71729
2.11233e-14	3.29167	TNS4	up	GSE71729
4.2989e-14	2.46858	LAMC2	up	GSE71729
4.70317e-14	2.04012	SLC2A1	up	GSE71729
4.86301e-14	2.04914	IFI27	up	GSE71729
1.40958e-13	2.33665	GJB2	up	GSE71729
1.59403e-13	-0.817374	CD320	down	GSE71729
1.73731e-13	1.77632	PTK6	up	GSE71729
1.73731e-13	1.7794	OASL	up	GSE71729
1.73731e-13	1.53349	GPRC5A	up	GSE71729
3.74721e-13	1.91954	KCNN4	up	GSE71729
3.74721e-13	1.26655	RAD51	up	GSE71729
3.74721e-13	1.31038	S100A6	up	GSE71729
3.74721e-13	2.47888	LAMB3	up	GSE71729
5.54663e-13	1.15287	ZWINT	up	GSE71729
5.54663e-13	1.2313	DAPP1	up	GSE71729
5.54663e-13	1.97904	KRT19	up	GSE71729
5.54663e-13	2.02461	CDH3	up	GSE71729
8.03475e-13	2.33494	KLK10	up	GSE71729
8.74484e-13	2.24911	NMU	up	GSE71729
1.35918e-12	0.790687	OSBPL3	up	GSE71729
1.57251e-12	-1.73317	AOX1	down	GSE71729
2.08301e-12	1.45616	CEP55	up	GSE71729
2.18915e-12	1.11401	C1GALT1	up	GSE71729
2.18915e-12	0.817309	ECT2	up	GSE71729
3.46242e-12	1.94005	ADAM8	up	GSE71729
3.53429e-12	1.47546	CORO2A	up	GSE71729
3.53429e-12	1.21226	ANLN	up	GSE71729
3.64903e-12	1.07128	BUB1	up	GSE71729
4.19433e-12	1.56276	UBE2C	up	GSE71729
4.36993e-12	2.95728	CTSE	up	GSE71729
4.3937e-12	1.1468	MBOAT2	up	GSE71729
6.44635e-12	1.74587	PHLDA2	up	GSE71729
6.97096e-12	1.0845	NUF2	up	GSE71729
7.08745e-12	-0.645803	EIF3L	down	GSE71729
8.91521e-12	1.29441	AHNAK2	up	GSE71729
1.02157e-11	1.23338	OIP5	up	GSE71729
1.02157e-11	1.74671	PLEK2	up	GSE71729
1.50677e-11	1.20643	MET	up	GSE71729
1.55486e-11	1.02546	CDCA8	up	GSE71729
1.83396e-11	1.67311	SLC45A3	up	GSE71729
2.05972e-11	0.999044	CENPF	up	GSE71729
2.19237e-11	0.878508	FGD6	up	GSE71729
2.33128e-11	1.28059	OAS1	up	GSE71729
2.87e-11	-1.34295	GAMT	down	GSE71729
2.87e-11	1.04711	S100A10	up	GSE71729
2.87e-11	0.616686	WDHD1	up	GSE71729
3.09159e-11	1.17638	NQO1	up	GSE71729
3.09159e-11	1.05046	HMMR	up	GSE71729
3.09159e-11	1.02524	CELSR1	up	GSE71729
3.2535e-11	1.28726	SLC16A3	up	GSE71729
3.31472e-11	0.968616	RACGAP1	up	GSE71729
3.40489e-11	-1.25773	MT1G	down	GSE71729
3.90598e-11	2.89292	COL10A1	up	GSE71729
4.06117e-11	0.825282	NMI	up	GSE71729
4.677e-11	2.27481	C19orf33	up	GSE71729
5.03668e-11	0.603042	TRIM59	up	GSE71729
5.29829e-11	0.760878	NFE2L3	up	GSE71729
6.06344e-11	1.23371	OCIAD2	up	GSE71729
6.30726e-11	2.10021	PLAC8	up	GSE71729
7.84206e-11	1.93492	TSPAN1	up	GSE71729
8.36452e-11	1.42223	HK2	up	GSE71729
1.0212e-10	2.42066	AGR2	up	GSE71729
1.09636e-10	-0.84634	TLE2	down	GSE71729
1.23605e-10	-0.936872	ATOH8	down	GSE71729
1.33549e-10	-1.37208	MT1F	down	GSE71729
1.40846e-10	0.985475	CHEK1	up	GSE71729
1.44472e-10	1.5597	BIK	up	GSE71729
1.58884e-10	1.16093	MLPH	up	GSE71729
1.59011e-10	0.604831	DNAJC9	up	GSE71729
1.59011e-10	2.03282	B3GNT3	up	GSE71729
1.66573e-10	1.09209	MAD2L1	up	GSE71729
1.79889e-10	1.23661	SDR16C5	up	GSE71729
1.79889e-10	0.722029	CXorf38	up	GSE71729
2.02931e-10	1.77673	UGT1A6	up	GSE71729
3.09837e-10	1.10632	CDCA5	up	GSE71729
3.09837e-10	0.638252	CLIC1	up	GSE71729
3.38736e-10	0.917054	PBK	up	GSE71729
3.50057e-10	0.779928	DTL	up	GSE71729
3.61184e-10	1.29908	MST1R	up	GSE71729
3.7482e-10	1.31275	ACSL5	up	GSE71729
3.8218e-10	1.06387	LGALS3	up	GSE71729
3.89488e-10	-0.612791	TMEM25	down	GSE71729
4.91782e-10	1.00048	UBE2T	up	GSE71729
5.13653e-10	-0.607639	NTRK2	down	GSE71729
5.13806e-10	1.57092	CAPN8	up	GSE71729
5.13806e-10	1.61953	VILL	up	GSE71729
5.13806e-10	0.795001	CAPN2	up	GSE71729
5.21263e-10	0.936218	CTTN	up	GSE71729
5.61127e-10	0.753167	FANCA	up	GSE71729
5.61127e-10	0.789973	OAS3	up	GSE71729
6.43542e-10	-1.0553	FAM107A	down	GSE71729
8.01191e-10	1.96694	DKK1	up	GSE71729
8.6731e-10	0.862381	AP1S3	up	GSE71729
9.17168e-10	0.814593	MYOF	up	GSE71729
1.05149e-09	-0.58976	SCD5	down	GSE71729
1.20828e-09	-0.814205	ZNF503	down	GSE71729
1.23127e-09	-1.49565	HBA2	down	GSE71729
1.2883e-09	2.58446	MMP11	up	GSE71729
1.29337e-09	0.726065	SAMD9	up	GSE71729
1.50107e-09	-1.43796	BNIP3	down	GSE71729
1.72926e-09	1.3668	KCNK1	up	GSE71729
1.7632e-09	0.998288	XAF1	up	GSE71729
1.76756e-09	0.640093	DNTTIP1	up	GSE71729
1.92294e-09	0.742012	ANXA2	up	GSE71729
1.95434e-09	1.01644	TK1	up	GSE71729
2.03333e-09	-1.34147	PAIP2B	down	GSE71729
2.35101e-09	1.44752	WNT10A	up	GSE71729
2.44532e-09	1.77179	FXYD3	up	GSE71729
2.48372e-09	1.13542	IGFBP3	up	GSE71729
2.73292e-09	1.83768	S100A14	up	GSE71729
2.73292e-09	0.764642	USP18	up	GSE71729
2.79523e-09	0.886721	DLGAP5	up	GSE71729
2.84456e-09	0.861582	SPC25	up	GSE71729
2.8964e-09	-1.27016	SLC43A1	down	GSE71729
3.08825e-09	-1.2339	TTYH1	down	GSE71729
3.1098e-09	-0.71611	SFTPC	down	GSE71729
3.13957e-09	2.09957	DHRS9	up	GSE71729
3.3259e-09	0.701867	BLM	up	GSE71729
3.47189e-09	1.03191	SQLE	up	GSE71729
3.47189e-09	0.890392	GSTP1	up	GSE71729
3.67089e-09	0.866596	XRCC4	up	GSE71729
3.9198e-09	1.00844	BIRC5	up	GSE71729
4.14875e-09	0.757007	RAD51AP1	up	GSE71729
4.16884e-09	0.729255	OSBPL10	up	GSE71729
4.4118e-09	-0.65855	PELI2	down	GSE71729
4.4118e-09	-0.68022	VIPR2	down	GSE71729
4.50878e-09	0.717522	CMTM6	up	GSE71729
4.8555e-09	1.00864	NCAPG	up	GSE71729
5.39597e-09	0.876961	S100A11	up	GSE71729
5.49586e-09	0.840672	MND1	up	GSE71729
5.49586e-09	0.950475	HRH1	up	GSE71729
5.88467e-09	0.910197	RNF183	up	GSE71729
5.91385e-09	1.2679	FHL2	up	GSE71729
6.09753e-09	0.810198	ASAP2	up	GSE71729
6.34074e-09	-0.62927	PMM1	down	GSE71729
6.39804e-09	0.590903	YWHAZ	up	GSE71729
6.51287e-09	0.946157	SPOCD1	up	GSE71729
6.6409e-09	-1.22238	HBD	down	GSE71729
6.70192e-09	1.21816	VDR	up	GSE71729
7.04355e-09	1.5894	ST6GALNAC1	up	GSE71729
7.05842e-09	1.21447	CAPG	up	GSE71729
7.05842e-09	1.37954	BATF	up	GSE71729
7.2073e-09	1.11786	MYEOV	up	GSE71729
7.72837e-09	0.843021	CCDC74B	up	GSE71729
8.50517e-09	0.727986	SLC4A11	up	GSE71729
8.91315e-09	1.05545	ITGA3	up	GSE71729
9.38972e-09	1.1518	MALL	up	GSE71729
9.80054e-09	1.14371	EFNB1	up	GSE71729
1.08333e-08	-1.02523	MT1E	down	GSE71729
1.08333e-08	0.879222	AHR	up	GSE71729
1.11309e-08	1.48738	EPS8L1	up	GSE71729
1.26533e-08	1.18557	ID1	up	GSE71729
1.45478e-08	1.27738	ISG15	up	GSE71729
1.47499e-08	2.15399	COL1A1	up	GSE71729
1.48382e-08	1.06314	LMO7	up	GSE71729
1.64107e-08	-0.716337	EPHX1	down	GSE71729
1.71372e-08	0.852833	NET1	up	GSE71729
1.76101e-08	1.9577	INHBA	up	GSE71729
1.9131e-08	-1.22779	CLU	down	GSE71729
1.9131e-08	2.08503	MIA	up	GSE71729
2.21418e-08	1.57403	FA2H	up	GSE71729
2.38687e-08	-0.589648	CC2D1A	down	GSE71729
2.43896e-08	0.932632	TMEM92	up	GSE71729
2.46238e-08	0.9766	SFN	up	GSE71729
2.49194e-08	1.03	CDCA7	up	GSE71729
2.53187e-08	1.82444	KRT17	up	GSE71729
2.85182e-08	0.623566	TMEM177	up	GSE71729
2.9832e-08	0.822187	LRP8	up	GSE71729
3.02644e-08	1.52708	IGF2BP3	up	GSE71729
3.25888e-08	0.772026	MX2	up	GSE71729
3.82848e-08	-0.947575	GKAP1	down	GSE71729
3.89293e-08	-0.586964	SCARF1	down	GSE71729
4.33236e-08	0.722743	RRM2	up	GSE71729
4.33236e-08	1.90248	TFF1	up	GSE71729
4.34638e-08	-1.37307	HBA1	down	GSE71729
4.35407e-08	0.65243	ARPC3	up	GSE71729
4.49914e-08	0.772637	ITPR3	up	GSE71729
4.60497e-08	-1.09575	MT1M	down	GSE71729
4.62948e-08	1.00246	CKS2	up	GSE71729
4.86098e-08	-1.06968	ALB	down	GSE71729
4.86098e-08	0.648961	TMSB10	up	GSE71729
4.88097e-08	0.631157	CALU	up	GSE71729
5.28222e-08	-1.48404	NPY	down	GSE71729
5.29736e-08	-0.686554	PLVAP	down	GSE71729
5.50507e-08	0.915684	KYNU	up	GSE71729
5.79798e-08	1.19198	P2RY2	up	GSE71729
5.8033e-08	1.57477	PLAT	up	GSE71729
5.82945e-08	-1.23586	MOAP1	down	GSE71729
6.49822e-08	0.701761	SYTL2	up	GSE71729
6.65489e-08	0.828059	DDX60	up	GSE71729
6.72787e-08	-0.851051	RPH3AL	down	GSE71729
6.93723e-08	-0.659577	PHGDH	down	GSE71729
7.15912e-08	-0.586264	OGFOD2	down	GSE71729
7.38649e-08	1.56642	PLAU	up	GSE71729
7.39316e-08	-0.761156	BAALC	down	GSE71729
7.91913e-08	0.961469	TRIM29	up	GSE71729
7.91913e-08	0.744022	SKIL	up	GSE71729
7.98977e-08	0.945064	RTP4	up	GSE71729
8.02177e-08	0.843306	EZR	up	GSE71729
8.38532e-08	0.980625	PNPLA3	up	GSE71729
8.61283e-08	0.921426	CEACAM1	up	GSE71729
8.87903e-08	1.15496	SULF2	up	GSE71729
9.06789e-08	1.03414	GSDMB	up	GSE71729
9.62788e-08	0.830077	TYMS	up	GSE71729
9.72606e-08	-1.28427	PDK4	down	GSE71729
9.85872e-08	-1.01835	EPHX2	down	GSE71729
1.01611e-07	-1.2279	CRYAB	down	GSE71729
1.05179e-07	0.819238	TSPAN3	up	GSE71729
1.06504e-07	0.804058	GPX8	up	GSE71729
1.0674e-07	-0.59503	KRBA1	down	GSE71729
1.10552e-07	-1.20365	PPP1R1A	down	GSE71729
1.1349e-07	0.902486	ISG20	up	GSE71729
1.1349e-07	1.83711	MMP9	up	GSE71729
1.15447e-07	-0.865112	FGF3	down	GSE71729
1.23885e-07	0.726458	SKAP2	up	GSE71729
1.23885e-07	-0.617305	HRC	down	GSE71729
1.28221e-07	-0.61863	RADIL	down	GSE71729
1.38986e-07	-0.718935	LIFR	down	GSE71729
1.40901e-07	0.677202	RNF149	up	GSE71729
1.51825e-07	1.48363	TNFRSF6B	up	GSE71729
1.59903e-07	0.704874	RIOK3	up	GSE71729
1.60243e-07	0.799427	CCNB1	up	GSE71729
1.62406e-07	-0.988345	SYT3	down	GSE71729
1.67099e-07	-1.09708	MAFA	down	GSE71729
1.69661e-07	0.745723	ZNF185	up	GSE71729
1.79517e-07	1.12046	PLAUR	up	GSE71729
1.80808e-07	1.62464	IL20RB	up	GSE71729
1.8955e-07	1.75721	CTHRC1	up	GSE71729
1.9215e-07	1.42702	ZNF469	up	GSE71729
1.93587e-07	-0.92992	CBFA2T3	down	GSE71729
1.9473e-07	0.885068	IFI44	up	GSE71729
1.9714e-07	0.752767	SLC35F2	up	GSE71729
2.07381e-07	-1.17332	MAT1A	down	GSE71729
2.08786e-07	1.44577	AQP5	up	GSE71729
2.27106e-07	-0.784732	MT1A	down	GSE71729
2.27106e-07	0.912856	TNFRSF21	up	GSE71729
2.38678e-07	-0.96053	SCARA5	down	GSE71729
2.40621e-07	0.799498	TSPAN5	up	GSE71729
2.41356e-07	0.758855	ASPHD2	up	GSE71729
2.43012e-07	0.684215	LEF1	up	GSE71729
2.50105e-07	-0.706655	GPC3	down	GSE71729
2.50521e-07	0.620781	ARPC2	up	GSE71729
2.62246e-07	1.41102	MXRA5	up	GSE71729
2.6253e-07	-2.03815	IAPP	down	GSE71729
2.6253e-07	-2.34853	FGL1	down	GSE71729
2.6253e-07	0.648157	HMGCS1	up	GSE71729
2.70911e-07	-0.919066	MT1B	down	GSE71729
2.70911e-07	2.53066	TFF2	up	GSE71729
2.72026e-07	0.626546	B2M	up	GSE71729
2.78911e-07	1.71253	SULF1	up	GSE71729
2.84823e-07	-0.799738	CYB5A	down	GSE71729
2.92417e-07	1.47535	PHACTR3	up	GSE71729
2.92417e-07	0.77708	TUFT1	up	GSE71729
3.00522e-07	0.651344	EFNB2	up	GSE71729
3.03772e-07	1.23246	SDCBP2	up	GSE71729
3.11261e-07	1.21546	MX1	up	GSE71729
3.14017e-07	0.983969	LOXL2	up	GSE71729
3.15415e-07	1.17822	SLC16A5	up	GSE71729
3.17609e-07	1.40202	KRT7	up	GSE71729
3.27529e-07	-0.7513	HBQ1	down	GSE71729
3.27564e-07	-1.27043	CTNND2	down	GSE71729
3.29081e-07	-1.418	ZBTB16	down	GSE71729
3.36761e-07	0.660888	CKLF	up	GSE71729
3.39521e-07	0.894638	ADORA2B	up	GSE71729
3.39558e-07	0.606299	FANCI	up	GSE71729
3.57587e-07	0.715355	ADAM9	up	GSE71729
3.8976e-07	-1.09548	BTG2	down	GSE71729
3.98625e-07	1.31479	VSIG2	up	GSE71729
3.99399e-07	0.780823	IL4R	up	GSE71729
4.04316e-07	2.0699	S100A2	up	GSE71729
4.14409e-07	0.737442	DEPDC1B	up	GSE71729
4.24819e-07	1.11609	PPARG	up	GSE71729
4.24819e-07	0.597239	E2F3	up	GSE71729
4.33204e-07	1.52342	MUC1	up	GSE71729
4.33204e-07	0.817846	NGEF	up	GSE71729
4.48657e-07	-0.726092	ABCA3	down	GSE71729
4.70979e-07	0.714975	CAMK2N1	up	GSE71729
4.91773e-07	0.734965	HOXB6	up	GSE71729
5.12813e-07	0.996826	AMIGO2	up	GSE71729
5.37333e-07	1.23308	CHST6	up	GSE71729
5.46688e-07	-0.775264	P2RX1	down	GSE71729
5.54602e-07	1.10776	PRSS22	up	GSE71729
6.37252e-07	-1.23686	ADH1A	down	GSE71729
6.54278e-07	0.804618	CNNM4	up	GSE71729
6.61373e-07	-0.83679	MT1H	down	GSE71729
6.97136e-07	-1.15991	AQP1	down	GSE71729
7.05117e-07	-0.784405	ATAD3C	down	GSE71729
7.40678e-07	0.648074	MDFI	up	GSE71729
7.6554e-07	-0.678348	SNURF	down	GSE71729
7.6554e-07	-2.76433	PDIA2	down	GSE71729
7.69795e-07	-0.856799	EVI5L	down	GSE71729
7.70317e-07	0.98266	EPPK1	up	GSE71729
7.92028e-07	1.02806	CEACAM3	up	GSE71729
8.06735e-07	-1.16628	HPN	down	GSE71729
8.50068e-07	-0.914714	KCNJ8	down	GSE71729
8.56306e-07	-0.800001	ECHDC3	down	GSE71729
8.59105e-07	0.977293	RELB	up	GSE71729
8.59227e-07	-0.978496	FAM131C	down	GSE71729
8.70805e-07	0.944296	ECM1	up	GSE71729
8.73005e-07	-0.734112	WNT6	down	GSE71729
8.80878e-07	1.07795	IFI44L	up	GSE71729
8.90554e-07	0.658039	ADAM10	up	GSE71729
8.97117e-07	0.758629	SAMD9L	up	GSE71729
8.97353e-07	1.39366	C15orf48	up	GSE71729
8.97353e-07	0.799861	PRR15	up	GSE71729
9.05902e-07	0.919128	S100A16	up	GSE71729
9.06068e-07	0.976753	ITGB4	up	GSE71729
9.37451e-07	-0.713744	METRN	down	GSE71729
9.37451e-07	1.20436	VCAN	up	GSE71729
9.96548e-07	0.759561	HLA-C	up	GSE71729
1.12748e-06	0.605561	PON2	up	GSE71729
1.12804e-06	0.677321	AMPD3	up	GSE71729
1.14153e-06	-0.748223	PDE2A	down	GSE71729
1.14867e-06	0.993609	LOXL1	up	GSE71729
1.18253e-06	-0.878612	SORBS2	down	GSE71729
1.19757e-06	1.34292	LAD1	up	GSE71729
1.25193e-06	0.691685	NFKBIE	up	GSE71729
1.25259e-06	0.586974	NCAPH	up	GSE71729
1.28878e-06	0.926513	MGLL	up	GSE71729
1.30343e-06	1.36287	THBS2	up	GSE71729
1.33594e-06	0.695025	F11R	up	GSE71729
1.35581e-06	-0.597515	MLXIPL	down	GSE71729
1.37124e-06	0.680606	SORD	up	GSE71729
1.38138e-06	-0.601739	ZNF630	down	GSE71729
1.39004e-06	-0.790342	POMC	down	GSE71729
1.40252e-06	-1.17085	SLC30A2	down	GSE71729
1.41076e-06	-0.677586	ACBD4	down	GSE71729
1.47458e-06	1.14421	PKP3	up	GSE71729
1.47667e-06	0.699511	SLC20A1	up	GSE71729
1.48735e-06	0.645569	PRKCI	up	GSE71729
1.49315e-06	-0.628115	LCE1A	down	GSE71729
1.50303e-06	0.990008	BTBD16	up	GSE71729
1.52825e-06	1.05236	CRIP1	up	GSE71729
1.53697e-06	0.633365	PIK3C2B	up	GSE71729
1.53697e-06	0.691434	STAT1	up	GSE71729
1.5572e-06	-0.597154	SAT2	down	GSE71729
1.57024e-06	-0.602949	STAB1	down	GSE71729
1.57929e-06	1.0762	KLF5	up	GSE71729
1.59646e-06	-1.37172	AKAP7	down	GSE71729
1.62972e-06	0.949614	SPINT2	up	GSE71729
1.73548e-06	0.665085	TBC1D2	up	GSE71729
1.76624e-06	-1.11032	MMP17	down	GSE71729
1.80071e-06	0.808109	CSTB	up	GSE71729
1.80342e-06	0.658225	PTTG1	up	GSE71729
1.82875e-06	-0.614281	ZNF496	down	GSE71729
2.0322e-06	-0.91725	FKBP11	down	GSE71729
2.05245e-06	-0.781596	SCAMP5	down	GSE71729
2.16097e-06	0.810006	TNFSF4	up	GSE71729
2.16097e-06	-0.630525	ACAT1	down	GSE71729
2.18946e-06	1.16435	IL4I1	up	GSE71729
2.27552e-06	0.733629	IL1RN	up	GSE71729
2.2885e-06	1.18261	FN1	up	GSE71729
2.31941e-06	-0.657521	RAMP3	down	GSE71729
2.33625e-06	-0.736928	VLDLR	down	GSE71729
2.40682e-06	-0.871794	METTL7A	down	GSE71729
2.41028e-06	0.646619	SPAG5	up	GSE71729
2.41028e-06	-0.818858	MT1X	down	GSE71729
2.43052e-06	0.632035	INCENP	up	GSE71729
2.59618e-06	0.728938	LIMA1	up	GSE71729
2.62434e-06	0.673198	TOP2A	up	GSE71729
2.70068e-06	0.782164	STRA6	up	GSE71729
2.70068e-06	1.09947	PCSK9	up	GSE71729
2.70068e-06	-0.714703	VAV3	down	GSE71729
2.74179e-06	0.674567	SH3KBP1	up	GSE71729
2.86298e-06	-0.588063	TMEM145	down	GSE71729
2.86442e-06	-0.858502	SHC2	down	GSE71729
2.88153e-06	-0.749379	TPD52L1	down	GSE71729
2.88819e-06	-2.13178	CTRL	down	GSE71729
2.89734e-06	1.04193	ATP2C2	up	GSE71729
3.02975e-06	0.724972	TFRC	up	GSE71729
3.06959e-06	1.05193	TNFAIP2	up	GSE71729
3.13183e-06	0.758962	CD109	up	GSE71729
3.15481e-06	1.27484	MAL2	up	GSE71729
3.20649e-06	1.49186	TACSTD2	up	GSE71729
3.23188e-06	-0.717273	CBS	down	GSE71729
3.23373e-06	-0.92986	DLK1	down	GSE71729
3.24554e-06	-0.801746	TMEM88	down	GSE71729
3.30644e-06	-1.20016	CXCL12	down	GSE71729
3.32097e-06	0.740751	DCBLD2	up	GSE71729
3.32097e-06	-0.748455	BCAM	down	GSE71729
3.36674e-06	0.727478	LMNB2	up	GSE71729
3.40105e-06	-1.14948	NPTX2	down	GSE71729
3.4296e-06	-0.92025	POLM	down	GSE71729
3.44284e-06	0.757575	GALNT12	up	GSE71729
3.7815e-06	1.2245	PLEKHN1	up	GSE71729
3.78804e-06	0.696703	LGALS9C	up	GSE71729
3.81996e-06	0.597769	GPX1	up	GSE71729
3.96745e-06	-0.804181	GADD45G	down	GSE71729
3.96745e-06	0.67965	SDC1	up	GSE71729
3.98674e-06	-0.651155	CHST13	down	GSE71729
4.08292e-06	-0.652572	SLC37A4	down	GSE71729
4.1751e-06	0.587036	SLC39A10	up	GSE71729
4.17699e-06	1.57748	GCNT3	up	GSE71729
4.29921e-06	0.649077	PHLDA1	up	GSE71729
4.32677e-06	-1.20399	SLC39A5	down	GSE71729
4.33201e-06	0.887495	TNFRSF12A	up	GSE71729
4.38507e-06	0.846781	PERP	up	GSE71729
4.48538e-06	-1.38942	GHRL	down	GSE71729
4.57509e-06	0.669911	RHPN2	up	GSE71729
4.61807e-06	-1.11502	CLEC3B	down	GSE71729
4.98624e-06	-0.708575	SHISA4	down	GSE71729
5.11615e-06	1.18491	HOXC9	up	GSE71729
5.26747e-06	1.23154	FAP	up	GSE71729
5.3156e-06	1.20211	COL8A2	up	GSE71729
5.37271e-06	-0.781154	FCN3	down	GSE71729
5.41322e-06	0.591569	ATP8B3	up	GSE71729
5.64152e-06	0.9121	GBP3	up	GSE71729
5.77399e-06	-1.16211	TPST2	down	GSE71729
5.97773e-06	0.593069	PGM2	up	GSE71729
6.11244e-06	-0.756302	NUCB2	down	GSE71729
6.11244e-06	0.660402	EZH2	up	GSE71729
6.19002e-06	0.907987	SEMA3C	up	GSE71729
6.26708e-06	0.678346	B3GALT4	up	GSE71729
6.3228e-06	-1.41733	ANPEP	down	GSE71729
6.40398e-06	0.687643	MICALL2	up	GSE71729
6.76986e-06	0.943686	PBX4	up	GSE71729
6.80342e-06	0.600757	TPM4	up	GSE71729
6.83319e-06	-0.621259	NUPR1	down	GSE71729
6.88744e-06	-0.728628	MATN4	down	GSE71729
6.88744e-06	0.695903	ARPC1B	up	GSE71729
6.88744e-06	1.47174	GABRP	up	GSE71729
6.89267e-06	0.749697	HLA-F	up	GSE71729
6.94315e-06	0.781516	IGSF9	up	GSE71729
6.94326e-06	-0.777037	GJD3	down	GSE71729
6.94401e-06	1.08353	EGLN3	up	GSE71729
7.35518e-06	1.10071	COL12A1	up	GSE71729
7.64313e-06	0.642403	EXPH5	up	GSE71729
7.69665e-06	-0.604415	ZBED3	down	GSE71729
7.71986e-06	-0.703642	ABAT	down	GSE71729
7.73988e-06	0.590713	STK39	up	GSE71729
7.89723e-06	-0.611338	FOXS1	down	GSE71729
7.9777e-06	-0.832654	FUT1	down	GSE71729
8.02292e-06	-0.679681	VASH2	down	GSE71729
8.02292e-06	1.16645	SPARC	up	GSE71729
8.17254e-06	0.621014	VAMP8	up	GSE71729
8.19179e-06	0.594188	BCAR3	up	GSE71729
8.59179e-06	0.871164	PRRX2	up	GSE71729
9.20689e-06	-0.696862	KRT85	down	GSE71729
9.4149e-06	0.736729	JUP	up	GSE71729
9.45149e-06	-1.06426	ADCYAP1R1	down	GSE71729
9.45149e-06	0.984002	ALOX5	up	GSE71729
9.56261e-06	-1.14132	ADH1C	down	GSE71729
9.73045e-06	-0.619858	FBLN1	down	GSE71729
9.84592e-06	0.664633	DUSP6	up	GSE71729
1.04754e-05	0.609503	IRS1	up	GSE71729
1.06286e-05	0.874843	ANXA1	up	GSE71729
1.12265e-05	-1.18129	OGDHL	down	GSE71729
1.12269e-05	0.61436	TRPS1	up	GSE71729
1.12831e-05	0.66376	LRRC8A	up	GSE71729
1.15942e-05	-0.618765	PLEKHH3	down	GSE71729
1.18541e-05	0.64041	MPZL3	up	GSE71729
1.19421e-05	0.853601	SIX1	up	GSE71729
1.20629e-05	0.797013	MDK	up	GSE71729
1.20629e-05	-1.19902	DPT	down	GSE71729
1.21211e-05	0.882766	KRT14	up	GSE71729
1.21211e-05	-0.89658	TCEA3	down	GSE71729
1.21504e-05	0.855235	STEAP1	up	GSE71729
1.23936e-05	0.769104	SKAP1	up	GSE71729
1.24499e-05	1.22246	TMEM45B	up	GSE71729
1.32824e-05	-0.646844	CHAC1	down	GSE71729
1.34494e-05	-1.03293	RBP1	down	GSE71729
1.36368e-05	0.698538	GRN	up	GSE71729
1.37976e-05	-0.808765	UMOD	down	GSE71729
1.39103e-05	0.970729	UNC5B	up	GSE71729
1.41064e-05	0.6218	CD55	up	GSE71729
1.42845e-05	0.681904	TAP1	up	GSE71729
1.44072e-05	-0.703069	SLIT3	down	GSE71729
1.44488e-05	-0.605318	SYN1	down	GSE71729
1.4708e-05	1.24265	COL1A2	up	GSE71729
1.4708e-05	0.610264	IFT172	up	GSE71729
1.48649e-05	0.920766	TFCP2L1	up	GSE71729
1.57811e-05	-0.893192	OR5H1	down	GSE71729
1.64144e-05	-0.787827	CCL15	down	GSE71729
1.70722e-05	-0.663922	MAOA	down	GSE71729
1.7226e-05	-1.0528	SPACA3	down	GSE71729
1.76771e-05	1.20281	SLPI	up	GSE71729
1.79663e-05	-0.632012	LGI3	down	GSE71729
1.79825e-05	0.684942	BHLHE41	up	GSE71729
1.96225e-05	1.09645	SPON2	up	GSE71729
1.97694e-05	-0.985413	RASD1	down	GSE71729
1.97856e-05	0.805456	KRT33A	up	GSE71729
2.08792e-05	1.08115	SPINK5	up	GSE71729
2.08792e-05	-0.674184	PID1	down	GSE71729
2.19414e-05	-0.788067	ADRA2C	down	GSE71729
2.24308e-05	0.763724	HEPH	up	GSE71729
2.24308e-05	0.887424	CKMT1A	up	GSE71729
2.24375e-05	0.64783	B3GNT5	up	GSE71729
2.24878e-05	0.591365	CDC6	up	GSE71729
2.29671e-05	0.952995	ANXA3	up	GSE71729
2.31215e-05	-0.660975	CEND1	down	GSE71729
2.31604e-05	-1.12289	GPX3	down	GSE71729
2.39374e-05	-0.646372	UBL4A	down	GSE71729
2.47552e-05	0.751369	PLK3	up	GSE71729
2.50721e-05	-0.585128	NEFM	down	GSE71729
2.6751e-05	1.1951	CXCL5	up	GSE71729
2.6751e-05	0.647885	SRD5A3	up	GSE71729
2.8085e-05	-1.13251	RGN	down	GSE71729
2.83903e-05	-0.593244	CGNL1	down	GSE71729
2.83903e-05	-2.42315	KLK1	down	GSE71729
2.84557e-05	-0.755652	COMTD1	down	GSE71729
2.85564e-05	0.669352	B4GALT4	up	GSE71729
2.90111e-05	-0.761669	GOLGA8F	down	GSE71729
2.93752e-05	0.936126	GLI1	up	GSE71729
2.94767e-05	0.727936	IL18	up	GSE71729
2.99606e-05	1.00234	ITGA11	up	GSE71729
3.02372e-05	-1.11974	IL27	down	GSE71729
3.11819e-05	-3.21478	REG1B	down	GSE71729
3.13372e-05	-0.705216	BEGAIN	down	GSE71729
3.18887e-05	0.699562	CDS1	up	GSE71729
3.2831e-05	0.713921	ACTB	up	GSE71729
3.33745e-05	0.688172	HIF1A	up	GSE71729
3.3607e-05	0.680118	EPHA4	up	GSE71729
3.37563e-05	0.665946	COX6B2	up	GSE71729
3.39267e-05	-0.692511	EPB41L4B	down	GSE71729
3.50728e-05	1.19302	CDH11	up	GSE71729
3.60755e-05	0.615527	CHST11	up	GSE71729
3.60916e-05	0.667591	TIAM2	up	GSE71729
3.66137e-05	-0.657274	DHRS12	down	GSE71729
3.66748e-05	-3.17885	PLA2G1B	down	GSE71729
3.74852e-05	-0.611637	DRD4	down	GSE71729
3.80065e-05	-0.598003	ACHE	down	GSE71729
3.85637e-05	-0.668373	KRTAP2-1	down	GSE71729
3.86054e-05	-0.825667	ANKRD33	down	GSE71729
3.94514e-05	-1.05417	SV2B	down	GSE71729
3.95582e-05	0.952919	COL16A1	up	GSE71729
4.02019e-05	0.709331	SLC7A7	up	GSE71729
4.02667e-05	-0.662873	GRB10	down	GSE71729
4.06496e-05	-0.672721	NDOR1	down	GSE71729
4.09775e-05	-0.721104	FGGY	down	GSE71729
4.12392e-05	-1.22061	GRB14	down	GSE71729
4.13337e-05	-0.736642	PLCB2	down	GSE71729
4.28518e-05	0.586467	ANTXR1	up	GSE71729
4.30108e-05	0.642899	CD58	up	GSE71729
4.3288e-05	-0.657011	A1CF	down	GSE71729
4.80705e-05	0.761949	SEC14L4	up	GSE71729
4.85347e-05	0.61371	APOL1	up	GSE71729
4.99325e-05	-2.32361	PRSS3	down	GSE71729
5.20922e-05	0.616937	SPDEF	up	GSE71729
5.23814e-05	-0.735056	LAMC3	down	GSE71729
5.2793e-05	1.29203	COL3A1	up	GSE71729
5.33921e-05	0.954864	COL5A1	up	GSE71729
5.39079e-05	0.82788	ZC3H12A	up	GSE71729
5.56174e-05	0.878645	SLC13A5	up	GSE71729
5.5717e-05	-0.87369	TMEM191B	down	GSE71729
5.6339e-05	1.73036	MMP1	up	GSE71729
5.70207e-05	0.697741	HLA-A	up	GSE71729
5.76196e-05	0.640497	SLC7A4	up	GSE71729
5.80729e-05	0.744825	C1QTNF6	up	GSE71729
5.86174e-05	0.670361	F12	up	GSE71729
5.87889e-05	-0.868846	GMNN	down	GSE71729
6.47402e-05	-0.90023	PCSK1N	down	GSE71729
6.67312e-05	0.643801	KDELR3	up	GSE71729
6.79313e-05	-0.94033	BEX5	down	GSE71729
7.08295e-05	-0.676695	UPK3B	down	GSE71729
7.56947e-05	-0.891412	CDH22	down	GSE71729
7.83149e-05	0.604952	FXYD5	up	GSE71729
7.88877e-05	-1.13049	PRSS36	down	GSE71729
8.11059e-05	-0.644316	BEST4	down	GSE71729
8.17766e-05	-0.614176	MUC6	down	GSE71729
8.26203e-05	0.851274	BANK1	up	GSE71729
8.5641e-05	-0.623302	RCOR2	down	GSE71729
8.85693e-05	0.902269	PMEPA1	up	GSE71729
8.98433e-05	-2.98319	CLPS	down	GSE71729
9.47521e-05	-0.642202	TSPAN7	down	GSE71729
9.54501e-05	0.790945	HKDC1	up	GSE71729
9.66338e-05	0.743522	MMP14	up	GSE71729
9.70857e-05	-1.66147	HBB	down	GSE71729
9.72062e-05	-0.725304	FBLN5	down	GSE71729
9.90637e-05	-0.742615	PDE8B	down	GSE71729
9.90637e-05	0.745139	BIRC3	up	GSE71729
9.96277e-05	0.800454	HOPX	up	GSE71729
0.000100356	-1.27157	SERPINA6	down	GSE71729
0.000101811	0.627039	SAT1	up	GSE71729
0.000107629	0.928859	ACP5	up	GSE71729
0.000108994	-1.46763	GSTA2	down	GSE71729
0.000109468	0.634235	MMP28	up	GSE71729
0.000115358	-0.5974	F10	down	GSE71729
0.000115946	0.852546	VASP	up	GSE71729
0.000117163	0.598481	PLEKHG2	up	GSE71729
0.000117677	-0.64849	SMR3A	down	GSE71729
0.000118745	-0.608178	INA	down	GSE71729
0.00011893	-1.20602	ITIH4	down	GSE71729
0.000118998	0.81673	LSR	up	GSE71729
0.000119197	0.651989	RFTN1	up	GSE71729
0.000119585	-2.79728	PRSS1	down	GSE71729
0.000121028	0.774751	HTRA3	up	GSE71729
0.000123038	0.728016	ARHGAP23	up	GSE71729
0.000124702	-0.601077	MEIS1	down	GSE71729
0.00012676	-0.599553	GPRC5B	down	GSE71729
0.000129473	0.709101	TGM2	up	GSE71729
0.000130692	1.11592	AREG	up	GSE71729
0.000135806	-0.589597	CRTC1	down	GSE71729
0.000140516	0.634189	ERBB2	up	GSE71729
0.000140722	-0.592435	HBM	down	GSE71729
0.000144859	-0.898357	PCP4	down	GSE71729
0.000145094	0.80838	SRPX2	up	GSE71729
0.0001475	1.04693	NOXO1	up	GSE71729
0.000148052	0.79385	CSTA	up	GSE71729
0.000156922	0.614947	IFIT3	up	GSE71729
0.000159141	1.09134	COL8A1	up	GSE71729
0.000167212	1.24675	CXCL14	up	GSE71729
0.000167212	-1.1673	CHGA	down	GSE71729
0.000168298	0.971372	WFDC2	up	GSE71729
0.000168384	-0.896897	CLDN3	down	GSE71729
0.000181644	0.814743	KLHDC7B	up	GSE71729
0.000184198	-0.825228	NKX2-8	down	GSE71729
0.000184435	0.792369	LZTS1	up	GSE71729
0.000187865	-0.866597	MYLK2	down	GSE71729
0.000191416	-0.741736	RARRES2	down	GSE71729
0.000193052	0.602656	BAIAP2L2	up	GSE71729
0.000195997	-0.778735	FBXO2	down	GSE71729
0.000198142	0.656541	PTPRE	up	GSE71729
0.000206434	-0.648256	TIAM1	down	GSE71729
0.00021182	-1.08984	BEX2	down	GSE71729
0.000214003	-1.30749	SCGB3A1	down	GSE71729
0.000217787	0.817482	COL5A2	up	GSE71729
0.000218784	0.738363	C1orf116	up	GSE71729
0.00022459	0.661548	TMEM200A	up	GSE71729
0.000228403	-0.861764	TMEM97	down	GSE71729
0.000234906	0.962818	TM4SF5	up	GSE71729
0.000244876	1.43728	FAM3D	up	GSE71729
0.000245173	-2.18555	CTRB2	down	GSE71729
0.000249538	-0.633807	PDCD4	down	GSE71729
0.000250631	0.642801	ITGA1	up	GSE71729
0.000270882	-1.04814	AMBP	down	GSE71729
0.000272737	0.725958	CLDN4	up	GSE71729
0.000280518	-0.841008	KRTAP5-8	down	GSE71729
0.000283429	-0.661305	HHEX	down	GSE71729
0.000288769	0.776271	PTPRH	up	GSE71729
0.000296261	-0.633242	AQP2	down	GSE71729
0.000296261	-0.688108	RCAN2	down	GSE71729
0.000304114	0.703441	MUC16	up	GSE71729
0.000304796	-0.590532	HAMP	down	GSE71729
0.0003171	0.741797	RBM3	up	GSE71729
0.000337376	-0.6007	COX7A1	down	GSE71729
0.00035781	-0.720078	EVX1	down	GSE71729
0.000359317	-0.636848	KRT9	down	GSE71729
0.000360984	0.880566	PLA2G7	up	GSE71729
0.000369239	0.68543	HOXB5	up	GSE71729
0.000379488	-2.39368	AMY1C	down	GSE71729
0.000382729	-0.589203	SETBP1	down	GSE71729
0.000387053	-0.903812	APOH	down	GSE71729
0.000387436	-0.599256	TEKT2	down	GSE71729
0.000406943	-0.594524	S100A12	down	GSE71729
0.000415978	0.633929	MXD1	up	GSE71729
0.000419993	-0.606644	TMEM100	down	GSE71729
0.000420803	-0.631558	SERPING1	down	GSE71729
0.00042484	-1.0265	CFD	down	GSE71729
0.000426303	0.793404	ATP1B1	up	GSE71729
0.000435719	-1.11198	DUSP26	down	GSE71729
0.000449129	0.602498	GBP1	up	GSE71729
0.000467727	-0.799652	KRTAP11-1	down	GSE71729
0.00046896	0.736901	IL23A	up	GSE71729
0.00046896	-0.804705	NRCAM	down	GSE71729
0.000473958	-0.810125	IMPA2	down	GSE71729
0.000484129	0.806516	ISM1	up	GSE71729
0.000484602	1.07542	GPX2	up	GSE71729
0.000491212	0.663124	TM4SF1	up	GSE71729
0.00057743	0.672063	SLC12A2	up	GSE71729
0.000589685	0.64109	LAMP3	up	GSE71729
0.000606963	0.62015	F3	up	GSE71729
0.000611008	-0.855081	SRPX	down	GSE71729
0.000623035	0.681481	TMPRSS5	up	GSE71729
0.000638517	0.947211	ELF3	up	GSE71729
0.000650696	0.621337	PARD6B	up	GSE71729
0.000651848	-0.860681	MUSTN1	down	GSE71729
0.00065273	-0.62168	EMCN	down	GSE71729
0.000663259	0.642212	RAB31	up	GSE71729
0.000691381	0.613799	CGREF1	up	GSE71729
0.000693072	1.05791	CCL17	up	GSE71729
0.000696841	-0.602875	CTH	down	GSE71729
0.000704161	-0.677038	GRAMD1C	down	GSE71729
0.000731523	0.692487	FBXO32	up	GSE71729
0.000746638	-0.943296	RBP7	down	GSE71729
0.000753597	-1.06114	C7	down	GSE71729
0.000772991	0.59276	IL21R	up	GSE71729
0.000776975	-0.663259	RTN4RL2	down	GSE71729
0.000797614	-1.36368	GATM	down	GSE71729
0.000800598	1.10507	LGALS7	up	GSE71729
0.00080243	-0.67818	GPHA2	down	GSE71729
0.000807583	-0.612773	RAMP1	down	GSE71729
0.000813012	-1.6601	FXYD2	down	GSE71729
0.000822169	-0.605055	SEC11C	down	GSE71729
0.000822683	-0.76959	CLDN5	down	GSE71729
0.000825266	1.05852	KLK11	up	GSE71729
0.000830854	-0.688455	DNAJC12	down	GSE71729
0.000837422	-0.607822	XBP1	down	GSE71729
0.000837436	1.03533	CEACAM7	up	GSE71729
0.000878256	0.647466	ARHGEF16	up	GSE71729
0.000882959	-0.719553	ALDH1A1	down	GSE71729
0.000895389	0.606503	LTBP1	up	GSE71729
0.000910303	0.775419	GBP5	up	GSE71729
0.000927882	1.23176	LGALS4	up	GSE71729
0.000935377	0.700072	IL11	up	GSE71729
0.000964662	-0.851671	MST1	down	GSE71729
0.000964662	-0.871904	GPIHBP1	down	GSE71729
0.000986063	0.93441	CDH1	up	GSE71729
0.00103128	0.814599	IL1R2	up	GSE71729
0.00105618	0.612778	CLEC4A	up	GSE71729
0.00113801	1.41941	MMP7	up	GSE71729
0.00118965	-0.719105	PRPH	down	GSE71729
0.00126342	-0.607099	BACE1	down	GSE71729
0.0013492	-1.1695	BEX1	down	GSE71729
0.00143665	-0.627321	SLCO2A1	down	GSE71729
0.00144777	0.821863	S100A4	up	GSE71729
0.0014659	1.12476	TSPAN8	up	GSE71729
0.00157717	0.910081	LGALS7B	up	GSE71729
0.00159942	0.769627	ITGB2	up	GSE71729
0.00162862	-0.706218	NR0B2	down	GSE71729
0.00164503	-0.85002	CTSG	down	GSE71729
0.00165162	-0.611687	REEP2	down	GSE71729
0.00165577	0.770507	F5	up	GSE71729
0.00172695	1.14146	KRT23	up	GSE71729
0.00175778	-0.606501	THEM5	down	GSE71729
0.00175778	0.647401	IFIT1	up	GSE71729
0.00177388	0.808762	ISLR	up	GSE71729
0.00182432	0.686942	CA9	up	GSE71729
0.00184558	-0.690512	TDRD9	down	GSE71729
0.00184925	-0.655929	GPT2	down	GSE71729
0.00189479	-1.00399	SERPINA5	down	GSE71729
0.00194653	0.617199	DPYSL3	up	GSE71729
0.00198567	0.60154	SPOCK1	up	GSE71729
0.00209866	0.617011	TMEM201	up	GSE71729
0.00211555	-0.684578	RHBDL1	down	GSE71729
0.00212404	-0.631365	NEUROG3	down	GSE71729
0.0021544	-0.737046	LCE2D	down	GSE71729
0.002187	0.989092	UBD	up	GSE71729
0.00221057	0.696889	IFI6	up	GSE71729
0.00225903	-1.65764	PRSS2	down	GSE71729
0.00226947	-0.809562	TFPI2	down	GSE71729
0.00237228	0.606951	CAPN12	up	GSE71729
0.00238685	0.727925	NCF2	up	GSE71729
0.00247523	0.730636	PROM2	up	GSE71729
0.00249651	0.707381	SHROOM3	up	GSE71729
0.00250548	0.734993	KRT15	up	GSE71729
0.00261691	-0.726283	HSPA1A	down	GSE71729
0.00261816	-1.31868	SCGN	down	GSE71729
0.0028058	0.875526	EPCAM	up	GSE71729
0.00284051	-0.59329	ITM2A	down	GSE71729
0.00305555	-0.630123	BHLHE23	down	GSE71729
0.00335118	0.590132	COL4A2	up	GSE71729
0.00337188	-0.705699	SFRP1	down	GSE71729
0.00347149	0.60526	NNMT	up	GSE71729
0.00348481	0.604676	CALML4	up	GSE71729
0.00369691	-0.71728	FMO2	down	GSE71729
0.00373689	-0.648389	IL33	down	GSE71729
0.00380297	0.710927	RNF128	up	GSE71729
0.0038724	0.764663	CP	up	GSE71729
0.0038985	-0.664635	LCE1D	down	GSE71729
0.00392277	-0.718479	GPR78	down	GSE71729
0.00395824	-0.68366	LGI4	down	GSE71729
0.00403599	-1.25566	LGALS2	down	GSE71729
0.00404181	0.934083	DUOX2	up	GSE71729
0.00408937	0.611907	PALLD	up	GSE71729
0.00409012	1.09179	LYZ	up	GSE71729
0.00422962	0.864507	CCL13	up	GSE71729
0.00429037	-0.674648	CAMK2N2	down	GSE71729
0.00429439	-0.596782	SLC39A8	down	GSE71729
0.00478307	-0.711357	SCRT2	down	GSE71729
0.00496276	0.651863	FBP1	up	GSE71729
0.00538423	-0.883142	KCNJ15	down	GSE71729
0.00576445	0.903743	LTB	up	GSE71729
0.00620733	-0.840441	PTX3	down	GSE71729
0.00622142	-0.636944	IFITM5	down	GSE71729
0.00633908	-0.629356	GNG13	down	GSE71729
0.00670186	-0.756092	CXCL2	down	GSE71729
0.00770926	0.66426	MUC20	up	GSE71729
0.0086362	0.693698	TNFRSF25	up	GSE71729
0.00873639	0.996895	SFRP4	up	GSE71729
0.0088655	0.709528	TMEM130	up	GSE71729
0.00934886	-0.614939	VWF	down	GSE71729
0.0102643	0.631919	CDKN2A	up	GSE71729
0.0106137	-0.603402	FOXC2	down	GSE71729
0.0114289	0.89781	COMP	up	GSE71729
0.0116724	-0.588006	GRIN2D	down	GSE71729
0.0121238	0.672677	ADM	up	GSE71729
0.0122474	-0.637102	COLEC11	down	GSE71729
0.0123817	-0.693002	AZGP1	down	GSE71729
0.0125179	0.657976	RGS1	up	GSE71729
0.0125321	-1.64989	REG1A	down	GSE71729
0.0129569	0.728375	ACTA2	up	GSE71729
0.0133573	0.645528	TESC	up	GSE71729
0.0139403	0.651395	ABCC3	up	GSE71729
0.0139855	0.624114	APOC1	up	GSE71729
0.0148169	-0.724507	CACNA1E	down	GSE71729
0.0151729	-0.602876	CPE	down	GSE71729
0.0154453	-0.815562	IGF1	down	GSE71729
0.0180574	0.620902	CTSK	up	GSE71729
0.0183654	-1.64201	INS	down	GSE71729
0.0189564	0.629099	ITGBL1	up	GSE71729
0.0191128	-0.654577	HEPACAM2	down	GSE71729
0.0213047	0.747447	MYO1A	up	GSE71729
0.0219444	0.597461	FCGR3A	up	GSE71729
0.0221906	0.623952	CXCR4	up	GSE71729
0.0230138	0.599956	IDO1	up	GSE71729
0.023851	-0.587607	ADRA2A	down	GSE71729
0.0266842	0.682347	SFRP2	up	GSE71729
0.0268686	-0.78456	SCG5	down	GSE71729
0.0298465	-0.731545	FCGBP	down	GSE71729
0.0306924	0.876806	MARCO	up	GSE71729
0.0326764	0.686001	CYP3A7	up	GSE71729
0.0329122	-0.792317	SERPINA3	down	GSE71729
0.0372013	-1.22574	TTR	down	GSE71729
0.0417227	-0.771811	FAM3B	down	GSE71729
0.0422903	-0.904406	DEFB1	down	GSE71729
0.0443647	-0.672612	IL22RA1	down	GSE71729
0.0458591	0.624261	CR2	up	GSE71729
0.0478577	0.742911	TFF3	up	GSE71729

## Sheet: GSE62452
S1 Data. Differentially expressed genes analysis and intersection results of 7 geo datasets
padj	log2FoldChange	Symbol	Label	Groups
6.12239e-17	2.64611	LAMC2	up	GSE62452
3.0401e-16	2.08458	LAMB3	up	GSE62452
6.52896e-16	2.38404	TSPAN1	up	GSE62452
1.01843e-15	2.46063	GALNT5	up	GSE62452
1.70529e-15	1.54944	MBOAT2	up	GSE62452
2.02546e-15	1.50687	AHNAK2	up	GSE62452
2.10883e-15	1.66725	SLC2A1	up	GSE62452
2.63705e-15	2.05944	TMPRSS4	up	GSE62452
4.74861e-15	1.02857	ASAP2	up	GSE62452
4.74861e-15	1.24186	LAMA3	up	GSE62452
4.8324e-15	1.2436	MLPH	up	GSE62452
7.4273e-15	2.55135	CTSE	up	GSE62452
8.66026e-15	1.64783	COL17A1	up	GSE62452
8.96154e-15	0.838272	KCNN4	up	GSE62452
9.27763e-15	1.23344	ITGB4	up	GSE62452
1.21783e-14	1.13751	TMC7	up	GSE62452
1.73458e-14	0.909817	PYGB	up	GSE62452
1.83835e-14	1.42968	CDH3	up	GSE62452
3.37239e-14	1.02838	STYK1	up	GSE62452
7.89132e-14	2.66069	SLC6A14	up	GSE62452
8.94863e-14	1.45255	FBXO32	up	GSE62452
8.95629e-14	2.13857	ITGA2	up	GSE62452
9.23786e-14	1.4233	COL10A1	up	GSE62452
9.54963e-14	1.97413	SERPINB5	up	GSE62452
1.11786e-13	1.82513	KRT19	up	GSE62452
1.59803e-13	0.655701	DNTTIP1	up	GSE62452
2.1425e-13	0.946501	MST1R	up	GSE62452
2.98498e-13	1.13378	MICAL2	up	GSE62452
3.07836e-13	0.714885	TPM4	up	GSE62452
3.07836e-13	1.41203	NOX4	up	GSE62452
3.07836e-13	1.28035	TRIM29	up	GSE62452
5.25495e-13	0.68177	AMIGO2	up	GSE62452
6.07688e-13	0.872337	LGALS3	up	GSE62452
6.07688e-13	1.18177	FGD6	up	GSE62452
6.15961e-13	1.85444	COL11A1	up	GSE62452
6.59422e-13	2.79467	CEACAM5	up	GSE62452
8.92848e-13	1.3404	FERMT1	up	GSE62452
8.92848e-13	0.841899	AP1S3	up	GSE62452
9.39948e-13	0.835138	GJB2	up	GSE62452
9.78307e-13	2.42131	CEACAM6	up	GSE62452
9.99538e-13	0.975516	S100P	up	GSE62452
1.02259e-12	0.916483	TRIM16	up	GSE62452
1.1261e-12	2.18803	FN1	up	GSE62452
1.1261e-12	1.55107	ANTXR1	up	GSE62452
1.17549e-12	1.98071	SULF1	up	GSE62452
1.19302e-12	0.957064	MTMR11	up	GSE62452
1.19302e-12	2.49975	POSTN	up	GSE62452
1.20103e-12	1.23232	LEF1	up	GSE62452
1.22888e-12	0.857063	S100A6	up	GSE62452
1.32234e-12	1.0326	RUNX2	up	GSE62452
1.37866e-12	0.630462	ZNF185	up	GSE62452
1.50846e-12	1.19708	SDR16C5	up	GSE62452
1.6367e-12	1.42798	APOL1	up	GSE62452
2.17797e-12	1.20465	ANO1	up	GSE62452
2.1894e-12	1.00368	EFNA5	up	GSE62452
2.5983e-12	1.54587	SCEL	up	GSE62452
2.60717e-12	1.09469	ITGA11	up	GSE62452
2.60717e-12	1.19095	ECT2	up	GSE62452
2.7006e-12	0.955876	FLNB	up	GSE62452
2.78814e-12	0.866948	NTM	up	GSE62452
3.08859e-12	1.38798	MYOF	up	GSE62452
3.08859e-12	-0.640978	SDK1	down	GSE62452
3.11653e-12	0.955202	XAF1	up	GSE62452
3.30302e-12	1.09113	PLEK2	up	GSE62452
3.41916e-12	0.77469	SDC1	up	GSE62452
3.6465e-12	0.937591	IGFBP3	up	GSE62452
3.71768e-12	1.29452	PLAU	up	GSE62452
4.17989e-12	1.22176	CAPG	up	GSE62452
4.20512e-12	0.959336	PKM	up	GSE62452
4.28436e-12	1.16001	OSBPL3	up	GSE62452
4.47203e-12	0.937515	LPCAT2	up	GSE62452
4.53261e-12	1.31074	NQO1	up	GSE62452
4.53261e-12	1.18023	INPP4B	up	GSE62452
4.53261e-12	1.32405	FXYD3	up	GSE62452
4.55622e-12	1.38734	EGLN3	up	GSE62452
4.68948e-12	1.00368	S100A16	up	GSE62452
5.43762e-12	0.782394	PLEC	up	GSE62452
5.86285e-12	0.999056	PALLD	up	GSE62452
6.4171e-12	0.749491	SLC44A1	up	GSE62452
7.88504e-12	1.30657	TNS4	up	GSE62452
8.01773e-12	1.22992	IFI27	up	GSE62452
8.0867e-12	0.738967	HSD17B6	up	GSE62452
8.62724e-12	0.883563	LY6E	up	GSE62452
9.64745e-12	1.85931	AGR2	up	GSE62452
9.93587e-12	0.595944	CTNNA1	up	GSE62452
1.01753e-11	0.880182	SEMA7A	up	GSE62452
1.06739e-11	1.38725	CEMIP	up	GSE62452
1.07441e-11	0.806442	SLC16A3	up	GSE62452
1.10365e-11	1.42957	ITGA3	up	GSE62452
1.1051e-11	0.930245	SGIP1	up	GSE62452
1.20641e-11	1.72764	SLPI	up	GSE62452
1.24731e-11	1.16958	LMO7	up	GSE62452
1.26752e-11	0.843178	HOXB5	up	GSE62452
1.26752e-11	1.19735	SLC6A6	up	GSE62452
1.34885e-11	0.826416	VILL	up	GSE62452
1.34885e-11	1.00943	GPRC5A	up	GSE62452
1.3646e-11	0.861475	SFN	up	GSE62452
1.64826e-11	0.932514	CTHRC1	up	GSE62452
1.83667e-11	0.741854	NET1	up	GSE62452
1.83667e-11	0.734184	ANXA2	up	GSE62452
1.83667e-11	1.08011	IL1RAP	up	GSE62452
2.00166e-11	-1.39398	SLC7A2	down	GSE62452
2.12226e-11	0.830017	ABHD17C	up	GSE62452
2.27479e-11	0.785501	ESM1	up	GSE62452
2.27921e-11	0.940492	PCDH7	up	GSE62452
2.45295e-11	1.51098	CDH11	up	GSE62452
2.60183e-11	1.06463	SYTL2	up	GSE62452
3.01837e-11	1.35426	MET	up	GSE62452
3.05526e-11	1.1871	MMP14	up	GSE62452
3.35661e-11	1.32377	EDNRA	up	GSE62452
3.52332e-11	1.00638	PTPRR	up	GSE62452
3.52779e-11	0.6555	ZDHHC7	up	GSE62452
3.52779e-11	1.113	PLA2R1	up	GSE62452
3.52779e-11	2.02421	ITGB6	up	GSE62452
3.63152e-11	1.16443	HK2	up	GSE62452
3.98208e-11	0.947073	FRRS1	up	GSE62452
4.11527e-11	0.996174	ENO2	up	GSE62452
4.17397e-11	0.797487	PDLIM7	up	GSE62452
4.19512e-11	-0.689228	RIC3	down	GSE62452
4.22547e-11	0.804555	KRT16	up	GSE62452
4.58422e-11	0.815913	TRIM59	up	GSE62452
4.68734e-11	1.21004	BCAS1	up	GSE62452
4.7744e-11	0.929813	PGK1	up	GSE62452
5.00249e-11	-0.830689	EPHX1	down	GSE62452
5.49475e-11	-1.76737	AOX1	down	GSE62452
5.49475e-11	1.76479	PLAC8	up	GSE62452
5.52216e-11	0.644942	LGALS3BP	up	GSE62452
6.33993e-11	1.00383	OAS1	up	GSE62452
6.35611e-11	1.46508	ANLN	up	GSE62452
6.52453e-11	0.772812	CAP1	up	GSE62452
6.52453e-11	-0.6654	MYRIP	down	GSE62452
6.70113e-11	1.2803	UGT1A1	up	GSE62452
7.10794e-11	0.880367	CD55	up	GSE62452
7.67301e-11	1.61011	EDIL3	up	GSE62452
7.72418e-11	0.954791	MYO1E	up	GSE62452
7.7249e-11	0.956629	EFNB2	up	GSE62452
7.88966e-11	1.23178	MMP11	up	GSE62452
7.95532e-11	1.04847	P4HA1	up	GSE62452
8.33393e-11	0.684789	CARD11	up	GSE62452
9.12716e-11	0.590227	RALA	up	GSE62452
9.12716e-11	0.793346	ITPR3	up	GSE62452
9.34631e-11	1.13467	DDX60	up	GSE62452
1.02161e-10	0.894374	RHBDL2	up	GSE62452
1.02161e-10	1.00637	CDCP1	up	GSE62452
1.04215e-10	1.03923	OAS2	up	GSE62452
1.04215e-10	0.725682	PRKCI	up	GSE62452
1.04215e-10	-0.587915	USP2	down	GSE62452
1.0527e-10	1.45142	KRT17	up	GSE62452
1.09614e-10	0.700051	B3GNT3	up	GSE62452
1.10558e-10	0.812768	SPOCK1	up	GSE62452
1.25145e-10	0.785456	DOCK5	up	GSE62452
1.31323e-10	0.798943	CORO2A	up	GSE62452
1.33387e-10	0.650277	FANCD2	up	GSE62452
1.35635e-10	-0.653743	ERBB4	down	GSE62452
1.38141e-10	0.863139	ADAMTS6	up	GSE62452
1.3975e-10	0.726272	CTTN	up	GSE62452
1.46908e-10	1.04219	MIA	up	GSE62452
1.51673e-10	0.647728	TNFSF4	up	GSE62452
1.57358e-10	0.89824	MPZL2	up	GSE62452
1.58874e-10	-0.602788	SCAMP5	down	GSE62452
1.59061e-10	1.09714	DCBLD2	up	GSE62452
1.72565e-10	-1.19654	TTN	down	GSE62452
1.72565e-10	0.81322	OSBPL10	up	GSE62452
1.73982e-10	0.838543	ITGB5	up	GSE62452
1.74327e-10	-1.11927	BTG2	down	GSE62452
1.98722e-10	1.06802	HEPH	up	GSE62452
2.02598e-10	1.14388	ADAMTS12	up	GSE62452
2.086e-10	0.981587	MALL	up	GSE62452
2.32312e-10	0.843751	RTKN2	up	GSE62452
2.52322e-10	0.687043	ZC2HC1A	up	GSE62452
2.52322e-10	0.636148	GALE	up	GSE62452
2.57486e-10	0.614745	SLC4A11	up	GSE62452
2.57486e-10	0.733389	AP3M2	up	GSE62452
2.57486e-10	0.807489	JUP	up	GSE62452
2.59675e-10	1.04354	CST2	up	GSE62452
2.64276e-10	1.53169	THBS2	up	GSE62452
2.88144e-10	0.920434	RSAD2	up	GSE62452
2.8827e-10	1.09916	LTBP1	up	GSE62452
2.93512e-10	0.586606	F2R	up	GSE62452
2.94432e-10	-1.0539	EPHX2	down	GSE62452
2.98851e-10	0.600173	SEC14L2	up	GSE62452
3.01046e-10	1.37161	COL8A1	up	GSE62452
3.08935e-10	0.680203	ADAM10	up	GSE62452
3.15637e-10	0.822769	TSPAN5	up	GSE62452
3.19377e-10	-0.610102	SNTG2	down	GSE62452
3.19425e-10	1.2498	CD109	up	GSE62452
3.23872e-10	0.745082	S100A10	up	GSE62452
3.24336e-10	-0.842679	DTNA	down	GSE62452
3.26555e-10	1.07538	IGFL2	up	GSE62452
3.28538e-10	0.600054	GAN	up	GSE62452
3.39158e-10	0.805509	CD9	up	GSE62452
3.40223e-10	0.751362	WNT5A	up	GSE62452
3.41526e-10	1.09825	CEACAM1	up	GSE62452
3.42496e-10	0.999745	FOXQ1	up	GSE62452
3.47909e-10	1.02835	ANTXR2	up	GSE62452
4.00064e-10	0.945579	RAI14	up	GSE62452
4.03723e-10	0.744449	FXYD5	up	GSE62452
4.12589e-10	1.19776	ADAM9	up	GSE62452
4.54776e-10	-0.773088	CERS4	down	GSE62452
4.54776e-10	0.8497	RUNX1	up	GSE62452
4.96582e-10	1.42135	ACSL5	up	GSE62452
5.05166e-10	0.689901	PTTG1IP	up	GSE62452
5.75998e-10	0.915697	GAPDH	up	GSE62452
5.83998e-10	0.700996	CLIC1	up	GSE62452
6.00195e-10	1.01619	EPHA4	up	GSE62452
6.3451e-10	0.670907	RRAS	up	GSE62452
6.39597e-10	0.629523	PPFIBP1	up	GSE62452
6.40503e-10	0.585968	KPNA7	up	GSE62452
6.40503e-10	0.927075	ARHGAP42	up	GSE62452
6.50602e-10	1.76035	VCAN	up	GSE62452
6.56578e-10	0.657787	HOXB3	up	GSE62452
6.56578e-10	1.11646	CENPF	up	GSE62452
6.58211e-10	0.975042	XDH	up	GSE62452
6.7552e-10	0.65516	TBC1D2	up	GSE62452
6.89163e-10	0.736883	AFAP1	up	GSE62452
6.89645e-10	0.656383	LRCH1	up	GSE62452
6.90051e-10	1.1439	PADI1	up	GSE62452
7.01233e-10	0.715013	DCBLD1	up	GSE62452
7.23796e-10	0.638035	RASA1	up	GSE62452
7.35646e-10	0.978298	SQLE	up	GSE62452
7.42587e-10	-0.67859	ECHDC3	down	GSE62452
8.143e-10	0.897614	RAB31	up	GSE62452
8.143e-10	0.615606	ITGB1	up	GSE62452
8.35595e-10	-1.1234	LMO3	down	GSE62452
8.41428e-10	0.599519	PRR5L	up	GSE62452
8.46574e-10	-0.769942	CCDC69	down	GSE62452
8.60171e-10	-0.980305	PROX1	down	GSE62452
8.6666e-10	1.26232	TGM2	up	GSE62452
8.75108e-10	0.719028	SPATS2L	up	GSE62452
8.75346e-10	0.733354	REEP3	up	GSE62452
9.26059e-10	-0.785255	VIPR2	down	GSE62452
9.56128e-10	0.602068	PPEF1	up	GSE62452
9.88165e-10	1.47467	LIPH	up	GSE62452
9.95687e-10	0.743513	RASAL2	up	GSE62452
9.95687e-10	0.783425	FAT1	up	GSE62452
1.03545e-09	1.01594	ETV1	up	GSE62452
1.09014e-09	0.989198	LOXL2	up	GSE62452
1.12599e-09	-0.902442	LGALS2	down	GSE62452
1.13666e-09	0.849408	CENPI	up	GSE62452
1.14718e-09	0.658709	HOXB6	up	GSE62452
1.14718e-09	0.685617	BICD1	up	GSE62452
1.25791e-09	0.781225	PLS3	up	GSE62452
1.27153e-09	0.830038	PGM2L1	up	GSE62452
1.27153e-09	0.714215	MGLL	up	GSE62452
1.27779e-09	0.702731	BCL2L1	up	GSE62452
1.27779e-09	0.587471	ACVR1	up	GSE62452
1.2884e-09	0.867413	SGPP2	up	GSE62452
1.29319e-09	1.22807	ADAM28	up	GSE62452
1.29555e-09	0.971852	MELK	up	GSE62452
1.33989e-09	0.950239	EPSTI1	up	GSE62452
1.38766e-09	-0.956012	CCDC141	down	GSE62452
1.43046e-09	1.64983	COL12A1	up	GSE62452
1.456e-09	1.65111	CST1	up	GSE62452
1.56552e-09	1.9363	ANXA10	up	GSE62452
1.62329e-09	1.41393	PLAT	up	GSE62452
1.76426e-09	0.780034	CAPRIN2	up	GSE62452
1.77048e-09	1.06631	NRP2	up	GSE62452
1.77696e-09	0.654387	ECM1	up	GSE62452
1.77696e-09	0.909321	SAMD9	up	GSE62452
1.81853e-09	1.00108	OCIAD2	up	GSE62452
1.81853e-09	0.878061	PFKP	up	GSE62452
1.82278e-09	0.866147	SKAP2	up	GSE62452
1.84226e-09	0.614428	FBXL2	up	GSE62452
1.84226e-09	-0.787682	KLKB1	down	GSE62452
1.84904e-09	1.0195	DGKH	up	GSE62452
1.94334e-09	0.913085	TMSB10	up	GSE62452
1.96846e-09	0.974667	TPX2	up	GSE62452
2.0417e-09	1.12699	SLC22A3	up	GSE62452
2.04576e-09	0.671415	ZNF532	up	GSE62452
2.11697e-09	0.629615	RACGAP1	up	GSE62452
2.25358e-09	0.768669	EZR	up	GSE62452
2.25358e-09	1.07481	AEBP1	up	GSE62452
2.27403e-09	1.16476	TOP2A	up	GSE62452
2.48581e-09	0.650329	APLP2	up	GSE62452
2.57316e-09	-1.51822	PDK4	down	GSE62452
2.57316e-09	0.83361	LDHA	up	GSE62452
2.79278e-09	1.32648	ANXA8	up	GSE62452
2.81102e-09	-0.767779	GAMT	down	GSE62452
2.89747e-09	0.630428	CAPN2	up	GSE62452
3.02082e-09	0.834031	NMU	up	GSE62452
3.08133e-09	0.701773	LEMD1	up	GSE62452
3.08261e-09	1.37506	INHBA	up	GSE62452
3.15684e-09	0.843469	ARL4C	up	GSE62452
3.17187e-09	0.60546	CFL1	up	GSE62452
3.17187e-09	-0.877012	KIF1A	down	GSE62452
3.23685e-09	0.598816	ARMC9	up	GSE62452
3.34017e-09	0.687689	BHLHE40	up	GSE62452
3.34017e-09	-0.780127	ACAT1	down	GSE62452
3.34454e-09	-0.949013	MCOLN3	down	GSE62452
3.36935e-09	-0.784606	PARM1	down	GSE62452
3.37007e-09	0.691623	CAMK2N1	up	GSE62452
3.37445e-09	1.02671	GREM1	up	GSE62452
3.58076e-09	0.687709	GOLM1	up	GSE62452
3.59069e-09	1.22791	BGN	up	GSE62452
3.62166e-09	0.818184	MSLN	up	GSE62452
3.80852e-09	1.18552	MUC16	up	GSE62452
3.93401e-09	0.587886	NEK7	up	GSE62452
3.95438e-09	0.755875	ADAM19	up	GSE62452
3.96541e-09	0.898482	KIF23	up	GSE62452
3.96541e-09	-0.766353	KLB	down	GSE62452
4.07312e-09	0.87539	SLC16A4	up	GSE62452
4.07312e-09	1.08339	GPX8	up	GSE62452
4.12892e-09	0.698421	PARP4	up	GSE62452
4.22315e-09	0.744714	KCNK1	up	GSE62452
4.2345e-09	1.8619	GABRP	up	GSE62452
4.28377e-09	0.695254	CERS6	up	GSE62452
4.43757e-09	0.603865	OAS3	up	GSE62452
4.58655e-09	0.917855	CCNB1	up	GSE62452
4.95214e-09	1.20943	NPR3	up	GSE62452
4.95214e-09	0.606038	SUGCT	up	GSE62452
4.97356e-09	1.00488	MKI67	up	GSE62452
4.9836e-09	-0.885658	ESRRG	down	GSE62452
5.0496e-09	0.732866	PI3	up	GSE62452
5.36618e-09	1.48842	IGFBP5	up	GSE62452
5.56762e-09	0.835727	CALU	up	GSE62452
5.67236e-09	0.727362	EPHA2	up	GSE62452
5.67822e-09	0.695648	PTPN12	up	GSE62452
5.86198e-09	0.887518	ACTN1	up	GSE62452
6.05005e-09	0.65987	TES	up	GSE62452
6.27311e-09	1.61269	FAP	up	GSE62452
6.32631e-09	0.631802	CAST	up	GSE62452
6.34593e-09	0.588442	RALB	up	GSE62452
6.52046e-09	1.71684	CLDN18	up	GSE62452
6.60565e-09	0.828101	IL1RN	up	GSE62452
7.20983e-09	1.2388	NT5E	up	GSE62452
7.29961e-09	-0.878136	CXCL12	down	GSE62452
7.45549e-09	0.695395	UBE2T	up	GSE62452
7.45668e-09	0.867722	SAMD9L	up	GSE62452
7.47708e-09	0.888635	CENPK	up	GSE62452
7.65162e-09	1.17494	KYNU	up	GSE62452
7.77359e-09	1.40722	MMP12	up	GSE62452
7.85285e-09	1.31643	TRIM31	up	GSE62452
7.8738e-09	1.0829	S100A14	up	GSE62452
7.96332e-09	-1.44812	ACADL	down	GSE62452
8.49746e-09	0.71841	VCL	up	GSE62452
8.62114e-09	0.958361	DLGAP5	up	GSE62452
8.77669e-09	0.963104	DDX60L	up	GSE62452
8.98533e-09	0.712644	GSDMB	up	GSE62452
9.0633e-09	0.741554	CLIP4	up	GSE62452
9.33929e-09	0.789927	NUAK1	up	GSE62452
9.33929e-09	0.686328	MFAP2	up	GSE62452
9.79869e-09	0.734949	TNIK	up	GSE62452
9.92841e-09	0.594968	VSIG2	up	GSE62452
9.95525e-09	0.59849	ACTN4	up	GSE62452
1.03519e-08	0.988089	IL2RG	up	GSE62452
1.05234e-08	0.649292	CTNNB1	up	GSE62452
1.07228e-08	-0.766864	LONRF2	down	GSE62452
1.08168e-08	1.23148	MATN3	up	GSE62452
1.0843e-08	0.736946	KLK7	up	GSE62452
1.08565e-08	-2.30732	IAPP	down	GSE62452
1.08738e-08	0.638244	DPY19L1	up	GSE62452
1.09625e-08	1.00038	IGF2BP3	up	GSE62452
1.10786e-08	0.894901	FRMD6	up	GSE62452
1.16445e-08	0.678964	KCND2	up	GSE62452
1.17375e-08	0.634614	CHML	up	GSE62452
1.17538e-08	-0.926411	SV2B	down	GSE62452
1.18802e-08	0.701534	TSC22D1	up	GSE62452
1.21475e-08	1.36481	COL5A2	up	GSE62452
1.21514e-08	0.662947	TRAK1	up	GSE62452
1.21866e-08	0.64585	PTBP3	up	GSE62452
1.25322e-08	1.49032	KRT7	up	GSE62452
1.25322e-08	1.55319	TMC5	up	GSE62452
1.25322e-08	0.683108	PRC1	up	GSE62452
1.25322e-08	0.585247	PON2	up	GSE62452
1.28014e-08	0.655668	CRIP1	up	GSE62452
1.34617e-08	-1.51563	SLC16A12	down	GSE62452
1.3878e-08	0.665979	MISP	up	GSE62452
1.426e-08	0.585544	UBA6	up	GSE62452
1.45589e-08	-1.73325	TMED6	down	GSE62452
1.46439e-08	0.662243	FANCI	up	GSE62452
1.51066e-08	1.2255	CXCL5	up	GSE62452
1.60002e-08	0.586748	KLF7	up	GSE62452
1.61905e-08	0.614323	FHL2	up	GSE62452
1.63094e-08	0.803286	AHR	up	GSE62452
1.74505e-08	0.634875	SMC4	up	GSE62452
1.76842e-08	1.02951	ASPM	up	GSE62452
1.81562e-08	-0.70399	CTTNBP2	down	GSE62452
1.84035e-08	0.687055	BHLHE41	up	GSE62452
1.88127e-08	0.6015	XPO1	up	GSE62452
1.88563e-08	-0.905427	ABAT	down	GSE62452
1.92625e-08	-0.652992	SEMA6D	down	GSE62452
1.92625e-08	0.742521	ITGAV	up	GSE62452
1.95466e-08	0.815331	PDGFC	up	GSE62452
1.98034e-08	0.733963	SEC23A	up	GSE62452
2.02548e-08	-2.5123	ALB	down	GSE62452
2.02716e-08	0.732404	BUB1	up	GSE62452
2.05615e-08	0.818751	MX2	up	GSE62452
2.06172e-08	0.874063	FAM83D	up	GSE62452
2.09563e-08	-1.12964	C5	down	GSE62452
2.22012e-08	0.76633	SLC20A1	up	GSE62452
2.22012e-08	-0.77802	CYB5A	down	GSE62452
2.2701e-08	-0.893834	SEC11C	down	GSE62452
2.3099e-08	0.862268	SLC9A2	up	GSE62452
2.3099e-08	1.42154	IFI44L	up	GSE62452
2.3099e-08	0.600783	TFAP2A	up	GSE62452
2.33485e-08	0.784506	PMEPA1	up	GSE62452
2.36978e-08	-1.06656	BEX1	down	GSE62452
2.47323e-08	-0.707088	PCDHB5	down	GSE62452
2.49468e-08	0.65465	ARPC1B	up	GSE62452
2.49468e-08	-1.1928	CTNND2	down	GSE62452
2.54784e-08	0.960735	CALD1	up	GSE62452
2.56136e-08	-0.746828	PRLR	down	GSE62452
2.83283e-08	0.882479	CORIN	up	GSE62452
2.903e-08	0.644309	GREB1L	up	GSE62452
3.00588e-08	1.26318	CCL20	up	GSE62452
3.12748e-08	-0.856202	UNC79	down	GSE62452
3.15357e-08	0.613139	DAPP1	up	GSE62452
3.19183e-08	1.31049	FNDC1	up	GSE62452
3.26832e-08	-1.33479	NRCAM	down	GSE62452
3.31674e-08	0.601386	MYEOV	up	GSE62452
3.37128e-08	1.59998	VSIG1	up	GSE62452
3.45263e-08	0.595954	L3MBTL3	up	GSE62452
3.45263e-08	1.52596	COL1A2	up	GSE62452
3.51941e-08	0.800415	CCNB2	up	GSE62452
3.58791e-08	0.621865	PGM2	up	GSE62452
3.63133e-08	0.731832	SLC39A10	up	GSE62452
3.68069e-08	1.08506	IFI44	up	GSE62452
3.70781e-08	0.744262	TANC2	up	GSE62452
3.93305e-08	-0.717433	FREM1	down	GSE62452
3.97448e-08	-1.7837	ANPEP	down	GSE62452
4.07008e-08	1.25324	DHRS9	up	GSE62452
4.32495e-08	0.73092	TMEM154	up	GSE62452
4.36621e-08	0.636021	MR1	up	GSE62452
4.36621e-08	0.711743	SLC25A12	up	GSE62452
4.44284e-08	0.794898	NPC1	up	GSE62452
4.54321e-08	0.659447	PERP	up	GSE62452
4.55051e-08	0.632707	PRR11	up	GSE62452
4.5796e-08	0.586112	AK4	up	GSE62452
4.62169e-08	0.847432	ENTPD1	up	GSE62452
4.62384e-08	0.764445	MSMO1	up	GSE62452
4.68344e-08	-0.98797	LIFR	down	GSE62452
4.68344e-08	1.22721	ACTA2	up	GSE62452
4.86417e-08	-0.852119	PEX5L	down	GSE62452
4.87667e-08	0.605958	WDHD1	up	GSE62452
4.91224e-08	0.672554	LBH	up	GSE62452
4.97573e-08	0.853886	MAP4K4	up	GSE62452
5.23e-08	-1.11956	AQP12B	down	GSE62452
5.33931e-08	0.768918	GPR87	up	GSE62452
5.38338e-08	-0.738662	CLU	down	GSE62452
5.73673e-08	1.09054	SULF2	up	GSE62452
5.81186e-08	-0.820548	CHST9	down	GSE62452
5.83209e-08	-0.671597	ANO5	down	GSE62452
5.92597e-08	1.10416	DPYSL3	up	GSE62452
6.04624e-08	-0.679382	ECI2	down	GSE62452
6.04624e-08	-0.77049	SIDT2	down	GSE62452
6.04624e-08	0.786784	ATP2C2	up	GSE62452
6.26014e-08	-0.840969	P2RX1	down	GSE62452
6.26014e-08	-0.959747	FLRT2	down	GSE62452
6.28757e-08	0.780244	IFI6	up	GSE62452
6.34732e-08	0.709222	ERN2	up	GSE62452
6.34732e-08	1.16198	LAMP5	up	GSE62452
6.59561e-08	-1.12037	SLC43A1	down	GSE62452
6.76931e-08	1.12038	TMEM45B	up	GSE62452
6.81788e-08	-0.806843	PRKAR2B	down	GSE62452
6.89684e-08	1.52522	COL1A1	up	GSE62452
6.89684e-08	0.719383	PARP9	up	GSE62452
6.90147e-08	-0.6011	ECE2	down	GSE62452
6.90147e-08	1.00135	LRRN1	up	GSE62452
6.91471e-08	1.33915	GCNT3	up	GSE62452
6.91847e-08	-0.649361	MKNK1	down	GSE62452
7.0144e-08	-0.708655	ARHGDIG	down	GSE62452
7.03384e-08	-0.597197	PBX1	down	GSE62452
7.21692e-08	1.07576	SLC44A4	up	GSE62452
7.36989e-08	-0.625888	HPN	down	GSE62452
7.42389e-08	0.748318	CEP55	up	GSE62452
7.66424e-08	0.734696	COL5A1	up	GSE62452
7.73568e-08	0.688897	NEK2	up	GSE62452
7.73568e-08	0.676905	STAT1	up	GSE62452
7.89296e-08	0.603421	GPD2	up	GSE62452
7.9636e-08	-1.85084	NR5A2	down	GSE62452
7.99257e-08	-0.681925	RAB26	down	GSE62452
8.24661e-08	-0.798042	ADHFE1	down	GSE62452
8.25258e-08	0.608458	DIO2	up	GSE62452
8.72497e-08	-1.02654	RGN	down	GSE62452
8.82663e-08	0.607453	ZNF860	up	GSE62452
8.99214e-08	0.832897	GBP4	up	GSE62452
9.03319e-08	-0.7583	SEMA6A	down	GSE62452
9.06552e-08	0.676221	IGF2BP2	up	GSE62452
9.39788e-08	-1.54267	PAIP2B	down	GSE62452
9.60097e-08	0.667576	STAT2	up	GSE62452
9.60557e-08	0.776606	MX1	up	GSE62452
9.64649e-08	0.639117	TUFT1	up	GSE62452
9.80561e-08	0.614013	SH3PXD2B	up	GSE62452
9.89162e-08	-0.768726	SYBU	down	GSE62452
9.89162e-08	1.20455	COMP	up	GSE62452
9.89162e-08	-0.688917	ACACB	down	GSE62452
9.9417e-08	1.25918	CYP2C18	up	GSE62452
1.03189e-07	0.678089	KIF26B	up	GSE62452
1.03459e-07	-0.714853	VLDLR	down	GSE62452
1.04827e-07	0.808988	TPM2	up	GSE62452
1.05227e-07	-0.869677	OR10G9	down	GSE62452
1.05227e-07	0.742955	ST6GALNAC1	up	GSE62452
1.05227e-07	-0.719011	FKBP11	down	GSE62452
1.06673e-07	0.636957	SPTLC2	up	GSE62452
1.1263e-07	0.974526	DKK1	up	GSE62452
1.1649e-07	0.711804	HTRA3	up	GSE62452
1.19594e-07	0.928097	FLNA	up	GSE62452
1.22607e-07	0.608158	ZNFX1	up	GSE62452
1.24709e-07	-1.37727	GSTA2	down	GSE62452
1.26377e-07	0.839937	CTSB	up	GSE62452
1.28607e-07	-0.753907	BRSK2	down	GSE62452
1.32279e-07	1.51191	TFF1	up	GSE62452
1.35748e-07	1.01565	TGFBI	up	GSE62452
1.35924e-07	-0.624148	PTF1A	down	GSE62452
1.41955e-07	0.587428	NDC80	up	GSE62452
1.42408e-07	0.800631	CLDN4	up	GSE62452
1.45792e-07	-0.650727	STXBP6	down	GSE62452
1.49316e-07	-1.13729	BACE1	down	GSE62452
1.51426e-07	0.851705	ENO1	up	GSE62452
1.53232e-07	0.647139	SKIL	up	GSE62452
1.57064e-07	0.722086	ALOX5AP	up	GSE62452
1.59298e-07	0.746153	EPS8	up	GSE62452
1.59298e-07	0.944453	MXRA5	up	GSE62452
1.62795e-07	-1.12193	C2CD4B	down	GSE62452
1.63305e-07	-1.66642	F11	down	GSE62452
1.70183e-07	0.649058	STIL	up	GSE62452
1.75826e-07	0.591673	STK38	up	GSE62452
1.78286e-07	0.587103	ALDOC	up	GSE62452
1.82223e-07	-0.719102	HUNK	down	GSE62452
1.8223e-07	-1.09805	DPP10	down	GSE62452
1.83722e-07	0.597174	SH3KBP1	up	GSE62452
1.87358e-07	0.921795	ANXA3	up	GSE62452
1.8929e-07	0.771358	PARP14	up	GSE62452
1.89839e-07	0.736775	SHCBP1	up	GSE62452
1.89924e-07	0.98568	SEMA3A	up	GSE62452
1.90808e-07	0.670246	WFDC2	up	GSE62452
1.91319e-07	0.879696	PRDM1	up	GSE62452
1.95865e-07	-0.621984	FOXP2	down	GSE62452
1.99796e-07	1.07046	GPX2	up	GSE62452
2.00508e-07	-0.879685	PDCD4	down	GSE62452
2.07347e-07	-0.632117	MT1H	down	GSE62452
2.223e-07	0.731212	ID1	up	GSE62452
2.24902e-07	0.624891	TSPAN15	up	GSE62452
2.25686e-07	-1.04262	GRB14	down	GSE62452
2.25882e-07	0.595505	PPFIA2	up	GSE62452
2.26735e-07	0.600773	PSMB9	up	GSE62452
2.29168e-07	0.637339	HLA-A	up	GSE62452
2.30491e-07	1.04691	LYZ	up	GSE62452
2.34809e-07	0.60978	CHST11	up	GSE62452
2.36735e-07	0.65927	ACTB	up	GSE62452
2.43497e-07	0.626006	HLA-B	up	GSE62452
2.45681e-07	0.6877	RHPN2	up	GSE62452
2.5004e-07	1.42135	COL3A1	up	GSE62452
2.50248e-07	1.26582	COL6A3	up	GSE62452
2.5099e-07	-0.770287	GAS2	down	GSE62452
2.72698e-07	0.693604	ANKRD50	up	GSE62452
2.74959e-07	0.612867	C1GALT1	up	GSE62452
2.8352e-07	0.795329	IL18	up	GSE62452
2.85166e-07	0.980127	BAIAP2L1	up	GSE62452
2.85166e-07	1.50571	MUC13	up	GSE62452
2.85166e-07	-1.30788	OR8D4	down	GSE62452
2.86773e-07	0.612282	SMC6	up	GSE62452
2.90389e-07	1.15931	ASPN	up	GSE62452
3.07028e-07	0.878188	FCGR3A	up	GSE62452
3.07354e-07	-1.17058	GUCA1C	down	GSE62452
3.0804e-07	0.620125	DEPDC1B	up	GSE62452
3.10558e-07	0.79887	MUC4	up	GSE62452
3.11624e-07	0.590242	ATAD2	up	GSE62452
3.1231e-07	0.590895	KIF13B	up	GSE62452
3.14617e-07	0.716851	CDC6	up	GSE62452
3.17092e-07	-1.61254	TRHDE	down	GSE62452
3.21626e-07	0.624556	DTL	up	GSE62452
3.33487e-07	0.70584	TIMP2	up	GSE62452
3.34258e-07	1.07257	SRPX2	up	GSE62452
3.35177e-07	0.618019	UACA	up	GSE62452
3.36782e-07	0.589958	SP140L	up	GSE62452
3.37424e-07	0.600739	FAM72B	up	GSE62452
3.41499e-07	0.712981	SRGAP2C	up	GSE62452
3.61964e-07	-0.59152	NFIB	down	GSE62452
3.6285e-07	0.641126	BMPR2	up	GSE62452
3.69808e-07	0.698235	NUF2	up	GSE62452
3.71157e-07	-1.0194	NUCB2	down	GSE62452
3.77379e-07	-0.749613	ANKRD62	down	GSE62452
3.86348e-07	-0.674793	WNK2	down	GSE62452
3.90274e-07	-0.631053	CRAT	down	GSE62452
3.9073e-07	-1.93899	PDIA2	down	GSE62452
3.93448e-07	-0.767262	MYC	down	GSE62452
3.95827e-07	0.600436	CCNA2	up	GSE62452
4.07317e-07	0.793623	FAM83B	up	GSE62452
4.18e-07	0.775054	NCAPG	up	GSE62452
4.27852e-07	-0.611214	JADE1	down	GSE62452
4.29658e-07	0.638349	TRIO	up	GSE62452
4.36372e-07	-0.709187	ENTPD3	down	GSE62452
4.36753e-07	-0.764349	AKAP7	down	GSE62452
4.36753e-07	1.2587	SEMA3C	up	GSE62452
4.37125e-07	-0.983867	SLC1A2	down	GSE62452
4.37726e-07	-0.921026	OR4D5	down	GSE62452
4.39783e-07	0.639048	BRIP1	up	GSE62452
4.47141e-07	0.842911	PPARG	up	GSE62452
4.51756e-07	-0.807272	ANGPTL1	down	GSE62452
4.51756e-07	-1.29213	SLC39A5	down	GSE62452
4.60177e-07	0.865251	FUT3	up	GSE62452
4.64715e-07	-0.631343	KIF12	down	GSE62452
4.65056e-07	-1.51804	RBPJL	down	GSE62452
4.6777e-07	1.13947	ANKRD22	up	GSE62452
4.77563e-07	0.601918	MFGE8	up	GSE62452
4.77563e-07	0.788611	MMP9	up	GSE62452
4.86674e-07	-0.727473	SERPINI1	down	GSE62452
4.95729e-07	-1.19099	PAK3	down	GSE62452
4.95729e-07	0.623012	KIF14	up	GSE62452
5.06959e-07	-1.07047	F8	down	GSE62452
5.14633e-07	-2.29682	SERPINI2	down	GSE62452
5.1741e-07	0.756344	TMEM45A	up	GSE62452
5.22362e-07	1.18896	CTSK	up	GSE62452
5.53219e-07	0.615991	UBE2C	up	GSE62452
5.57743e-07	-0.644489	SGK1	down	GSE62452
5.68799e-07	0.787146	CEP170	up	GSE62452
5.68996e-07	-1.14682	HOMER2	down	GSE62452
5.90848e-07	-0.917067	EPB41L4B	down	GSE62452
5.96311e-07	0.720023	TMPRSS3	up	GSE62452
6.0887e-07	-0.862935	PHYHIPL	down	GSE62452
6.21754e-07	-1.22233	MT1G	down	GSE62452
6.21754e-07	0.650852	B3GALT5	up	GSE62452
6.22691e-07	0.595718	KIF18A	up	GSE62452
6.38947e-07	-0.732003	TMOD1	down	GSE62452
6.56913e-07	0.654687	ZEB1	up	GSE62452
6.60297e-07	0.721747	GPSM2	up	GSE62452
6.77585e-07	-0.799846	TSPAN7	down	GSE62452
6.81452e-07	0.706502	LRRC15	up	GSE62452
6.83407e-07	-0.624892	DLK1	down	GSE62452
6.94251e-07	-1.46258	AQP8	down	GSE62452
7.05573e-07	0.682221	KLK6	up	GSE62452
7.12903e-07	0.763688	BST2	up	GSE62452
7.20128e-07	-0.879386	GLS2	down	GSE62452
7.42671e-07	-0.713126	AQP1	down	GSE62452
7.59805e-07	-1.35379	PM20D1	down	GSE62452
7.81515e-07	0.604601	PTK7	up	GSE62452
7.96573e-07	0.627969	LGALS1	up	GSE62452
8.14831e-07	0.59746	EPS8L3	up	GSE62452
8.35106e-07	-0.611293	PABPC4	down	GSE62452
8.39034e-07	0.592721	SFTA2	up	GSE62452
8.48261e-07	0.649057	NDNF	up	GSE62452
8.53627e-07	1.03418	SPARC	up	GSE62452
8.56742e-07	0.693672	PLAUR	up	GSE62452
8.73099e-07	0.593121	ZNF217	up	GSE62452
8.77304e-07	-0.761521	A1CF	down	GSE62452
9.03328e-07	-0.64038	SLC41A1	down	GSE62452
9.44094e-07	-0.718656	NTRK2	down	GSE62452
9.51079e-07	0.738918	B3GNT5	up	GSE62452
9.7117e-07	0.728548	RAB23	up	GSE62452
1.00861e-06	-2.06287	CTRL	down	GSE62452
1.01685e-06	0.849535	C1QTNF3	up	GSE62452
1.03206e-06	-0.863442	TPST2	down	GSE62452
1.08429e-06	-0.679308	CCDC110	down	GSE62452
1.08607e-06	-1.67476	FGL1	down	GSE62452
1.11162e-06	-0.659611	TTLL7	down	GSE62452
1.11511e-06	0.782914	CDH2	up	GSE62452
1.12115e-06	0.868632	SCNN1A	up	GSE62452
1.13674e-06	-0.60188	CNKSR3	down	GSE62452
1.15291e-06	-0.60677	XBP1	down	GSE62452
1.16164e-06	0.672935	COL4A2	up	GSE62452
1.16556e-06	0.58623	ITGA6	up	GSE62452
1.19876e-06	-2.42137	ERP27	down	GSE62452
1.21952e-06	0.594904	KIF11	up	GSE62452
1.26901e-06	-0.694266	TBC1D30	down	GSE62452
1.30029e-06	0.605248	C15orf48	up	GSE62452
1.31133e-06	1.66822	CP	up	GSE62452
1.31695e-06	0.926255	OLFML2B	up	GSE62452
1.32262e-06	1.06985	FER1L6	up	GSE62452
1.34446e-06	-1.12993	BNIP3	down	GSE62452
1.3537e-06	0.706339	POC1B-GALNT4	up	GSE62452
1.35872e-06	0.597914	APBB2	up	GSE62452
1.3791e-06	0.718325	MXD1	up	GSE62452
1.39056e-06	0.652504	ABLIM3	up	GSE62452
1.41992e-06	0.669651	PLEKHG1	up	GSE62452
1.45554e-06	-0.804957	CBS	down	GSE62452
1.45978e-06	1.17708	KRT6A	up	GSE62452
1.46223e-06	0.908549	MAL2	up	GSE62452
1.46991e-06	0.855712	PDGFRB	up	GSE62452
1.47807e-06	0.926146	LUM	up	GSE62452
1.48606e-06	-1.78552	KLK1	down	GSE62452
1.49298e-06	0.679501	PDPN	up	GSE62452
1.49821e-06	0.961618	PXDN	up	GSE62452
1.50262e-06	0.589569	MYLK	up	GSE62452
1.52392e-06	0.602763	NCEH1	up	GSE62452
1.56791e-06	1.30351	MUC17	up	GSE62452
1.60474e-06	0.680895	ADAM22	up	GSE62452
1.62523e-06	-0.705947	ABCA5	down	GSE62452
1.65191e-06	1.38999	TSPAN8	up	GSE62452
1.6674e-06	0.626039	CSGALNACT2	up	GSE62452
1.67357e-06	-0.886691	SPX	down	GSE62452
1.67635e-06	-1.52758	NRG4	down	GSE62452
1.72917e-06	0.650439	HLA-F	up	GSE62452
1.80339e-06	-0.906024	TCEA3	down	GSE62452
1.82332e-06	0.66537	CORO1C	up	GSE62452
1.84671e-06	-0.768774	ATRNL1	down	GSE62452
1.87203e-06	0.683119	TRANK1	up	GSE62452
1.87506e-06	-2.83634	PNLIPRP1	down	GSE62452
1.88545e-06	-0.904388	SLC30A2	down	GSE62452
1.93193e-06	-0.657527	RYR2	down	GSE62452
1.96926e-06	-0.640264	FBXW12	down	GSE62452
1.98087e-06	0.871059	GBP1	up	GSE62452
2.06182e-06	-0.652915	TMEM88	down	GSE62452
2.07934e-06	0.693835	GBP2	up	GSE62452
2.13511e-06	-1.82382	EGF	down	GSE62452
2.26073e-06	-0.926335	MT1F	down	GSE62452
2.26458e-06	-0.890367	PCSK1	down	GSE62452
2.2967e-06	0.864944	ITGBL1	up	GSE62452
2.29709e-06	-0.769412	ALDH1A1	down	GSE62452
2.30574e-06	-0.590344	RAB3C	down	GSE62452
2.33363e-06	-1.05415	GPHA2	down	GSE62452
2.36657e-06	0.590133	HSPG2	up	GSE62452
2.38627e-06	1.19205	FBN1	up	GSE62452
2.44281e-06	0.667118	CDK1	up	GSE62452
2.49276e-06	0.756929	TIMP1	up	GSE62452
2.51692e-06	-1.01666	CHRM3	down	GSE62452
2.51692e-06	0.782369	SLC26A9	up	GSE62452
2.58619e-06	-0.592128	TF	down	GSE62452
2.66504e-06	-0.644109	PDGFD	down	GSE62452
2.7408e-06	-0.619916	CHAD	down	GSE62452
2.76947e-06	-0.753468	PHGDH	down	GSE62452
2.78077e-06	1.12142	LCN2	up	GSE62452
2.79066e-06	0.585614	CKAP2	up	GSE62452
2.88618e-06	1.59036	TCN1	up	GSE62452
2.94271e-06	0.603452	SLC16A1	up	GSE62452
3.10799e-06	-1.1097	TFPI2	down	GSE62452
3.12946e-06	-1.19676	GRPR	down	GSE62452
3.14594e-06	-0.743579	RNF212	down	GSE62452
3.21844e-06	-1.17684	C6	down	GSE62452
3.36057e-06	-0.713457	SLC39A8	down	GSE62452
3.73733e-06	-0.683384	MAT1A	down	GSE62452
3.79215e-06	0.666732	ITGB8	up	GSE62452
4.00594e-06	0.642521	ARHGAP26	up	GSE62452
4.08553e-06	1.24427	OLR1	up	GSE62452
4.18472e-06	0.784045	FAM83A	up	GSE62452
4.26565e-06	0.637048	SERPINH1	up	GSE62452
4.32646e-06	0.621929	MMP3	up	GSE62452
4.41864e-06	-0.67788	NPY1R	down	GSE62452
4.52526e-06	-0.594047	SSR4	down	GSE62452
4.85553e-06	-0.629652	MPV17L	down	GSE62452
5.09695e-06	-0.595153	PRDX4	down	GSE62452
5.16597e-06	-2.57166	CTRC	down	GSE62452
5.36278e-06	0.607385	NMI	up	GSE62452
5.62648e-06	0.61657	TRPS1	up	GSE62452
5.68415e-06	-0.742289	CTH	down	GSE62452
5.8258e-06	0.618754	SLC9B2	up	GSE62452
5.8258e-06	-0.851583	SLC38A3	down	GSE62452
6.21112e-06	-1.08666	G6PC2	down	GSE62452
6.22419e-06	-0.812552	COCH	down	GSE62452
6.30637e-06	0.665767	CKMT1A	up	GSE62452
6.34567e-06	0.642055	TYMS	up	GSE62452
6.54012e-06	-0.835473	RGS2	down	GSE62452
6.64664e-06	1.06095	HPGD	up	GSE62452
6.74656e-06	-0.988011	GSTA1	down	GSE62452
6.99056e-06	0.770818	PLXNC1	up	GSE62452
7.12558e-06	0.728619	SERPINB9	up	GSE62452
7.19818e-06	-1.28008	GNMT	down	GSE62452
7.54542e-06	0.824155	IRAK3	up	GSE62452
7.54654e-06	0.726099	NCF2	up	GSE62452
7.59926e-06	-0.648021	STK33	down	GSE62452
7.99513e-06	0.845602	BIRC3	up	GSE62452
8.04822e-06	-0.716223	GRB10	down	GSE62452
8.14809e-06	-1.17868	DCDC2	down	GSE62452
8.15089e-06	-0.613804	DDC	down	GSE62452
8.15152e-06	-0.855064	PBLD	down	GSE62452
8.30262e-06	0.878308	HMCN1	up	GSE62452
8.31809e-06	0.80737	ANGPT2	up	GSE62452
8.41603e-06	0.77892	MSN	up	GSE62452
8.4709e-06	0.799938	MUC3A	up	GSE62452
8.55745e-06	0.827973	PLXDC2	up	GSE62452
8.85497e-06	-1.24908	SYCN	down	GSE62452
9.22312e-06	0.751784	IL1R2	up	GSE62452
9.45556e-06	-2.60373	GP2	down	GSE62452
9.66261e-06	-0.893271	MT1M	down	GSE62452
9.81281e-06	-2.59521	PNLIPRP2	down	GSE62452
9.83011e-06	0.728995	LGR5	up	GSE62452
1.07649e-05	1.15072	TNFAIP6	up	GSE62452
1.10365e-05	-2.09199	CELA2B	down	GSE62452
1.1188e-05	-0.600205	PDE8B	down	GSE62452
1.15489e-05	0.66859	CKMT1B	up	GSE62452
1.17689e-05	-0.58908	ATP8A1	down	GSE62452
1.17928e-05	-0.631828	TIFA	down	GSE62452
1.19885e-05	-0.639986	CHAC1	down	GSE62452
1.19885e-05	0.692687	SLC11A1	up	GSE62452
1.2394e-05	0.661602	AGMO	up	GSE62452
1.24028e-05	0.942277	ANXA1	up	GSE62452
1.25224e-05	-0.989356	PDZK1	down	GSE62452
1.26167e-05	0.81647	KRT6B	up	GSE62452
1.26231e-05	-0.800623	VEPH1	down	GSE62452
1.27872e-05	0.93719	PLS1	up	GSE62452
1.3065e-05	0.589486	ERV3-1	up	GSE62452
1.32195e-05	-2.51604	CUZD1	down	GSE62452
1.36253e-05	-0.756535	IGFBP2	down	GSE62452
1.36253e-05	-0.657397	FXYD2	down	GSE62452
1.39198e-05	0.804316	F5	up	GSE62452
1.39273e-05	0.615851	CAPN9	up	GSE62452
1.40072e-05	-0.725229	GATA4	down	GSE62452
1.47195e-05	0.655033	LAD1	up	GSE62452
1.52337e-05	0.591958	SCIN	up	GSE62452
1.56835e-05	-1.03309	SST	down	GSE62452
1.591e-05	1.04287	DSG3	up	GSE62452
1.59428e-05	-0.624468	RAP1GAP	down	GSE62452
1.60327e-05	-2.13888	CELA2A	down	GSE62452
1.6144e-05	-0.874249	DPEP1	down	GSE62452
1.62918e-05	-1.15343	SLC17A4	down	GSE62452
1.63793e-05	-1.96322	CELA3B	down	GSE62452
1.63845e-05	-0.820397	TRPV6	down	GSE62452
1.67419e-05	-2.34625	CLPS	down	GSE62452
1.69663e-05	0.851453	SFRP2	up	GSE62452
1.72988e-05	-2.22489	PLA2G1B	down	GSE62452
1.7586e-05	0.599376	PRRX1	up	GSE62452
1.7742e-05	-1.27728	SCGN	down	GSE62452
1.82897e-05	-0.780732	ANKEF1	down	GSE62452
1.8444e-05	-0.629135	SLC35G1	down	GSE62452
1.85058e-05	-0.834429	SEL1L	down	GSE62452
1.85978e-05	-0.904448	SLC16A10	down	GSE62452
1.93337e-05	-1.35441	KCNJ16	down	GSE62452
1.96648e-05	0.932936	MOXD1	up	GSE62452
1.96961e-05	-2.4645	CEL	down	GSE62452
2.01447e-05	0.7042	COL4A1	up	GSE62452
2.24664e-05	0.63907	RASGRF2	up	GSE62452
2.35763e-05	0.631813	MMP13	up	GSE62452
2.42246e-05	0.594665	FCGR2B	up	GSE62452
2.54602e-05	0.79279	GPNMB	up	GSE62452
2.83465e-05	-0.809943	AMY2B	down	GSE62452
2.84303e-05	0.688198	HKDC1	up	GSE62452
2.87473e-05	0.903822	DSG2	up	GSE62452
2.87954e-05	-2.50327	CPA2	down	GSE62452
3.01315e-05	0.760982	HILPDA	up	GSE62452
3.08154e-05	-1.25246	PRSS3	down	GSE62452
3.09693e-05	-0.644563	RASD1	down	GSE62452
3.15725e-05	-1.03695	IL22RA1	down	GSE62452
3.24565e-05	0.926043	SLCO1B3	up	GSE62452
3.40121e-05	-2.12282	CELA3A	down	GSE62452
3.4895e-05	0.686993	CDHR2	up	GSE62452
3.52936e-05	0.7347	LIF	up	GSE62452
3.55066e-05	-0.827967	SCG3	down	GSE62452
3.61788e-05	-0.915869	PSAT1	down	GSE62452
3.66967e-05	-0.642946	GMNN	down	GSE62452
3.74179e-05	0.797703	LAMA4	up	GSE62452
3.76494e-05	-0.745704	GJC3	down	GSE62452
3.82378e-05	0.712076	THY1	up	GSE62452
3.86844e-05	0.787963	RAB25	up	GSE62452
3.87723e-05	0.903444	MMP2	up	GSE62452
3.88801e-05	0.615794	PLOD2	up	GSE62452
4.03e-05	-0.726714	GIPC2	down	GSE62452
4.03655e-05	-0.811201	RBP1	down	GSE62452
4.13514e-05	0.759072	IFI16	up	GSE62452
4.13514e-05	0.612397	CLEC7A	up	GSE62452
4.54667e-05	-0.752022	IMPA2	down	GSE62452
4.94833e-05	0.814226	POF1B	up	GSE62452
5.0721e-05	0.776077	IDO1	up	GSE62452
5.25744e-05	-0.605772	DEFB1	down	GSE62452
5.38983e-05	-0.731088	BHLHA15	down	GSE62452
5.40954e-05	-0.994549	CD36	down	GSE62452
5.45774e-05	-1.10506	ADH1B	down	GSE62452
5.52357e-05	-0.788252	PAH	down	GSE62452
5.54806e-05	0.652956	A2ML1	up	GSE62452
6.04473e-05	1.19155	MMP1	up	GSE62452
6.17167e-05	-1.01615	ONECUT1	down	GSE62452
6.52128e-05	0.743705	LRP1	up	GSE62452
6.59033e-05	-0.871403	GPT2	down	GSE62452
6.75389e-05	1.10283	SERPINB3	up	GSE62452
6.78933e-05	-0.682945	SLC25A15	down	GSE62452
6.80784e-05	-0.604452	ZBTB16	down	GSE62452
6.84928e-05	-0.75081	SORBS2	down	GSE62452
6.90164e-05	0.656098	PDLIM3	up	GSE62452
7.10079e-05	0.838375	MACC1	up	GSE62452
7.14509e-05	-0.599116	PLTP	down	GSE62452
7.18506e-05	-0.668327	MUC15	down	GSE62452
7.29542e-05	0.947431	MRC1	up	GSE62452
7.3325e-05	0.63065	IRF6	up	GSE62452
7.49464e-05	1.05628	MFAP5	up	GSE62452
7.67387e-05	0.647026	FSTL1	up	GSE62452
7.90698e-05	-0.643118	APOH	down	GSE62452
7.95891e-05	0.592685	TFPI	up	GSE62452
7.9747e-05	0.873594	LOX	up	GSE62452
8.21543e-05	-0.877584	AZGP1	down	GSE62452
8.74606e-05	0.892361	MUC1	up	GSE62452
8.75532e-05	0.671151	OSMR	up	GSE62452
8.79729e-05	0.9082	SULT1C2	up	GSE62452
9.31444e-05	-1.92616	CTRB2	down	GSE62452
9.89825e-05	-0.645279	ALDH1L2	down	GSE62452
9.92699e-05	-1.53694	GATM	down	GSE62452
0.000101458	0.926801	TFF2	up	GSE62452
0.000102101	0.902272	ADAM12	up	GSE62452
0.000102323	0.821019	RGS1	up	GSE62452
0.000103977	0.865795	SULT1B1	up	GSE62452
0.000108338	-1.02554	FAM3B	down	GSE62452
0.000110658	0.712279	NPSR1	up	GSE62452
0.000117897	-0.657852	RNASE1	down	GSE62452
0.000118991	0.625052	AGR3	up	GSE62452
0.000119605	0.630499	GLT8D2	up	GSE62452
0.00012335	-0.924164	TMEM97	down	GSE62452
0.000125229	0.686695	FCGR2A	up	GSE62452
0.000125439	0.739752	NMUR2	up	GSE62452
0.00012575	0.674821	EHF	up	GSE62452
0.000126081	-0.763922	SCTR	down	GSE62452
0.000126266	0.991645	AREG	up	GSE62452
0.000127586	0.629983	LAPTM5	up	GSE62452
0.000133895	0.644699	CTSS	up	GSE62452
0.000135618	-2.0347	PNLIP	down	GSE62452
0.000138912	0.662648	RND3	up	GSE62452
0.000152598	0.682078	CYP2C19	up	GSE62452
0.000156079	-1.19354	AMY2A	down	GSE62452
0.00016039	-1.89606	CPA1	down	GSE62452
0.000171219	-0.780348	DPT	down	GSE62452
0.000173757	0.627927	PYGL	up	GSE62452
0.000173972	0.813388	CXCL10	up	GSE62452
0.000178998	1.20065	MMP7	up	GSE62452
0.000180738	0.901609	LGALS4	up	GSE62452
0.000198528	0.616455	DDR2	up	GSE62452
0.000204893	0.678198	HLA-DRA	up	GSE62452
0.000207815	0.587551	CLEC2D	up	GSE62452
0.000212912	-0.85267	ACSM3	down	GSE62452
0.000214216	-0.85375	SERPINA5	down	GSE62452
0.000231726	-1.38513	SLC4A4	down	GSE62452
0.000243642	0.601688	GLRX	up	GSE62452
0.000254178	0.755313	KRT23	up	GSE62452
0.000255969	-0.677371	ITIH4	down	GSE62452
0.000278763	0.665572	GXYLT2	up	GSE62452
0.000286209	0.752892	CFH	up	GSE62452
0.000303477	-0.705103	TC2N	down	GSE62452
0.00030943	0.960885	CCL18	up	GSE62452
0.000317102	0.608343	GPC6	up	GSE62452
0.000324588	0.80569	ERAP2	up	GSE62452
0.000333929	0.690889	ARL14	up	GSE62452
0.000378955	-1.637	PRSS1	down	GSE62452
0.000396414	-1.7052	CPB1	down	GSE62452
0.000401173	0.684854	CYBB	up	GSE62452
0.000411881	0.70363	C1S	up	GSE62452
0.000412566	0.632857	CD74	up	GSE62452
0.000417342	0.587829	ITGA5	up	GSE62452
0.000439056	-0.721084	VTCN1	down	GSE62452
0.000461151	0.611923	ITGB3	up	GSE62452
0.000553736	0.764317	PLA2G7	up	GSE62452
0.000560077	0.894508	SFRP4	up	GSE62452
0.000560168	0.820504	CYP3A5	up	GSE62452
0.000560574	-1.96002	REG1B	down	GSE62452
0.000566989	-0.591725	LRIG1	down	GSE62452
0.000582575	0.668389	SLC2A3	up	GSE62452
0.000588667	-1.27009	REG3G	down	GSE62452
0.000615289	-1.25084	FABP4	down	GSE62452
0.000623647	-0.766127	AMBP	down	GSE62452
0.000665298	0.653676	BPIFB1	up	GSE62452
0.000694341	0.626334	TGFB2	up	GSE62452
0.00071823	-1.58137	REG1A	down	GSE62452
0.000732364	0.791765	EPYC	up	GSE62452
0.00076485	0.610671	RARRES1	up	GSE62452
0.000840237	1.03109	DUOX2	up	GSE62452
0.000881132	-1.16826	PRSS2	down	GSE62452
0.000900344	0.598892	GBP5	up	GSE62452
0.000916552	0.679438	HLA-DQB1	up	GSE62452
0.000922835	0.648911	SLC7A11	up	GSE62452
0.00102147	0.608784	SCD	up	GSE62452
0.00108395	-0.816747	HBA2	down	GSE62452
0.00114548	-0.708734	ADIPOQ	down	GSE62452
0.00115932	-0.686974	CHGA	down	GSE62452
0.00116134	-0.657343	ST8SIA3	down	GSE62452
0.0012301	0.637165	SERPINB2	up	GSE62452
0.00127708	0.609422	BCL2L15	up	GSE62452
0.00137112	-1.03015	PKHD1	down	GSE62452
0.00151238	0.609792	MUC5B	up	GSE62452
0.00155311	0.803061	HLA-DQA1	up	GSE62452
0.00162576	0.673407	SPON1	up	GSE62452
0.00171187	0.672186	GDA	up	GSE62452
0.00176373	-0.865256	LYVE1	down	GSE62452
0.00194175	-0.898772	C7	down	GSE62452
0.00195922	-0.821491	CATSPERB	down	GSE62452
0.00198436	-0.594105	SCG5	down	GSE62452
0.00217198	0.770851	CDH17	up	GSE62452
0.00232972	-1.48938	REG3A	down	GSE62452
0.00235289	-0.593626	ENPP1	down	GSE62452
0.00253743	-0.626315	STEAP4	down	GSE62452
0.00314634	-0.849378	SLC30A8	down	GSE62452
0.00317725	0.650137	KRT8	up	GSE62452
0.00323241	-0.867775	SLC3A1	down	GSE62452
0.0034331	-0.854759	GC	down	GSE62452
0.0035756	0.642677	DSC3	up	GSE62452
0.00369015	-1.29615	SPINK1	down	GSE62452
0.00376157	0.590687	CXCL8	up	GSE62452
0.00396841	0.812314	DMBT1	up	GSE62452
0.00419114	-1.2762	CFTR	down	GSE62452
0.00428286	-0.589086	PCSK2	down	GSE62452
0.00433389	-0.604762	ABCA8	down	GSE62452
0.00507511	-0.670601	HBB	down	GSE62452
0.00516641	-0.656952	CHRDL1	down	GSE62452
0.0052402	0.601733	MME	up	GSE62452
0.00582309	0.796721	SPP1	up	GSE62452
0.00638564	-0.690811	FOSB	down	GSE62452
0.00726709	-0.651564	UGT2B11	down	GSE62452
0.00879293	0.641392	TNC	up	GSE62452
0.0095048	0.591453	EPCAM	up	GSE62452
0.0104912	0.611365	CYP24A1	up	GSE62452
0.0118869	0.597737	ACTG2	up	GSE62452
0.0126002	0.759629	PIGR	up	GSE62452
0.0177981	-0.62067	NR4A3	down	GSE62452
0.0203799	-0.671927	UGT2B15	down	GSE62452
0.0232732	-1.0373	TTR	down	GSE62452
0.0295853	-0.923959	PPY	down	GSE62452
0.0348027	-0.590289	CHGB	down	GSE62452

## Sheet: GSE28735
S1 Data. Differentially expressed genes analysis and intersection results of 7 geo datasets
padj	log2FoldChange	Symbol	Label	Groups
8.88893e-15	2.90165	LAMC2	up	GSE28735
8.88893e-15	2.34423	LAMB3	up	GSE28735
8.88893e-15	1.04873	KCNN4	up	GSE28735
8.88893e-15	2.72668	TSPAN1	up	GSE28735
8.88893e-15	1.46293	MLPH	up	GSE28735
3.83873e-14	1.22608	S100P	up	GSE28735
3.11333e-13	1.74555	AHNAK2	up	GSE28735
3.56965e-13	0.652424	NHS	up	GSE28735
3.66052e-13	1.89363	COL17A1	up	GSE28735
3.66052e-13	1.21551	STYK1	up	GSE28735
4.00191e-13	2.25736	TMPRSS4	up	GSE28735
4.63372e-13	2.78947	GALNT5	up	GSE28735
6.51539e-13	1.1476	MST1R	up	GSE28735
9.83295e-13	1.63629	CDH3	up	GSE28735
1.25015e-12	1.07176	GJB2	up	GSE28735
1.86057e-12	1.12836	ABHD17C	up	GSE28735
1.96078e-12	1.8381	SLC2A1	up	GSE28735
2.15067e-12	1.51557	SDR16C5	up	GSE28735
2.15067e-12	3.07577	SLC6A14	up	GSE28735
3.70329e-12	0.652569	S100A11	up	GSE28735
4.27911e-12	2.6841	CTSE	up	GSE28735
4.27911e-12	0.801048	DNTTIP1	up	GSE28735
4.27911e-12	0.793488	TPM4	up	GSE28735
5.09578e-12	1.35479	LAMA3	up	GSE28735
5.49852e-12	1.28548	TMC7	up	GSE28735
6.8706e-12	1.29658	PLEK2	up	GSE28735
7.01094e-12	2.05802	KRT19	up	GSE28735
7.01094e-12	2.18307	SERPINB5	up	GSE28735
8.33118e-12	1.05553	ASAP2	up	GSE28735
1.02902e-11	1.59776	MBOAT2	up	GSE28735
1.24814e-11	1.47118	FBXO32	up	GSE28735
1.35655e-11	1.30335	ITGB4	up	GSE28735
1.50845e-11	1.08725	HOXB5	up	GSE28735
1.50845e-11	1.56924	COL10A1	up	GSE28735
2.52033e-11	2.26582	ITGA2	up	GSE28735
3.17407e-11	1.40774	TRIM29	up	GSE28735
3.25505e-11	0.981647	PYGB	up	GSE28735
3.32798e-11	1.44737	MIA	up	GSE28735
3.65037e-11	1.63019	SCEL	up	GSE28735
4.71073e-11	0.721573	ZNF185	up	GSE28735
4.98229e-11	1.26841	MICAL2	up	GSE28735
4.98229e-11	1.00008	SLC16A3	up	GSE28735
4.98229e-11	0.916529	S100A6	up	GSE28735
5.02325e-11	0.78598	SLC4A11	up	GSE28735
5.63729e-11	1.54524	FXYD3	up	GSE28735
5.63729e-11	1.80338	CEMIP	up	GSE28735
5.63729e-11	1.02001	TRIM16	up	GSE28735
5.74114e-11	0.9898	SFN	up	GSE28735
6.02246e-11	1.11603	MTMR11	up	GSE28735
6.02246e-11	1.12586	RHBDL2	up	GSE28735
6.02246e-11	-0.749448	SDK1	down	GSE28735
6.37759e-11	3.18129	CEACAM5	up	GSE28735
6.41585e-11	0.983288	VILL	up	GSE28735
6.74174e-11	0.795132	AMIGO2	up	GSE28735
7.0873e-11	1.37239	ITGA11	up	GSE28735
7.46955e-11	0.982842	FLNB	up	GSE28735
8.27344e-11	2.19467	COL11A1	up	GSE28735
8.65556e-11	1.46646	NQO1	up	GSE28735
1.18876e-10	0.769786	SLC44A1	up	GSE28735
1.18876e-10	1.21212	RUNX2	up	GSE28735
1.21887e-10	0.588931	TRIP10	up	GSE28735
1.21887e-10	0.979794	KRT16	up	GSE28735
1.21887e-10	0.646248	LPCAT4	up	GSE28735
1.21887e-10	1.62649	NOX4	up	GSE28735
1.21887e-10	1.53679	BCAS1	up	GSE28735
1.21887e-10	1.62433	EGLN3	up	GSE28735
1.32211e-10	2.13738	AGR2	up	GSE28735
1.40266e-10	0.752491	KPNA7	up	GSE28735
1.47772e-10	1.01085	ESM1	up	GSE28735
1.49796e-10	2.62984	POSTN	up	GSE28735
1.50738e-10	0.714535	ZDHHC7	up	GSE28735
1.56978e-10	0.67644	CD82	up	GSE28735
1.99859e-10	0.87816	CARD11	up	GSE28735
2.22855e-10	2.62712	CEACAM6	up	GSE28735
2.22855e-10	1.16565	S100A16	up	GSE28735
2.24906e-10	0.90973	SDC1	up	GSE28735
2.34149e-10	0.938226	JUP	up	GSE28735
2.4112e-10	0.861758	HSD17B6	up	GSE28735
2.67939e-10	0.841351	B3GNT3	up	GSE28735
2.67939e-10	-0.852059	RIC3	down	GSE28735
2.72345e-10	1.32937	ECT2	up	GSE28735
3.63603e-10	-0.784545	SNTG2	down	GSE28735
3.82465e-10	0.941735	TRIM59	up	GSE28735
4.1427e-10	1.41275	TNS4	up	GSE28735
4.35871e-10	1.02184	SEMA7A	up	GSE28735
4.38713e-10	1.51886	ITGA3	up	GSE28735
4.45229e-10	1.50108	FERMT1	up	GSE28735
4.48432e-10	1.50502	APOL1	up	GSE28735
4.62549e-10	1.23399	FGD6	up	GSE28735
4.72737e-10	0.864008	AP1S3	up	GSE28735
4.72737e-10	0.885954	HOXB6	up	GSE28735
4.85966e-10	1.15535	EFNA5	up	GSE28735
4.89094e-10	-0.651015	FAM171A1	down	GSE28735
4.89094e-10	0.888944	LGALS3	up	GSE28735
4.89094e-10	1.17512	GPRC5A	up	GSE28735
4.90316e-10	1.26309	PTPRR	up	GSE28735
5.20381e-10	1.40922	CAPG	up	GSE28735
5.20381e-10	2.2111	FN1	up	GSE28735
5.39032e-10	1.0137	PCDH7	up	GSE28735
5.63203e-10	0.820357	VSIG2	up	GSE28735
5.95577e-10	-1.12875	CXCL12	down	GSE28735
5.95577e-10	-0.721399	SETBP1	down	GSE28735
6.42625e-10	1.17102	CDCP1	up	GSE28735
7.00421e-10	-1.07008	LONRF2	down	GSE28735
7.50789e-10	1.48038	MET	up	GSE28735
7.67683e-10	0.84289	PI3	up	GSE28735
8.57481e-10	-0.820412	ERBB4	down	GSE28735
9.2282e-10	0.953766	MSLN	up	GSE28735
9.61654e-10	-2.03615	AOX1	down	GSE28735
1.01063e-09	0.768504	GALE	up	GSE28735
1.02051e-09	1.17731	LMO7	up	GSE28735
1.03285e-09	1.42584	IGFL2	up	GSE28735
1.16289e-09	0.898443	ERN2	up	GSE28735
1.26646e-09	0.670132	LRRC8A	up	GSE28735
1.33131e-09	-1.35961	LMO3	down	GSE28735
1.46092e-09	1.50145	MMP11	up	GSE28735
1.46092e-09	0.918554	KCNK1	up	GSE28735
1.484e-09	1.02185	PKM	up	GSE28735
1.484e-09	0.674365	GAN	up	GSE28735
1.484e-09	-1.3096	EPHX2	down	GSE28735
1.484e-09	0.791441	PPEF1	up	GSE28735
1.58417e-09	1.0137	NTM	up	GSE28735
1.59218e-09	1.02935	EFNB2	up	GSE28735
1.61159e-09	1.27391	ANO1	up	GSE28735
1.77349e-09	-1.15792	ANGPTL1	down	GSE28735
1.93267e-09	1.05488	SGIP1	up	GSE28735
2.01755e-09	0.836734	EZR	up	GSE28735
2.01972e-09	1.35126	IFI27	up	GSE28735
2.12824e-09	0.975677	IGFBP3	up	GSE28735
2.12824e-09	1.05387	PGM2L1	up	GSE28735
2.12824e-09	-1.45619	TTN	down	GSE28735
2.1497e-09	1.29269	CEACAM1	up	GSE28735
2.2861e-09	0.834697	HOXB3	up	GSE28735
2.29744e-09	0.790671	CLIC1	up	GSE28735
2.3908e-09	0.725254	NET1	up	GSE28735
2.3908e-09	1.41633	ADAMTS12	up	GSE28735
2.63433e-09	0.732088	PRKCI	up	GSE28735
2.9565e-09	-0.677735	FAM184A	down	GSE28735
3.07747e-09	0.918262	CD55	up	GSE28735
3.27924e-09	2.07679	ITGB6	up	GSE28735
3.33909e-09	0.73151	CHML	up	GSE28735
3.49889e-09	0.981708	PGK1	up	GSE28735
3.53749e-09	0.788367	BCL2L1	up	GSE28735
3.55091e-09	1.12227	INPP4B	up	GSE28735
3.65493e-09	-1.56748	SLC7A2	down	GSE28735
3.65974e-09	-0.687338	SCAMP5	down	GSE28735
3.65974e-09	-0.59108	CECR2	down	GSE28735
3.6861e-09	0.781209	TBC1D2	up	GSE28735
3.70853e-09	1.01856	RTKN2	up	GSE28735
3.70853e-09	-1.05022	CLU	down	GSE28735
3.7716e-09	1.11599	FOXQ1	up	GSE28735
3.7716e-09	-1.13344	TSPAN7	down	GSE28735
3.92899e-09	-1.20152	CCDC141	down	GSE28735
3.94137e-09	-0.832364	SEMA6D	down	GSE28735
4.09079e-09	1.31041	LEF1	up	GSE28735
4.12359e-09	0.775772	ANXA2	up	GSE28735
4.38173e-09	1.34881	MYOF	up	GSE28735
4.45342e-09	1.66202	ANLN	up	GSE28735
4.55875e-09	0.804461	CD9	up	GSE28735
4.76171e-09	0.919399	PDLIM7	up	GSE28735
4.90982e-09	2.35794	ANXA10	up	GSE28735
5.00398e-09	1.59043	ANTXR1	up	GSE28735
5.08407e-09	0.654501	SDCBP2	up	GSE28735
5.08407e-09	-1.34526	LIFR	down	GSE28735
5.08407e-09	0.635452	RALA	up	GSE28735
5.08407e-09	-0.795469	NFIB	down	GSE28735
5.0885e-09	0.598705	CTNNA1	up	GSE28735
5.14274e-09	1.00493	CTHRC1	up	GSE28735
5.14274e-09	0.683662	CACNB3	up	GSE28735
5.16164e-09	1.35269	HK2	up	GSE28735
5.24821e-09	0.625438	UNC5B	up	GSE28735
5.57915e-09	0.797239	SIM2	up	GSE28735
5.57915e-09	1.7899	SLPI	up	GSE28735
5.72879e-09	0.762945	CAP1	up	GSE28735
5.79529e-09	-0.922776	ACACB	down	GSE28735
6.08348e-09	0.85672	MGLL	up	GSE28735
6.26912e-09	1.23218	CST2	up	GSE28735
6.29675e-09	-0.953784	EPHX1	down	GSE28735
6.49174e-09	1.32587	MMP14	up	GSE28735
6.51995e-09	-0.794147	PBX1	down	GSE28735
6.54215e-09	0.88497	LY6E	up	GSE28735
6.58418e-09	0.618275	SMURF1	up	GSE28735
6.85332e-09	-0.990769	FREM1	down	GSE28735
7.0366e-09	-0.997865	DTNA	down	GSE28735
7.12449e-09	1.50244	UGT1A1	up	GSE28735
7.42178e-09	1.09837	IL1RAP	up	GSE28735
7.51926e-09	-0.693861	USP2	down	GSE28735
8.02487e-09	0.793985	ECM1	up	GSE28735
8.29984e-09	1.23804	LOXL2	up	GSE28735
8.43104e-09	1.63643	LIPH	up	GSE28735
8.74801e-09	1.5765	ANKRD22	up	GSE28735
8.78537e-09	0.657218	PTTG1IP	up	GSE28735
8.78537e-09	1.30755	CENPF	up	GSE28735
9.16255e-09	1.0929	SYTL2	up	GSE28735
9.31448e-09	0.841761	FAT1	up	GSE28735
9.84261e-09	-1.17105	BTG2	down	GSE28735
9.84479e-09	-1.01018	KLKB1	down	GSE28735
9.947e-09	1.95949	SULF1	up	GSE28735
1.01977e-08	0.78374	TNFSF4	up	GSE28735
1.10469e-08	1.07302	SLC9A2	up	GSE28735
1.13598e-08	0.733641	SLCO4A1	up	GSE28735
1.1797e-08	-0.915949	CERS4	down	GSE28735
1.18975e-08	-0.64184	GALNT16	down	GSE28735
1.18975e-08	-0.629918	SLC6A16	down	GSE28735
1.21007e-08	-0.792538	MYRIP	down	GSE28735
1.25288e-08	0.739856	SUGCT	up	GSE28735
1.28092e-08	0.836163	PLEC	up	GSE28735
1.28092e-08	0.920952	CORO2A	up	GSE28735
1.28092e-08	0.635516	FRMD5	up	GSE28735
1.28092e-08	0.934578	KLK7	up	GSE28735
1.28092e-08	-1.1567	PROX1	down	GSE28735
1.28092e-08	1.54177	KRT17	up	GSE28735
1.38585e-08	0.731027	PRR5L	up	GSE28735
1.42087e-08	-0.652642	KAT2B	down	GSE28735
1.44929e-08	1.02952	NMU	up	GSE28735
1.45719e-08	0.777056	GOLM1	up	GSE28735
1.4573e-08	2.02484	CST1	up	GSE28735
1.46099e-08	0.588535	ELOVL1	up	GSE28735
1.55995e-08	2.12654	CLDN18	up	GSE28735
1.64378e-08	1.37423	PADI1	up	GSE28735
1.73922e-08	0.654953	PTK6	up	GSE28735
1.74442e-08	1.37437	PLAU	up	GSE28735
1.8179e-08	0.804114	AP3M2	up	GSE28735
1.88757e-08	0.648529	TES	up	GSE28735
1.89916e-08	0.854155	WNT5A	up	GSE28735
1.93762e-08	0.906151	MPZL2	up	GSE28735
1.93762e-08	1.03846	ADAMTS6	up	GSE28735
1.93762e-08	0.722366	S100A10	up	GSE28735
1.9914e-08	0.901744	SGPP2	up	GSE28735
1.99729e-08	0.756463	CTTN	up	GSE28735
1.99729e-08	0.707681	CELSR1	up	GSE28735
2.03571e-08	0.665937	FOXL1	up	GSE28735
2.09573e-08	1.36481	CCL20	up	GSE28735
2.11512e-08	-0.70869	GSTA4	down	GSE28735
2.13919e-08	0.848499	GREB1L	up	GSE28735
2.16406e-08	0.920582	TSPAN5	up	GSE28735
2.31997e-08	0.940826	FRRS1	up	GSE28735
2.33926e-08	-1.1597	UNC79	down	GSE28735
2.33926e-08	1.18317	OSBPL3	up	GSE28735
2.42226e-08	1.13027	OAS1	up	GSE28735
2.42226e-08	0.877177	ITPR3	up	GSE28735
2.42226e-08	1.2505	S100A14	up	GSE28735
2.42226e-08	-1.06538	ADHFE1	down	GSE28735
2.42226e-08	0.935891	MYO1E	up	GSE28735
2.51515e-08	1.27129	SLC6A6	up	GSE28735
2.63961e-08	0.747958	TFAP2A	up	GSE28735
2.63961e-08	1.13333	XDH	up	GSE28735
2.63961e-08	0.607997	ADAM10	up	GSE28735
2.63961e-08	1.04657	P4HA1	up	GSE28735
2.68795e-08	0.917966	XAF1	up	GSE28735
2.71367e-08	0.631628	RHOF	up	GSE28735
2.85367e-08	0.657323	CAPN2	up	GSE28735
2.86879e-08	-0.908788	VIPR2	down	GSE28735
2.9593e-08	0.635818	SALL4	up	GSE28735
3.01171e-08	1.11305	OCIAD2	up	GSE28735
3.04568e-08	1.65885	INHBA	up	GSE28735
3.04568e-08	-0.605165	DIRAS3	down	GSE28735
3.04568e-08	0.723876	RRAS	up	GSE28735
3.10136e-08	-1.02932	SEMA6A	down	GSE28735
3.15224e-08	-1.18486	FLRT2	down	GSE28735
3.17796e-08	-0.911895	ACAT1	down	GSE28735
3.18543e-08	0.690467	REEP3	up	GSE28735
3.27699e-08	0.887535	LPCAT2	up	GSE28735
3.3853e-08	0.698689	USP54	up	GSE28735
3.3853e-08	-0.877908	CTTNBP2	down	GSE28735
3.64092e-08	1.04718	MALL	up	GSE28735
4.06901e-08	-0.933262	PARM1	down	GSE28735
4.11367e-08	-1.05497	PRKAR2B	down	GSE28735
4.11706e-08	-0.770799	METTL7A	down	GSE28735
4.28846e-08	-0.782558	CACNB2	down	GSE28735
4.34403e-08	0.890441	SAMD9	up	GSE28735
4.38127e-08	0.927494	ITGB5	up	GSE28735
4.41049e-08	0.642884	SLC35F2	up	GSE28735
4.41714e-08	1.8359	PLAC8	up	GSE28735
4.42978e-08	1.62668	TRIM31	up	GSE28735
4.58127e-08	0.832418	NPC1	up	GSE28735
5.09539e-08	1.24806	BAIAP2L1	up	GSE28735
5.17503e-08	-1.03568	KIF1A	down	GSE28735
5.17503e-08	0.828098	GSDMB	up	GSE28735
5.25805e-08	0.819511	DOCK5	up	GSE28735
5.25805e-08	1.99526	VSIG1	up	GSE28735
5.28875e-08	-0.815768	MKNK1	down	GSE28735
5.30591e-08	0.927162	SPOCK1	up	GSE28735
5.34096e-08	-0.911322	PCDHB5	down	GSE28735
5.5951e-08	0.586833	PLOD3	up	GSE28735
5.81899e-08	-1.10418	ESRRG	down	GSE28735
5.85935e-08	-0.61392	PPP1R1A	down	GSE28735
5.85935e-08	0.992209	PALLD	up	GSE28735
5.85935e-08	-0.714314	PLCB1	down	GSE28735
5.85935e-08	0.979032	CLDN4	up	GSE28735
5.88059e-08	1.46348	ACSL5	up	GSE28735
6.24709e-08	0.991389	GAPDH	up	GSE28735
6.28496e-08	-0.707998	CYP4V2	down	GSE28735
6.35955e-08	1.22329	SLC44A4	up	GSE28735
6.4206e-08	-0.744214	KLHL13	down	GSE28735
6.80817e-08	0.776659	CTSV	up	GSE28735
6.86025e-08	0.829539	FXYD5	up	GSE28735
7.18163e-08	1.1089	TPX2	up	GSE28735
7.18163e-08	0.730301	RASAL2	up	GSE28735
7.40876e-08	0.831462	UBE2T	up	GSE28735
7.40876e-08	0.860804	SFTA2	up	GSE28735
7.4304e-08	0.854194	LEMD1	up	GSE28735
7.52785e-08	0.919515	LDHA	up	GSE28735
7.78071e-08	-0.896804	CCDC69	down	GSE28735
7.82178e-08	-0.636569	NEURL1	down	GSE28735
8.39682e-08	1.02855	ST6GALNAC1	up	GSE28735
8.41932e-08	0.730382	TNFRSF10A	up	GSE28735
8.45397e-08	1.1134	ENO2	up	GSE28735
8.66708e-08	1.31284	TOP2A	up	GSE28735
8.70753e-08	0.671626	PPFIBP1	up	GSE28735
8.7398e-08	0.662222	SEC14L2	up	GSE28735
8.76261e-08	0.987756	FAM83D	up	GSE28735
8.76299e-08	0.622452	HK1	up	GSE28735
8.76299e-08	1.4743	ANXA8	up	GSE28735
8.76299e-08	-1.32411	PCSK1	down	GSE28735
8.76299e-08	-1.86619	SLC16A12	down	GSE28735
8.90707e-08	0.68426	KLF5	up	GSE28735
8.94418e-08	0.902784	OSBPL10	up	GSE28735
8.95783e-08	0.758822	TUFT1	up	GSE28735
9.08582e-08	0.78023	DCBLD1	up	GSE28735
9.24371e-08	0.818639	MISP	up	GSE28735
9.27526e-08	1.15328	MELK	up	GSE28735
9.71945e-08	0.595228	SLC25A24	up	GSE28735
9.9466e-08	0.794984	EPHA2	up	GSE28735
1.00147e-07	-1.16413	MCOLN3	down	GSE28735
1.01614e-07	-2.80976	IAPP	down	GSE28735
1.05371e-07	0.787446	CRIP1	up	GSE28735
1.06841e-07	1.26681	MUC16	up	GSE28735
1.07329e-07	1.01318	RAI14	up	GSE28735
1.08726e-07	-1.33552	BEX1	down	GSE28735
1.10331e-07	0.909399	TMSB10	up	GSE28735
1.16758e-07	1.56157	CXCL5	up	GSE28735
1.16758e-07	0.956028	IL1RN	up	GSE28735
1.17349e-07	1.15304	ADAM9	up	GSE28735
1.18459e-07	-0.620187	SCD5	down	GSE28735
1.18531e-07	1.16588	IGF2BP3	up	GSE28735
1.25896e-07	1.17119	EPHA4	up	GSE28735
1.29728e-07	1.16432	MKI67	up	GSE28735
1.30205e-07	0.705145	TRAK1	up	GSE28735
1.36321e-07	-1.02832	CHST9	down	GSE28735
1.38325e-07	0.666976	STRA6	up	GSE28735
1.38325e-07	0.956671	PFKP	up	GSE28735
1.43285e-07	0.604514	ACTN4	up	GSE28735
1.43285e-07	-0.857	ANO5	down	GSE28735
1.46573e-07	1.21627	DKK1	up	GSE28735
1.46714e-07	1.24987	CD109	up	GSE28735
1.47733e-07	0.689864	MYEOV	up	GSE28735
1.49018e-07	0.86939	NEK2	up	GSE28735
1.51509e-07	0.961103	CENPI	up	GSE28735
1.52327e-07	1.06058	ATP2C2	up	GSE28735
1.57607e-07	0.732717	PERP	up	GSE28735
1.58488e-07	1.48904	CDH11	up	GSE28735
1.58488e-07	0.984914	NUAK1	up	GSE28735
1.59203e-07	0.745636	TSPAN15	up	GSE28735
1.60836e-07	-0.586903	ARHGAP24	down	GSE28735
1.63304e-07	1.74436	MMP12	up	GSE28735
1.70744e-07	1.107	PLA2R1	up	GSE28735
1.70744e-07	1.31277	EDNRA	up	GSE28735
1.71451e-07	0.71481	RACGAP1	up	GSE28735
1.73637e-07	1.62644	THBS2	up	GSE28735
1.73637e-07	1.44148	COL8A1	up	GSE28735
1.74666e-07	-0.705116	SLC16A7	down	GSE28735
1.74992e-07	1.06037	GREM1	up	GSE28735
1.77759e-07	-0.58976	FIGN	down	GSE28735
1.79768e-07	0.705997	FANCD2	up	GSE28735
1.83446e-07	0.711753	EFNA1	up	GSE28735
1.85334e-07	1.20347	HEPH	up	GSE28735
1.90613e-07	0.707758	PLS3	up	GSE28735
1.91414e-07	0.70826	SPTLC2	up	GSE28735
1.91472e-07	1.11668	MMP9	up	GSE28735
1.96855e-07	-0.623908	SLC25A27	down	GSE28735
1.96915e-07	0.662676	LRCH1	up	GSE28735
1.97385e-07	1.21806	ASPM	up	GSE28735
2.06809e-07	-0.711469	EML5	down	GSE28735
2.15033e-07	1.05717	OAS2	up	GSE28735
2.19652e-07	-0.751432	ECHDC3	down	GSE28735
2.22762e-07	-0.640062	TCEAL2	down	GSE28735
2.28884e-07	-0.932375	AQP1	down	GSE28735
2.29968e-07	0.662578	CERS6	up	GSE28735
2.29968e-07	0.818092	AFAP1	up	GSE28735
2.30362e-07	1.71782	TMC5	up	GSE28735
2.33837e-07	-0.617145	NFIA	down	GSE28735
2.35772e-07	1.03217	DCBLD2	up	GSE28735
2.42703e-07	0.992752	CCNB1	up	GSE28735
2.45435e-07	1.02485	KIF23	up	GSE28735
2.48617e-07	0.855196	NDNF	up	GSE28735
2.49091e-07	1.73203	COL12A1	up	GSE28735
2.566e-07	0.642697	CFL1	up	GSE28735
2.57793e-07	-1.29296	RGN	down	GSE28735
2.66071e-07	-0.856206	RAB26	down	GSE28735
2.7251e-07	-0.864291	RAB3C	down	GSE28735
2.75308e-07	1.15059	NRP2	up	GSE28735
2.82313e-07	0.658841	AK4	up	GSE28735
2.84236e-07	-0.91786	NTRK2	down	GSE28735
2.84699e-07	-0.684903	CXXC4	down	GSE28735
2.87493e-07	-0.639761	PTPRS	down	GSE28735
3.03259e-07	-0.821813	FOXP2	down	GSE28735
3.03944e-07	0.627154	LGALS3BP	up	GSE28735
3.1733e-07	-0.893147	KLB	down	GSE28735
3.18639e-07	-0.608239	DENND4A	down	GSE28735
3.18639e-07	0.66386	PARP4	up	GSE28735
3.2611e-07	1.94329	TFF1	up	GSE28735
3.44474e-07	0.685253	SPATS2L	up	GSE28735
3.49433e-07	0.936848	ARHGAP42	up	GSE28735
3.54401e-07	-0.852955	PDGFD	down	GSE28735
3.61595e-07	-1.62801	NRCAM	down	GSE28735
3.66522e-07	-1.07596	ABAT	down	GSE28735
3.81541e-07	-0.707413	PDE3A	down	GSE28735
3.84889e-07	1.39633	TMEM45B	up	GSE28735
3.85377e-07	-1.14937	SV2B	down	GSE28735
3.89621e-07	-0.89885	CYB5A	down	GSE28735
3.99082e-07	1.68358	KRT7	up	GSE28735
4.09754e-07	1.05359	DDX60	up	GSE28735
4.11289e-07	0.979886	CENPK	up	GSE28735
4.11289e-07	-1.10403	ATRNL1	down	GSE28735
4.139e-07	0.826448	CALU	up	GSE28735
4.139e-07	-0.825619	VLDLR	down	GSE28735
4.14211e-07	-1.61166	PDK4	down	GSE28735
4.34996e-07	1.05741	LTBP1	up	GSE28735
4.39841e-07	0.912054	ACTN1	up	GSE28735
4.39841e-07	0.977412	SQLE	up	GSE28735
4.41782e-07	0.659972	OAS3	up	GSE28735
4.43811e-07	0.925064	TMPRSS3	up	GSE28735
4.51904e-07	0.621738	CTNNB1	up	GSE28735
4.56413e-07	0.637116	MCU	up	GSE28735
4.56413e-07	1.11273	DLGAP5	up	GSE28735
4.59165e-07	0.587324	EPHX4	up	GSE28735
4.65234e-07	0.868372	RHPN2	up	GSE28735
4.67506e-07	-0.982091	PDCD4	down	GSE28735
4.69865e-07	0.751171	BICD1	up	GSE28735
4.74583e-07	0.789589	UBE2C	up	GSE28735
4.76077e-07	0.964662	RSAD2	up	GSE28735
4.79426e-07	1.05017	DGKH	up	GSE28735
4.82254e-07	1.08009	CORIN	up	GSE28735
4.83852e-07	0.98372	LRRC15	up	GSE28735
4.95705e-07	0.81284	PRC1	up	GSE28735
5.13777e-07	-1.01225	ALDH1A1	down	GSE28735
5.14022e-07	-0.648522	HHEX	down	GSE28735
5.33416e-07	0.861981	BUB1	up	GSE28735
5.47179e-07	0.943461	ANTXR2	up	GSE28735
5.67085e-07	0.813135	PDGFC	up	GSE28735
5.72417e-07	1.39069	MATN3	up	GSE28735
5.77679e-07	1.34622	PLAT	up	GSE28735
5.78157e-07	0.688832	VDR	up	GSE28735
5.84299e-07	1.51384	EDIL3	up	GSE28735
5.88314e-07	0.884482	RUNX1	up	GSE28735
5.94126e-07	0.716524	VCL	up	GSE28735
5.94126e-07	-0.879008	SIDT2	down	GSE28735
5.94126e-07	-1.66864	ACADL	down	GSE28735
5.99752e-07	-0.896822	TTLL7	down	GSE28735
6.02261e-07	-0.669509	HLF	down	GSE28735
6.18727e-07	0.920986	GPR87	up	GSE28735
6.23765e-07	0.665398	PTPN12	up	GSE28735
6.31429e-07	0.753364	MFAP2	up	GSE28735
6.77823e-07	1.37364	NPR3	up	GSE28735
7.01309e-07	-0.838239	TMEM88	down	GSE28735
7.02375e-07	0.626315	HTATIP2	up	GSE28735
7.24189e-07	0.648596	PLXNA1	up	GSE28735
7.40288e-07	1.03591	IL1R2	up	GSE28735
7.60228e-07	0.656055	DPY19L1	up	GSE28735
7.6519e-07	0.721538	DIO2	up	GSE28735
7.95377e-07	0.598442	CMTM3	up	GSE28735
8.10418e-07	-0.614183	HFM1	down	GSE28735
8.10418e-07	-0.926251	ABCA5	down	GSE28735
8.14012e-07	-0.698302	ATP2A3	down	GSE28735
8.14012e-07	-0.620574	GDAP1	down	GSE28735
8.49286e-07	0.638197	COLGALT1	up	GSE28735
8.77102e-07	0.615246	ABCA12	up	GSE28735
8.77497e-07	0.899255	RAB31	up	GSE28735
8.84673e-07	0.616504	SHISA2	up	GSE28735
8.90224e-07	0.811624	DEPDC1B	up	GSE28735
8.92993e-07	0.736263	TNIK	up	GSE28735
9.06579e-07	-0.651345	RPH3AL	down	GSE28735
9.4399e-07	-0.65652	APLP1	down	GSE28735
9.5293e-07	0.960766	CCNB2	up	GSE28735
9.57836e-07	0.591604	SLC24A2	up	GSE28735
9.85523e-07	-0.979301	LGALS2	down	GSE28735
9.94246e-07	0.825604	WFDC2	up	GSE28735
1.00268e-06	-0.856212	PRLR	down	GSE28735
1.01612e-06	-1.6765	ADH1B	down	GSE28735
1.01932e-06	0.906297	ARL4C	up	GSE28735
1.02074e-06	1.0387	FUT3	up	GSE28735
1.02595e-06	0.921739	ID1	up	GSE28735
1.04248e-06	0.727242	FANCI	up	GSE28735
1.04248e-06	-0.854268	GAMT	down	GSE28735
1.06027e-06	1.13985	MXRA5	up	GSE28735
1.09267e-06	1.26224	KYNU	up	GSE28735
1.11831e-06	1.08354	IL2RG	up	GSE28735
1.12954e-06	0.751393	WNT2	up	GSE28735
1.13971e-06	-1.53554	C6	down	GSE28735
1.14053e-06	-1.37818	CTNND2	down	GSE28735
1.14053e-06	-0.641995	GKAP1	down	GSE28735
1.15232e-06	-0.64762	SATB1	down	GSE28735
1.16675e-06	-2.00671	F11	down	GSE28735
1.17416e-06	1.70405	VCAN	up	GSE28735
1.17501e-06	1.33724	FER1L6	up	GSE28735
1.20571e-06	1.47632	FNDC1	up	GSE28735
1.22247e-06	1.11986	AEBP1	up	GSE28735
1.25861e-06	0.774284	SKAP2	up	GSE28735
1.28003e-06	-1.43885	PAK3	down	GSE28735
1.28268e-06	0.646728	E2F7	up	GSE28735
1.30609e-06	1.13416	TGFBI	up	GSE28735
1.33703e-06	0.875862	CEP55	up	GSE28735
1.35487e-06	0.712242	ITGAV	up	GSE28735
1.41862e-06	1.46734	COMP	up	GSE28735
1.42391e-06	-1.89667	TMED6	down	GSE28735
1.45217e-06	0.641457	TRIP13	up	GSE28735
1.48433e-06	-0.998253	SEC11C	down	GSE28735
1.51057e-06	0.616453	APLP2	up	GSE28735
1.51387e-06	-0.988922	AKAP7	down	GSE28735
1.53318e-06	0.750296	EPS8L3	up	GSE28735
1.53318e-06	0.967781	PPARG	up	GSE28735
1.5341e-06	0.802072	ABLIM3	up	GSE28735
1.55996e-06	-0.743518	SGK1	down	GSE28735
1.60462e-06	0.733852	CAPRIN2	up	GSE28735
1.61532e-06	-0.689883	NR3C2	down	GSE28735
1.65814e-06	-0.73165	FGF14	down	GSE28735
1.65814e-06	0.655842	FHL2	up	GSE28735
1.65814e-06	0.589092	ZC2HC1A	up	GSE28735
1.66249e-06	0.821244	NUF2	up	GSE28735
1.66783e-06	-0.641387	APOLD1	down	GSE28735
1.66861e-06	0.907787	KLK6	up	GSE28735
1.73224e-06	1.05798	ETV1	up	GSE28735
1.77019e-06	0.784282	IGF2BP2	up	GSE28735
1.79218e-06	-0.745408	CNKSR3	down	GSE28735
1.79561e-06	0.736587	KIF14	up	GSE28735
1.8387e-06	-0.875396	GPC3	down	GSE28735
1.8449e-06	1.20528	TGM2	up	GSE28735
1.85759e-06	1.27354	DHRS9	up	GSE28735
1.85759e-06	-0.89519	ABCA10	down	GSE28735
1.89521e-06	1.40421	CYP2C18	up	GSE28735
1.89643e-06	0.754226	ALOX5AP	up	GSE28735
1.93213e-06	-0.950528	GAS2	down	GSE28735
1.9464e-06	-0.937687	TMOD1	down	GSE28735
2.01394e-06	2.03083	GABRP	up	GSE28735
2.01394e-06	0.603747	SLC24A3	up	GSE28735
2.01805e-06	0.903606	SLC11A1	up	GSE28735
2.02093e-06	0.627738	SLFN13	up	GSE28735
2.04051e-06	0.639534	ATP10A	up	GSE28735
2.04453e-06	0.891251	SHCBP1	up	GSE28735
2.04453e-06	0.747748	KCND2	up	GSE28735
2.10386e-06	0.665395	TAP1	up	GSE28735
2.10386e-06	0.831498	COL5A1	up	GSE28735
2.11838e-06	0.874837	MAP4K4	up	GSE28735
2.11838e-06	-0.624232	JADE1	down	GSE28735
2.13877e-06	0.883793	ENO1	up	GSE28735
2.14244e-06	1.43154	GCNT3	up	GSE28735
2.16189e-06	0.637736	CYP2S1	up	GSE28735
2.1732e-06	0.757584	TUBA1C	up	GSE28735
2.19371e-06	0.736745	STIL	up	GSE28735
2.19811e-06	0.626076	ARMC9	up	GSE28735
2.19811e-06	1.10222	LRRN1	up	GSE28735
2.20456e-06	0.774326	KIF26B	up	GSE28735
2.28195e-06	0.646288	TXN	up	GSE28735
2.2838e-06	0.79739	ADAM19	up	GSE28735
2.3073e-06	0.70377	BHLHE40	up	GSE28735
2.3073e-06	0.680927	C15orf48	up	GSE28735
2.3073e-06	0.59988	NCAPG2	up	GSE28735
2.37604e-06	-1.27457	BACE1	down	GSE28735
2.37747e-06	0.808124	SLC20A1	up	GSE28735
2.39285e-06	-0.986633	OR10G9	down	GSE28735
2.39872e-06	-0.727141	KIF12	down	GSE28735
2.40821e-06	-1.29049	CD36	down	GSE28735
2.47411e-06	0.716556	PRR11	up	GSE28735
2.53632e-06	0.934691	MUC4	up	GSE28735
2.60579e-06	-1.19746	C5	down	GSE28735
2.62914e-06	0.692762	DTL	up	GSE28735
2.63712e-06	-0.667468	ADCY1	down	GSE28735
2.67941e-06	-0.76017	SYBU	down	GSE28735
2.67941e-06	0.616935	ZNFX1	up	GSE28735
2.72064e-06	-0.790405	GCNT4	down	GSE28735
2.79567e-06	-2.6311	ALB	down	GSE28735
2.81153e-06	0.813966	HTRA3	up	GSE28735
2.82884e-06	0.930359	EPSTI1	up	GSE28735
2.85102e-06	0.814949	MX2	up	GSE28735
2.90481e-06	-1.45431	G6PC2	down	GSE28735
2.98137e-06	0.640697	DAPP1	up	GSE28735
2.98493e-06	0.966945	MAL2	up	GSE28735
3.00505e-06	-0.619944	CPEB3	down	GSE28735
3.01649e-06	-0.730746	ZDBF2	down	GSE28735
3.03253e-06	-0.954884	P2RX1	down	GSE28735
3.04327e-06	1.14787	SLC22A3	up	GSE28735
3.10009e-06	1.04621	ANXA3	up	GSE28735
3.11715e-06	-2.06107	NR5A2	down	GSE28735
3.12749e-06	-1.26596	GRB14	down	GSE28735
3.26329e-06	0.674876	CHEK1	up	GSE28735
3.26512e-06	-0.815969	WNK2	down	GSE28735
3.31307e-06	0.616334	FBXL2	up	GSE28735
3.35127e-06	0.85104	SLC16A4	up	GSE28735
3.35127e-06	0.714592	ZNF532	up	GSE28735
3.39367e-06	-1.89456	ANPEP	down	GSE28735
3.41912e-06	-0.801504	PDE3B	down	GSE28735
3.51622e-06	1.14108	ADAM28	up	GSE28735
3.51622e-06	1.21785	BGN	up	GSE28735
3.5175e-06	0.614232	MYH14	up	GSE28735
3.60962e-06	0.623869	RAD51AP1	up	GSE28735
3.65503e-06	0.905997	TPM2	up	GSE28735
3.78998e-06	0.88048	FRMD6	up	GSE28735
3.80567e-06	-0.87172	SERPINI1	down	GSE28735
3.86566e-06	0.705369	CCNA2	up	GSE28735
3.86566e-06	-0.771103	ECI2	down	GSE28735
3.92232e-06	-0.771726	WDR17	down	GSE28735
3.9299e-06	1.00945	GPX8	up	GSE28735
3.93764e-06	-0.802498	DLK1	down	GSE28735
3.96959e-06	0.607181	EXO1	up	GSE28735
4.1107e-06	0.608364	RAET1L	up	GSE28735
4.22921e-06	0.815224	PMEPA1	up	GSE28735
4.24987e-06	0.665841	TM4SF1	up	GSE28735
4.3367e-06	1.00221	SCNN1A	up	GSE28735
4.35629e-06	-0.60903	CACHD1	down	GSE28735
4.57857e-06	0.615113	XRCC4	up	GSE28735
4.65778e-06	-1.22257	C2CD4B	down	GSE28735
4.66521e-06	0.60185	MCM4	up	GSE28735
4.68012e-06	0.81811	DDX60L	up	GSE28735
4.70855e-06	0.630993	MOCOS	up	GSE28735
4.89603e-06	1.20827	NT5E	up	GSE28735
4.98891e-06	1.01732	SLC26A9	up	GSE28735
4.98891e-06	-0.840047	BRSK2	down	GSE28735
5.04479e-06	0.844402	LAD1	up	GSE28735
5.06263e-06	-1.20129	SCG3	down	GSE28735
5.20642e-06	1.02558	ANGPT2	up	GSE28735
5.3297e-06	0.596241	CDA	up	GSE28735
5.3581e-06	0.682901	AHR	up	GSE28735
5.38998e-06	-1.17912	AQP12B	down	GSE28735
5.47211e-06	0.684166	ARPC1B	up	GSE28735
5.47211e-06	0.848623	CTSB	up	GSE28735
5.47886e-06	-0.699346	FLT3	down	GSE28735
5.53348e-06	-1.614	OR8D4	down	GSE28735
5.55312e-06	-0.717818	RAP1GAP2	down	GSE28735
5.60415e-06	0.679199	NDC80	up	GSE28735
5.64815e-06	0.633413	ZNF860	up	GSE28735
5.708e-06	-0.669639	ENAM	down	GSE28735
5.73748e-06	-0.673499	KCNJ3	down	GSE28735
5.89093e-06	0.656352	KRT14	up	GSE28735
6.12623e-06	1.38677	COL5A2	up	GSE28735
6.13417e-06	-1.7442	SCGN	down	GSE28735
6.25709e-06	0.585226	CD80	up	GSE28735
6.48184e-06	-0.83791	PDE8B	down	GSE28735
6.4855e-06	0.747156	DUSP10	up	GSE28735
6.4855e-06	0.896888	NCAPG	up	GSE28735
6.50549e-06	-2.10841	PDIA2	down	GSE28735
6.68256e-06	-1.41067	TFPI2	down	GSE28735
6.84083e-06	-0.597232	CYP39A1	down	GSE28735
6.86952e-06	-0.839838	NPY1R	down	GSE28735
6.95766e-06	0.657242	WDHD1	up	GSE28735
7.13617e-06	0.817492	FAM83B	up	GSE28735
7.22488e-06	0.687494	EPS8	up	GSE28735
7.23234e-06	1.16534	PXDN	up	GSE28735
7.37676e-06	0.693402	CGN	up	GSE28735
7.52504e-06	-0.733951	PLTP	down	GSE28735
7.65371e-06	-1.63946	PAIP2B	down	GSE28735
7.75876e-06	0.695246	KIF11	up	GSE28735
7.75876e-06	-0.93753	PEX5L	down	GSE28735
7.75876e-06	0.81617	CDK1	up	GSE28735
8.08003e-06	0.784546	FUT2	up	GSE28735
8.11777e-06	-1.68047	TRHDE	down	GSE28735
8.16515e-06	0.716019	B3GALT5	up	GSE28735
8.27282e-06	-0.850605	ANKRD62	down	GSE28735
8.27591e-06	-0.594988	NCAM1	down	GSE28735
8.40967e-06	-0.739479	STXBP6	down	GSE28735
8.46427e-06	-1.09967	NUCB2	down	GSE28735
8.47228e-06	-1.18013	SLC43A1	down	GSE28735
8.50185e-06	0.664936	KIF4A	up	GSE28735
8.52043e-06	0.585847	C1GALT1	up	GSE28735
8.56951e-06	0.806008	CDC6	up	GSE28735
8.62335e-06	0.794667	CAPN9	up	GSE28735
9.06365e-06	0.753493	MMP13	up	GSE28735
9.17096e-06	0.766105	TMEM154	up	GSE28735
9.21204e-06	1.49726	FAP	up	GSE28735
9.25994e-06	1.28919	LAMP5	up	GSE28735
9.38467e-06	-0.766405	FXYD2	down	GSE28735
9.42825e-06	0.648183	ACTB	up	GSE28735
9.45282e-06	-1.11835	OR4D5	down	GSE28735
9.46049e-06	-1.00145	EPB41L4B	down	GSE28735
9.49623e-06	-1.44937	GSTA2	down	GSE28735
9.809e-06	-0.735045	TGFBR3	down	GSE28735
9.98243e-06	1.18783	GPX2	up	GSE28735
1.00653e-05	0.59561	TINAGL1	up	GSE28735
1.0324e-05	-1.13823	F8	down	GSE28735
1.07616e-05	0.843846	PLAUR	up	GSE28735
1.07737e-05	0.642055	SH3PXD2B	up	GSE28735
1.07841e-05	1.48785	COL1A2	up	GSE28735
1.09796e-05	0.630875	C5orf46	up	GSE28735
1.09796e-05	-0.627207	BCL11A	down	GSE28735
1.10643e-05	0.674106	KIF18A	up	GSE28735
1.11884e-05	-0.655265	APOBEC2	down	GSE28735
1.12774e-05	0.588573	KIF13B	up	GSE28735
1.13766e-05	0.73376	BRIP1	up	GSE28735
1.14627e-05	0.990254	F5	up	GSE28735
1.14627e-05	-0.82637	RYR2	down	GSE28735
1.14627e-05	0.983919	FCGR3A	up	GSE28735
1.16628e-05	-0.750213	ARHGDIG	down	GSE28735
1.17044e-05	-0.6535	MPPED2	down	GSE28735
1.19474e-05	-0.909306	A1CF	down	GSE28735
1.19787e-05	-0.60222	PELI2	down	GSE28735
1.20435e-05	0.61794	SPDL1	up	GSE28735
1.20435e-05	1.14549	ACTA2	up	GSE28735
1.21276e-05	-1.70778	RBPJL	down	GSE28735
1.2321e-05	-0.640735	MGAT4A	down	GSE28735
1.2321e-05	0.630904	MFSD2A	up	GSE28735
1.24612e-05	0.975451	RAB25	up	GSE28735
1.2524e-05	1.50209	COL1A1	up	GSE28735
1.26244e-05	1.70168	MUC17	up	GSE28735
1.3167e-05	0.921717	CDH2	up	GSE28735
1.32391e-05	0.660489	TRIO	up	GSE28735
1.34144e-05	0.725765	CA9	up	GSE28735
1.34235e-05	0.691046	C1orf116	up	GSE28735
1.35973e-05	-0.632482	ECE2	down	GSE28735
1.41829e-05	0.810127	MXD1	up	GSE28735
1.43859e-05	-1.33294	PDZK1	down	GSE28735
1.44286e-05	0.931337	PRDM1	up	GSE28735
1.47151e-05	-0.75461	MYEF2	down	GSE28735
1.49329e-05	1.13627	DPYSL3	up	GSE28735
1.50058e-05	0.609805	TSC22D1	up	GSE28735
1.50873e-05	0.807178	MARCO	up	GSE28735
1.53913e-05	0.731328	TANC2	up	GSE28735
1.54038e-05	-0.637866	MT1H	down	GSE28735
1.54038e-05	-1.32184	GUCA1C	down	GSE28735
1.56131e-05	1.35571	IGFBP5	up	GSE28735
1.58136e-05	0.802355	IFI6	up	GSE28735
1.58136e-05	0.653097	BUB1B	up	GSE28735
1.59265e-05	0.626838	FOXM1	up	GSE28735
1.60083e-05	-0.862742	ADH1A	down	GSE28735
1.60809e-05	-0.827686	STK33	down	GSE28735
1.61311e-05	-0.885124	MYC	down	GSE28735
1.63193e-05	-0.743202	HMGCLL1	down	GSE28735
1.63939e-05	-0.84068	ASPA	down	GSE28735
1.64849e-05	-0.758902	ACVR1C	down	GSE28735
1.65102e-05	-2.47674	SERPINI2	down	GSE28735
1.65877e-05	-0.771742	FKBP11	down	GSE28735
1.65877e-05	-0.611987	EPB41L5	down	GSE28735
1.66894e-05	-1.10439	ABCA8	down	GSE28735
1.68349e-05	-0.603455	SLC19A2	down	GSE28735
1.71353e-05	-0.603396	COL6A6	down	GSE28735
1.7269e-05	-0.998264	GLS2	down	GSE28735
1.74953e-05	0.700833	PTK7	up	GSE28735
1.75722e-05	-1.07278	DPT	down	GSE28735
1.75722e-05	0.617531	CHST11	up	GSE28735
1.77746e-05	0.600179	RAB34	up	GSE28735
1.77992e-05	-1.54476	AQP8	down	GSE28735
1.78632e-05	-0.656457	LPAR3	down	GSE28735
1.79124e-05	-1.28968	SLC39A5	down	GSE28735
1.82258e-05	1.6196	MUC13	up	GSE28735
1.82294e-05	0.651315	ALDOC	up	GSE28735
1.84496e-05	-0.718623	ATP8A1	down	GSE28735
1.84513e-05	0.628337	CAMK2N1	up	GSE28735
1.87781e-05	0.666106	CDH13	up	GSE28735
1.91989e-05	-0.597847	COBLL1	down	GSE28735
1.92257e-05	0.657139	SEC23A	up	GSE28735
2.00627e-05	0.634578	NCEH1	up	GSE28735
2.01636e-05	-2.58858	ERP27	down	GSE28735
2.02101e-05	-1.32206	SST	down	GSE28735
2.04207e-05	0.713819	MSMO1	up	GSE28735
2.04364e-05	0.806198	SAMD9L	up	GSE28735
2.09581e-05	-0.791037	HUNK	down	GSE28735
2.10824e-05	-2.23527	CTRL	down	GSE28735
2.11245e-05	0.596826	VSNL1	up	GSE28735
2.11795e-05	0.917567	FLNA	up	GSE28735
2.12134e-05	0.616578	NT5DC2	up	GSE28735
2.18985e-05	-0.744807	TF	down	GSE28735
2.20051e-05	1.08893	SULF2	up	GSE28735
2.22177e-05	-0.89022	AMY2B	down	GSE28735
2.27637e-05	0.778517	GPSM2	up	GSE28735
2.28098e-05	-0.904264	RNF212	down	GSE28735
2.29773e-05	-0.635048	PABPC4	down	GSE28735
2.30232e-05	0.6204	CLIP4	up	GSE28735
2.30881e-05	1.76723	CP	up	GSE28735
2.3445e-05	-0.745772	SERPINA6	down	GSE28735
2.3696e-05	-1.24879	HOMER2	down	GSE28735
2.38018e-05	1.10529	SRPX2	up	GSE28735
2.38018e-05	-0.952345	PHYHIPL	down	GSE28735
2.43422e-05	-0.590389	SOX6	down	GSE28735
2.43705e-05	0.648524	SLC39A10	up	GSE28735
2.61132e-05	0.820904	POC1B-GALNT4	up	GSE28735
2.61467e-05	0.637	FAM72B	up	GSE28735
2.67449e-05	-0.693572	TLL1	down	GSE28735
2.69055e-05	0.594821	IFITM10	up	GSE28735
2.72304e-05	0.596252	SPRR1B	up	GSE28735
2.72304e-05	-3.02666	PNLIPRP1	down	GSE28735
2.82861e-05	0.62953	FAR2	up	GSE28735
2.84509e-05	0.709648	LGALS1	up	GSE28735
2.88402e-05	-1.20483	DPP10	down	GSE28735
2.93682e-05	-0.676542	CRAT	down	GSE28735
3.09481e-05	1.08923	DSG2	up	GSE28735
3.15633e-05	-0.905349	APOH	down	GSE28735
3.16982e-05	-0.986128	TCEA3	down	GSE28735
3.17998e-05	-0.720532	SLC41A1	down	GSE28735
3.17998e-05	0.689807	UBASH3B	up	GSE28735
3.20211e-05	0.861876	CALD1	up	GSE28735
3.2092e-05	0.605022	SKIL	up	GSE28735
3.30417e-05	-2.07918	EGF	down	GSE28735
3.38673e-05	0.647752	PPFIA2	up	GSE28735
3.38673e-05	0.61239	MFGE8	up	GSE28735
3.46664e-05	-0.586426	STXBP5L	down	GSE28735
3.59657e-05	-0.809975	GRB10	down	GSE28735
3.75497e-05	1.18637	KRT6A	up	GSE28735
3.76956e-05	-2.79822	CTRC	down	GSE28735
3.76956e-05	-1.0186	PAH	down	GSE28735
3.78909e-05	0.807716	FAM3D	up	GSE28735
3.83863e-05	-0.617576	XBP1	down	GSE28735
3.83863e-05	-0.738736	MPV17L	down	GSE28735
3.89531e-05	0.61601	PSMB9	up	GSE28735
3.89938e-05	0.905322	LGR5	up	GSE28735
3.93985e-05	0.933228	MUC3A	up	GSE28735
4.04189e-05	-0.772934	DDC	down	GSE28735
4.08256e-05	-0.686339	RELN	down	GSE28735
4.11391e-05	-0.657336	KSR1	down	GSE28735
4.14481e-05	-0.645895	SLC4A10	down	GSE28735
4.16843e-05	-0.598636	MEIS1	down	GSE28735
4.21332e-05	0.754601	SDC4	up	GSE28735
4.25181e-05	0.586148	STAT2	up	GSE28735
4.2957e-05	1.1425	LCN2	up	GSE28735
4.30275e-05	0.770822	B3GNT5	up	GSE28735
4.33143e-05	0.65458	SLC9B2	up	GSE28735
4.34144e-05	0.804655	MX1	up	GSE28735
4.5222e-05	-1.91872	KLK1	down	GSE28735
4.54134e-05	-0.955096	SLC38A3	down	GSE28735
4.60914e-05	-1.18624	GSTA1	down	GSE28735
4.61471e-05	-1.35446	GRPR	down	GSE28735
4.6762e-05	1.1237	MUC1	up	GSE28735
4.69363e-05	-0.604293	HPN	down	GSE28735
4.69363e-05	-0.636723	KCNAB1	down	GSE28735
4.88375e-05	-0.691592	FGF10	down	GSE28735
4.98513e-05	-0.602272	UNC80	down	GSE28735
5.02974e-05	0.645563	PARP9	up	GSE28735
5.08802e-05	-0.724996	FBXW12	down	GSE28735
5.15726e-05	0.702545	CKS2	up	GSE28735
5.16493e-05	0.65226	LBH	up	GSE28735
5.18601e-05	-1.22389	MT1G	down	GSE28735
5.18696e-05	-1.10197	GPHA2	down	GSE28735
5.2323e-05	-0.759031	ENTPD3	down	GSE28735
5.40395e-05	-2.82015	PNLIPRP2	down	GSE28735
5.43766e-05	0.862881	NCF2	up	GSE28735
5.50341e-05	0.639066	SHROOM3	up	GSE28735
5.5112e-05	0.68687	XKR9	up	GSE28735
5.53865e-05	0.623024	SLC16A1	up	GSE28735
5.62725e-05	-1.38006	PM20D1	down	GSE28735
5.63261e-05	0.703868	COL4A2	up	GSE28735
5.67188e-05	-0.800119	EMCN	down	GSE28735
5.69257e-05	1.37019	COL3A1	up	GSE28735
5.70294e-05	-1.58838	KCNJ16	down	GSE28735
5.71069e-05	-0.792684	ADAMTSL3	down	GSE28735
5.80595e-05	-0.965952	SCG5	down	GSE28735
5.99447e-05	0.611657	STAT1	up	GSE28735
5.99447e-05	-0.663562	MAP2	down	GSE28735
5.99447e-05	1.22335	COL6A3	up	GSE28735
6.0229e-05	0.626585	CLEC5A	up	GSE28735
6.04279e-05	-0.722836	MYO3A	down	GSE28735
6.10838e-05	0.774114	ENTPD1	up	GSE28735
6.12181e-05	-1.09363	BNIP3	down	GSE28735
6.16231e-05	-0.901329	SLC30A2	down	GSE28735
6.19056e-05	-0.728651	RAP1GAP	down	GSE28735
6.31802e-05	-0.863763	CBS	down	GSE28735
6.31802e-05	0.970666	POF1B	up	GSE28735
6.35836e-05	0.818699	AGMO	up	GSE28735
6.39206e-05	-0.825628	PHGDH	down	GSE28735
6.44878e-05	0.863332	C1QTNF3	up	GSE28735
6.58801e-05	-1.00524	SLC1A2	down	GSE28735
6.60684e-05	-0.980195	PBLD	down	GSE28735
6.83205e-05	0.663894	CORO1C	up	GSE28735
6.85683e-05	-1.16991	FOSB	down	GSE28735
6.88961e-05	-0.764939	FBLN5	down	GSE28735
6.98642e-05	-0.653038	FAM47E	down	GSE28735
7.18486e-05	0.731626	IRF6	up	GSE28735
7.31944e-05	0.845799	FAM83A	up	GSE28735
7.32711e-05	-1.45417	C7	down	GSE28735
7.60525e-05	-1.62412	FABP4	down	GSE28735
7.62371e-05	-0.836574	GAD2	down	GSE28735
7.81957e-05	-0.696521	NOSTRIN	down	GSE28735
7.91347e-05	-0.963519	MT1F	down	GSE28735
7.99898e-05	0.929718	LYZ	up	GSE28735
8.02451e-05	-1.63384	NRG4	down	GSE28735
8.08575e-05	-2.79381	GP2	down	GSE28735
8.27114e-05	1.40749	TSPAN8	up	GSE28735
8.63296e-05	0.974715	SPARC	up	GSE28735
8.64719e-05	0.718623	PDPN	up	GSE28735
8.73875e-05	-0.960296	MT1M	down	GSE28735
8.78761e-05	0.611277	SPRR3	up	GSE28735
8.84953e-05	0.964182	KRT6B	up	GSE28735
9.03192e-05	-1.43466	SLC17A4	down	GSE28735
9.13973e-05	-2.277	CELA2B	down	GSE28735
9.20917e-05	-0.651127	ITIH5	down	GSE28735
9.21809e-05	0.629942	SLC7A7	up	GSE28735
9.42528e-05	1.06515	PLS1	up	GSE28735
9.52684e-05	0.741992	SERPINH1	up	GSE28735
9.60048e-05	0.741196	TMEM45A	up	GSE28735
9.74168e-05	-0.880543	TPST2	down	GSE28735
9.873e-05	0.788919	IRAK3	up	GSE28735
0.000100079	-2.71677	CEL	down	GSE28735
0.00010464	-0.63571	ASB9	down	GSE28735
0.00010495	0.754271	GBP4	up	GSE28735
0.000108178	0.624181	TREM1	up	GSE28735
0.000109641	-0.608296	SSR4	down	GSE28735
0.000109716	1.22891	IFI44L	up	GSE28735
0.00011006	-0.608093	PTF1A	down	GSE28735
0.000111106	-2.54494	CLPS	down	GSE28735
0.000112619	0.590044	DENND3	up	GSE28735
0.000112652	-0.599768	IFRD1	down	GSE28735
0.00011394	-1.31351	DCDC2	down	GSE28735
0.000115957	0.661721	CDCA7	up	GSE28735
0.000116115	-0.805946	RASD1	down	GSE28735
0.000116306	-0.706374	CCDC110	down	GSE28735
0.000116659	0.59854	NR1I2	up	GSE28735
0.000118915	0.714867	TYMS	up	GSE28735
0.000119716	-1.27428	LYVE1	down	GSE28735
0.00012042	-2.28272	CELA2A	down	GSE28735
0.00012174	0.588764	TIMP2	up	GSE28735
0.000122611	-0.709332	HSPA4L	down	GSE28735
0.000123041	-0.607214	PLCXD3	down	GSE28735
0.000123998	-0.915141	ABCC8	down	GSE28735
0.000124708	0.745851	IL18	up	GSE28735
0.00012475	0.727821	CKMT1A	up	GSE28735
0.00012672	-0.837196	OGN	down	GSE28735
0.000127146	0.765177	BST2	up	GSE28735
0.00012735	1.30502	TNFAIP6	up	GSE28735
0.000129504	-0.94399	STEAP4	down	GSE28735
0.000129795	-0.801314	MAT1A	down	GSE28735
0.000129971	0.817628	HKDC1	up	GSE28735
0.000132209	-0.809952	NEUROD1	down	GSE28735
0.000134731	0.671718	CEP170	up	GSE28735
0.0001374	-1.07298	CHRM3	down	GSE28735
0.000138033	-1.39012	GNMT	down	GSE28735
0.000138824	1.27633	OLR1	up	GSE28735
0.000139534	-0.905688	TRPV6	down	GSE28735
0.000140738	1.58964	TCN1	up	GSE28735
0.000141865	1.11218	HPGD	up	GSE28735
0.0001431	-0.865965	SORBS2	down	GSE28735
0.00014622	-2.62588	CUZD1	down	GSE28735
0.000147779	1.0807	SULT1B1	up	GSE28735
0.000148041	0.659622	SCIN	up	GSE28735
0.000148888	-0.916897	VEPH1	down	GSE28735
0.000151189	0.85867	CDHR2	up	GSE28735
0.000151189	0.595311	SPRR1A	up	GSE28735
0.000153053	-1.66696	FGL1	down	GSE28735
0.000153453	0.66726	MMP3	up	GSE28735
0.000154583	0.679134	PLEKHG1	up	GSE28735
0.000157788	0.664933	GRHL1	up	GSE28735
0.000158715	0.888943	IFI44	up	GSE28735
0.000160696	0.653227	PARP14	up	GSE28735
0.000162616	-0.852039	PAX6	down	GSE28735
0.000162824	0.741857	CKMT1B	up	GSE28735
0.000162842	0.957548	OLFML2B	up	GSE28735
0.000167185	0.603501	ENC1	up	GSE28735
0.000168003	-0.7186	DNAJC12	down	GSE28735
0.000168829	0.629986	HLA-F	up	GSE28735
0.00017215	-2.07309	CELA3B	down	GSE28735
0.00017587	-0.662393	GPX3	down	GSE28735
0.000177045	1.04607	CTSK	up	GSE28735
0.000177175	-0.625484	CHN2	down	GSE28735
0.000177551	-0.611213	ZNF737	down	GSE28735
0.000179195	-0.699207	TBC1D30	down	GSE28735
0.000180023	-2.65023	CPA2	down	GSE28735
0.000181399	-0.699855	CHAD	down	GSE28735
0.000184922	1.00558	MACC1	up	GSE28735
0.000185031	0.691037	GBP2	up	GSE28735
0.000187923	-2.31007	PLA2G1B	down	GSE28735
0.000190978	0.60952	ARHGAP26	up	GSE28735
0.000193689	0.714955	AGR3	up	GSE28735
0.000195133	0.636508	ST14	up	GSE28735
0.000198795	-0.628575	GPR155	down	GSE28735
0.000206986	-0.64748	BMP5	down	GSE28735
0.000208707	0.678125	ADTRP	up	GSE28735
0.000213177	0.897564	ASPN	up	GSE28735
0.000213442	-2.24639	CELA3A	down	GSE28735
0.000213554	0.591975	SRGAP2C	up	GSE28735
0.00021455	0.676356	RAB23	up	GSE28735
0.000214593	-1.29447	SYCN	down	GSE28735
0.000215739	1.14308	TFF2	up	GSE28735
0.000217217	-1.02353	CHGA	down	GSE28735
0.000219423	-0.610058	GCOM1	down	GSE28735
0.00022054	-0.857223	RBP1	down	GSE28735
0.000221283	-0.825105	CTH	down	GSE28735
0.000228776	-0.949194	ST8SIA3	down	GSE28735
0.00022903	0.9404	NMUR2	up	GSE28735
0.000234724	-1.35575	SLC30A8	down	GSE28735
0.000235193	-0.598241	PGAP1	down	GSE28735
0.000236064	0.764417	HHIP	up	GSE28735
0.000236064	-0.606594	SFRP5	down	GSE28735
0.000237771	-0.603187	CRYBA2	down	GSE28735
0.000237864	0.857586	SEMA3A	up	GSE28735
0.00023874	1.10145	SLCO1B3	up	GSE28735
0.000249143	-0.787335	RGS2	down	GSE28735
0.000250615	-0.736227	SLC39A8	down	GSE28735
0.000253197	-0.702126	TNXB	down	GSE28735
0.000256722	0.601532	ERV3-1	up	GSE28735
0.000265291	0.83184	NPSR1	up	GSE28735
0.000267475	-0.68743	TIFA	down	GSE28735
0.000275989	-0.827662	ADH1C	down	GSE28735
0.000281397	0.778696	PLXNC1	up	GSE28735
0.00028478	-0.745355	HEPACAM2	down	GSE28735
0.000287308	-0.610521	INA	down	GSE28735
0.000292571	-0.58822	CGNL1	down	GSE28735
0.000294838	1.09993	SEMA3C	up	GSE28735
0.000300368	-0.623663	LARP1B	down	GSE28735
0.000302891	1.01282	SULT1C2	up	GSE28735
0.00031445	-0.868807	SPX	down	GSE28735
0.000316699	0.646553	PRRX1	up	GSE28735
0.000319162	0.673209	TIMP1	up	GSE28735
0.000330877	0.685899	RASGRF2	up	GSE28735
0.00033102	-0.604578	GRIA2	down	GSE28735
0.000333017	0.887237	HMCN1	up	GSE28735
0.000350439	-1.04438	SLC16A10	down	GSE28735
0.000351542	0.802548	PDGFRB	up	GSE28735
0.000360532	-0.62942	PTPRN2	down	GSE28735
0.00036072	-0.8107	MUC15	down	GSE28735
0.000362282	0.755153	COL4A1	up	GSE28735
0.000363902	-0.950651	PCSK2	down	GSE28735
0.000366012	-0.638217	MTMR7	down	GSE28735
0.000370248	0.614678	FABP3	up	GSE28735
0.000371411	-0.875277	MMRN1	down	GSE28735
0.000380623	0.965757	BPIFB1	up	GSE28735
0.000380623	-1.30706	GC	down	GSE28735
0.000384789	0.818304	HILPDA	up	GSE28735
0.000390693	-0.886246	DPEP1	down	GSE28735
0.000398617	0.58799	ABCA1	up	GSE28735
0.000399893	0.596796	CD68	up	GSE28735
0.000402026	0.702601	A2ML1	up	GSE28735
0.000402535	0.745388	EHF	up	GSE28735
0.000409038	-0.607877	SLAIN1	down	GSE28735
0.000411936	-0.598035	SNAP25	down	GSE28735
0.000418262	-2.12025	CTRB2	down	GSE28735
0.000418781	-1.03883	CHRDL1	down	GSE28735
0.000436273	-0.587937	PTPRN	down	GSE28735
0.000446251	0.722831	MSN	up	GSE28735
0.000464701	-1.66278	GATM	down	GSE28735
0.000466724	1.27472	SERPINB3	up	GSE28735
0.000475612	-1.12881	IL22RA1	down	GSE28735
0.000489454	0.651399	GSDMC	up	GSE28735
0.00049554	-0.828608	NOL4	down	GSE28735
0.000514127	1.0717	ADAM12	up	GSE28735
0.000519235	-1.03335	SERPINA5	down	GSE28735
0.000519562	-0.590188	PRDX4	down	GSE28735
0.00051974	-0.67922	ST18	down	GSE28735
0.000522966	0.858975	ARL14	up	GSE28735
0.000544004	-0.837483	SEL1L	down	GSE28735
0.00054409	0.599607	CRABP2	up	GSE28735
0.00054409	0.956338	CYP3A5	up	GSE28735
0.000563274	-0.711544	RNASE1	down	GSE28735
0.000581355	0.876885	KRT23	up	GSE28735
0.00060711	-0.650194	ZBTB16	down	GSE28735
0.000607504	-1.21437	PRSS3	down	GSE28735
0.000607504	-0.687891	SLC35G1	down	GSE28735
0.00061923	0.638272	IFI30	up	GSE28735
0.000630997	-0.606741	DNASE1	down	GSE28735
0.000632424	0.736205	ELF3	up	GSE28735
0.000639045	-0.93471	ADIPOQ	down	GSE28735
0.00066851	-0.78151	GATA4	down	GSE28735
0.000682405	1.01049	DSG3	up	GSE28735
0.000683032	-0.785319	GIPC2	down	GSE28735
0.000684026	-0.735914	IGFBP2	down	GSE28735
0.000684026	-0.880358	SCTR	down	GSE28735
0.00068659	0.625366	ABCC3	up	GSE28735
0.000696934	0.626942	GALNT3	up	GSE28735
0.000702762	-2.09431	CPA1	down	GSE28735
0.000722439	0.7247	LUM	up	GSE28735
0.000723252	-1.52679	SLC4A4	down	GSE28735
0.000728035	1.043	EPYC	up	GSE28735
0.000742122	-0.811289	ANKEF1	down	GSE28735
0.000756739	-2.14452	PNLIP	down	GSE28735
0.000772957	-0.588188	KCNMB2	down	GSE28735
0.000781971	-0.600474	SYT4	down	GSE28735
0.000794481	0.605738	TFF3	up	GSE28735
0.000804178	0.665762	BIRC3	up	GSE28735
0.000820839	1.0858	MFAP5	up	GSE28735
0.000820943	0.862806	SLC7A11	up	GSE28735
0.000829828	1.02337	FBN1	up	GSE28735
0.00084241	-1.10989	ONECUT1	down	GSE28735
0.000849096	0.735796	CYP2C19	up	GSE28735
0.000911746	1.13123	CCL18	up	GSE28735
0.000917604	0.614523	ADAM22	up	GSE28735
0.000941503	-0.762507	RFX6	down	GSE28735
0.000944824	0.75202	LIF	up	GSE28735
0.00101659	-0.847663	SFRP1	down	GSE28735
0.0010363	1.22516	MMP1	up	GSE28735
0.00108304	0.733973	ITGBL1	up	GSE28735
0.00110967	0.718012	GBP1	up	GSE28735
0.0011184	-1.1618	AMY2A	down	GSE28735
0.00112452	-0.629282	BHLHA15	down	GSE28735
0.00113276	0.809304	SERPINB2	up	GSE28735
0.00116198	0.659138	ITGA5	up	GSE28735
0.00117035	-0.623854	DEFB1	down	GSE28735
0.00117712	0.622344	SERPINB9	up	GSE28735
0.00118195	-0.7258	SLC2A2	down	GSE28735
0.00118304	-1.77869	PRSS1	down	GSE28735
0.00119956	1.21293	MMP7	up	GSE28735
0.00120551	0.587106	SERPINA1	up	GSE28735
0.0012266	0.783848	KRT8	up	GSE28735
0.0012266	-0.77445	GJC3	down	GSE28735
0.00122934	-0.832122	GPT2	down	GSE28735
0.00125098	-0.738152	GPAM	down	GSE28735
0.0012559	0.847465	IDO1	up	GSE28735
0.00131435	0.784249	BCL2L15	up	GSE28735
0.00132155	0.751759	LAMA4	up	GSE28735
0.00133271	-0.758465	IMPA2	down	GSE28735
0.00138061	-0.63833	GMNN	down	GSE28735
0.00138078	-0.60355	SRPX	down	GSE28735
0.00138929	0.630915	LAPTM5	up	GSE28735
0.00140638	0.856272	LOX	up	GSE28735
0.00142565	0.603858	SAMD12	up	GSE28735
0.00144609	-0.675184	CFC1B	down	GSE28735
0.00150157	-1.84229	CPB1	down	GSE28735
0.0015547	-0.602872	NAA16	down	GSE28735
0.00161838	0.690806	FAM177B	up	GSE28735
0.0016467	-0.942791	PSAT1	down	GSE28735
0.00166086	0.714424	PLXDC2	up	GSE28735
0.00171326	0.744027	ANXA1	up	GSE28735
0.00180497	-0.943762	ACSM3	down	GSE28735
0.00182769	0.603522	DSC2	up	GSE28735
0.00186065	-0.804666	CADPS	down	GSE28735
0.00187494	0.608761	IL20RB	up	GSE28735
0.00190371	-0.721042	ITIH4	down	GSE28735
0.00193324	-0.977846	TMEM97	down	GSE28735
0.00197311	-0.837829	AZGP1	down	GSE28735
0.00199131	0.706882	GPNMB	up	GSE28735
0.00217042	-0.66314	ALDH1L2	down	GSE28735
0.00217342	0.857964	MMP2	up	GSE28735
0.00217508	-2.13358	REG1B	down	GSE28735
0.00222715	0.621731	SPINK5	up	GSE28735
0.00229275	-0.753071	SVEP1	down	GSE28735
0.00230871	0.592448	FCGR2A	up	GSE28735
0.00241148	0.634507	OSMR	up	GSE28735
0.00244004	0.743062	RGS1	up	GSE28735
0.00249767	0.952914	LGALS4	up	GSE28735
0.00251018	-1.05749	FAM3B	down	GSE28735
0.00262166	0.934478	AREG	up	GSE28735
0.00264303	-0.655125	COCH	down	GSE28735
0.00271499	0.619307	PDLIM3	up	GSE28735
0.00287873	-1.74484	REG1A	down	GSE28735
0.00287925	0.608929	CTSS	up	GSE28735
0.0029334	0.662953	S100A2	up	GSE28735
0.00296259	0.653598	ITGB3	up	GSE28735
0.00301202	0.63762	RNF128	up	GSE28735
0.00311606	0.691312	MUC5B	up	GSE28735
0.00311999	-0.634421	THRSP	down	GSE28735
0.00316244	0.869661	AQP9	up	GSE28735
0.0031955	-0.820096	SCN7A	down	GSE28735
0.00326195	-0.879473	AMBP	down	GSE28735
0.00336379	0.677008	SFRP2	up	GSE28735
0.0034535	0.878055	CXCL10	up	GSE28735
0.00345938	-0.742863	CCL2	down	GSE28735
0.00353174	0.597739	RND3	up	GSE28735
0.00353174	-0.702939	TC2N	down	GSE28735
0.0035361	-1.22574	PRSS2	down	GSE28735
0.00354025	0.846848	PLA2G7	up	GSE28735
0.00367525	0.655967	KRT18	up	GSE28735
0.00369319	-0.973232	CHGB	down	GSE28735
0.00379387	-0.93363	HBA2	down	GSE28735
0.00381057	-0.590765	MYOM1	down	GSE28735
0.00398337	-0.66822	NR4A1	down	GSE28735
0.00407559	-1.21304	PKHD1	down	GSE28735
0.00407697	0.625469	THY1	up	GSE28735
0.00424977	-0.714207	HOOK1	down	GSE28735
0.00425161	0.680209	CXCL8	up	GSE28735
0.00427767	0.612543	IFI16	up	GSE28735
0.00440929	-0.632837	GPD1	down	GSE28735
0.00480895	0.626499	ANKRD1	up	GSE28735
0.00482222	0.602938	C2	up	GSE28735
0.00521502	-0.633595	PLIN1	down	GSE28735
0.00525779	-1.31136	REG3G	down	GSE28735
0.00532716	-1.07348	SLC3A1	down	GSE28735
0.00540322	-0.963621	NR4A3	down	GSE28735
0.00576789	0.663277	PLA2G10	up	GSE28735
0.00664758	0.605576	GPC6	up	GSE28735
0.00741978	-0.648203	SLIT3	down	GSE28735
0.00741978	-0.78196	HBB	down	GSE28735
0.00766153	-1.54234	TTR	down	GSE28735
0.0077869	0.585873	GXYLT2	up	GSE28735
0.00831201	0.984679	DUOX2	up	GSE28735
0.00837389	0.786429	MRC1	up	GSE28735
0.00860827	0.718323	MOXD1	up	GSE28735
0.00897288	0.987946	SPP1	up	GSE28735
0.00904132	0.585156	TGFB2	up	GSE28735
0.00929545	-1.62386	REG3A	down	GSE28735
0.00951104	-0.838762	IGF1	down	GSE28735
0.00981188	-0.69782	VTCN1	down	GSE28735
0.00990655	0.597122	LRP1	up	GSE28735
0.0107313	0.626595	SLC2A3	up	GSE28735
0.0108788	0.592315	ADM	up	GSE28735
0.0118379	0.658079	GBP5	up	GSE28735
0.0122396	0.910322	DMBT1	up	GSE28735
0.013523	-0.785685	NR4A2	down	GSE28735
0.0137389	0.702256	GDA	up	GSE28735
0.0139159	-0.691634	ADAMTS1	down	GSE28735
0.0141964	0.658142	DSC3	up	GSE28735
0.015059	-1.38744	CFTR	down	GSE28735
0.0153499	0.6413	CLRN3	up	GSE28735
0.0173905	-0.774875	UGT2B11	down	GSE28735
0.0182658	0.683874	HLA-DQA1	up	GSE28735
0.0191009	-0.898506	UGT2B15	down	GSE28735
0.0217025	0.848604	CDH17	up	GSE28735
0.0222946	0.598977	UBD	up	GSE28735
0.0244797	0.667084	ERAP2	up	GSE28735
0.0260305	0.686571	TNC	up	GSE28735
0.031997	-1.15486	SPINK1	down	GSE28735
0.0337369	0.633952	MME	up	GSE28735
0.0341944	-1.07927	PPY	down	GSE28735
0.0346752	-0.593446	PGA3	down	GSE28735
0.0378435	0.613744	ACTG2	up	GSE28735
0.0386479	0.651071	CYP24A1	up	GSE28735
0.0442181	-0.748287	IL6	down	GSE28735
0.0450568	-0.702506	CATSPERB	down	GSE28735
0.0471684	0.665221	SFRP4	up	GSE28735

## Sheet: GSE62165
S1 Data. Differentially expressed genes analysis and intersection results of 7 geo datasets
padj	log2FoldChange	Symbol	Label	Groups
1.38702e-42	4.66572	SULF1	up	GSE62165
7.15085e-42	-1.29067	NHLRC4	down	GSE62165
1.81903e-40	5.13496	CTHRC1	up	GSE62165
1.93272e-40	-2.63276	BRSK2	down	GSE62165
7.03556e-38	-1.34773	NAPSA	down	GSE62165
2.01855e-37	-1.74936	KRTAP10-12	down	GSE62165
3.35233e-36	4.50435	FN1	up	GSE62165
3.35233e-36	-1.54892	SARDH	down	GSE62165
1.85726e-35	-1.70913	OR2A14	down	GSE62165
6.19034e-35	-1.45816	PRDM9	down	GSE62165
7.09538e-35	2.24959	SEC23A	up	GSE62165
1.10903e-34	-1.50153	NTN3	down	GSE62165
1.31987e-34	-2.25422	SLC2A14	down	GSE62165
1.41509e-34	3.06779	RAB31	up	GSE62165
1.81205e-34	-1.7937	IGFN1	down	GSE62165
7.45801e-34	1.4656	ACTB	up	GSE62165
2.09184e-33	-1.07461	SLC38A3	down	GSE62165
2.34523e-33	-1.46592	VIPR2	down	GSE62165
2.86932e-33	-1.02075	ZNF358	down	GSE62165
3.77823e-33	-1.27436	KRTAP23-1	down	GSE62165
5.09342e-33	4.04912	HOPX	up	GSE62165
5.83365e-33	-1.06027	GH2	down	GSE62165
7.08048e-33	-2.06721	AMHR2	down	GSE62165
1.88807e-32	4.33021	IGFBP3	up	GSE62165
1.99457e-32	4.10565	INHBA	up	GSE62165
1.99457e-32	2.97961	CMTM3	up	GSE62165
2.07189e-32	1.67175	TMSB10	up	GSE62165
2.28569e-32	-5.05325	RBPJL	down	GSE62165
2.50886e-32	2.84479	MYOF	up	GSE62165
3.53583e-32	-1.97213	NRTN	down	GSE62165
4.01729e-32	-1.17985	TMEM72	down	GSE62165
4.77286e-32	-1.6731	LCE1F	down	GSE62165
5.58546e-32	-2.53931	NPHS1	down	GSE62165
8.45325e-32	2.19005	PTPN12	up	GSE62165
8.45325e-32	-1.47544	KCNJ5	down	GSE62165
1.05649e-31	1.56905	CAP1	up	GSE62165
1.67297e-31	3.72376	FAP	up	GSE62165
1.71513e-31	-1.37792	SLC2A11	down	GSE62165
2.23181e-31	-0.84465	CEMP1	down	GSE62165
2.97201e-31	-1.58517	OR8D4	down	GSE62165
4.00504e-31	-1.08295	SFTPC	down	GSE62165
4.69577e-31	-3.75571	CCDC110	down	GSE62165
4.84794e-31	3.61945	VCAN	up	GSE62165
4.95717e-31	5.19283	COL10A1	up	GSE62165
6.21471e-31	1.62306	PEA15	up	GSE62165
7.0173e-31	1.89824	ACVR1	up	GSE62165
7.41698e-31	-0.943078	MAPK8IP1	down	GSE62165
7.71733e-31	2.09963	S100A6	up	GSE62165
7.71733e-31	2.52989	S100A11	up	GSE62165
1.51748e-30	-1.38711	KRTAP10-1	down	GSE62165
1.66313e-30	2.39795	LGALS1	up	GSE62165
1.94796e-30	2.38229	ACTN1	up	GSE62165
1.94796e-30	-1.70715	IL22RA1	down	GSE62165
2.54555e-30	-2.46738	NRCAM	down	GSE62165
2.93111e-30	-0.915081	FAM171A2	down	GSE62165
3.16311e-30	-1.14588	SLC5A2	down	GSE62165
3.58824e-30	-1.46652	SIX2	down	GSE62165
4.44084e-30	-1.02131	NDUFA13	down	GSE62165
4.7933e-30	-1.08609	ZNF213	down	GSE62165
6.08552e-30	3.62069	THBS2	up	GSE62165
6.65085e-30	3.18034	FHL2	up	GSE62165
7.29937e-30	-0.951123	PHOSPHO1	down	GSE62165
7.46746e-30	-1.28657	KRTAP10-3	down	GSE62165
7.5858e-30	-0.732839	SLC27A1	down	GSE62165
1.19881e-29	-3.84192	SPACA3	down	GSE62165
1.29564e-29	-2.54812	KIRREL2	down	GSE62165
1.3693e-29	-0.837596	PACSIN1	down	GSE62165
1.3693e-29	-1.99024	SEC14L3	down	GSE62165
1.39796e-29	-1.2741	KISS1R	down	GSE62165
1.59925e-29	-1.03651	SYPL2	down	GSE62165
1.78502e-29	-0.901127	AGER	down	GSE62165
1.85604e-29	-1.82837	BANF2	down	GSE62165
1.88618e-29	-1.18161	INPP5J	down	GSE62165
1.99253e-29	-1.36118	CLDND2	down	GSE62165
2.20647e-29	2.11185	MAP4K4	up	GSE62165
2.34839e-29	2.03898	MYO1E	up	GSE62165
2.47477e-29	3.60928	ITGA2	up	GSE62165
2.53832e-29	-0.704483	KCNIP3	down	GSE62165
2.65727e-29	2.00221	SKAP2	up	GSE62165
2.74449e-29	-1.12011	NOSIP	down	GSE62165
2.74968e-29	-0.78098	FN3K	down	GSE62165
2.82088e-29	-1.41365	FYCO1	down	GSE62165
2.8311e-29	-0.743179	NUDT17	down	GSE62165
3.73338e-29	-3.79377	CBS	down	GSE62165
5.40667e-29	-0.772347	CSF3	down	GSE62165
6.24236e-29	-0.965199	NPPA	down	GSE62165
6.24236e-29	2.57055	SULF2	up	GSE62165
7.12731e-29	-1.41054	ZNF541	down	GSE62165
7.31385e-29	-0.790869	NAT8L	down	GSE62165
7.696e-29	-1.14988	GRIK5	down	GSE62165
8.49463e-29	3.38455	TNFAIP6	up	GSE62165
1.05275e-28	-1.08655	PIGQ	down	GSE62165
1.13252e-28	1.99977	MSN	up	GSE62165
1.19431e-28	-1.01125	PGBD5	down	GSE62165
1.36125e-28	-2.23583	SLC41A1	down	GSE62165
1.5334e-28	-0.814284	MYBPC3	down	GSE62165
1.61359e-28	1.11243	YWHAB	up	GSE62165
1.92802e-28	-1.21966	PLEKHH3	down	GSE62165
2.19576e-28	-1.10318	KRTAP5-11	down	GSE62165
2.19576e-28	1.68028	CTTNBP2NL	up	GSE62165
2.31562e-28	-0.914867	SPEM1	down	GSE62165
2.4499e-28	-1.15825	ANGEL1	down	GSE62165
2.4499e-28	-1.17803	CD164L2	down	GSE62165
2.70107e-28	-1.32847	YIPF2	down	GSE62165
2.79284e-28	-1.03579	KRTAP5-2	down	GSE62165
3.67384e-28	3.46945	COL5A1	up	GSE62165
3.81478e-28	1.18306	TAX1BP3	up	GSE62165
4.15424e-28	3.32771	COL1A2	up	GSE62165
4.26749e-28	4.41776	POSTN	up	GSE62165
4.28301e-28	-2.51812	DNASE1	down	GSE62165
4.78599e-28	-1.08802	HDAC11	down	GSE62165
4.78599e-28	-0.705204	EGR3	down	GSE62165
5.30035e-28	-0.985782	FTCD	down	GSE62165
6.8363e-28	2.5309	ITGA1	up	GSE62165
7.29015e-28	1.56529	CFL1	up	GSE62165
7.5825e-28	3.14537	TUBB3	up	GSE62165
7.5825e-28	-1.23877	VPS37D	down	GSE62165
8.17551e-28	-0.823228	KRTAP10-7	down	GSE62165
8.43545e-28	1.89246	CSGALNACT2	up	GSE62165
8.43545e-28	1.54818	ANXA2	up	GSE62165
1.03387e-27	-0.903846	GDAP1L1	down	GSE62165
1.30215e-27	-1.21842	TTYH1	down	GSE62165
1.38385e-27	2.90585	S100A16	up	GSE62165
1.44191e-27	3.29348	KRT19	up	GSE62165
1.51701e-27	-0.786661	ALDH1L2	down	GSE62165
1.82566e-27	-0.996563	LRRC25	down	GSE62165
1.96035e-27	-1.2537	LENG9	down	GSE62165
2.33585e-27	-0.618616	CHRND	down	GSE62165
2.59563e-27	2.42013	GBP2	up	GSE62165
2.59563e-27	-1.17593	EPHA8	down	GSE62165
3.5342e-27	2.55884	CAPG	up	GSE62165
3.62379e-27	-1.12514	FFAR1	down	GSE62165
3.64235e-27	-0.843974	PFN3	down	GSE62165
3.84198e-27	4.82773	GJB2	up	GSE62165
3.85302e-27	2.69278	SPARC	up	GSE62165
4.97304e-27	-1.29876	FBXO24	down	GSE62165
5.52382e-27	3.48555	PLAUR	up	GSE62165
5.70889e-27	-0.783653	ARHGAP6	down	GSE62165
5.76393e-27	-1.71125	IFT20	down	GSE62165
5.97649e-27	-0.889382	HOXC5	down	GSE62165
6.37484e-27	1.69239	TUBA1C	up	GSE62165
6.55999e-27	-1.00608	SLC25A45	down	GSE62165
6.76049e-27	-1.10027	C10orf95	down	GSE62165
6.99524e-27	-0.789427	ASB10	down	GSE62165
7.09325e-27	-0.791691	SLC48A1	down	GSE62165
7.69836e-27	-0.854996	HRH3	down	GSE62165
7.90093e-27	-0.740103	GLS2	down	GSE62165
8.37727e-27	1.40792	RBMS1	up	GSE62165
8.41869e-27	2.86852	DPYSL3	up	GSE62165
8.70461e-27	-1.96555	DHRS12	down	GSE62165
8.70461e-27	-2.33811	SLC1A2	down	GSE62165
8.79284e-27	-1.62135	KPNA7	down	GSE62165
9.75771e-27	-0.986116	S100A1	down	GSE62165
1.0235e-26	-1.37343	SND1	down	GSE62165
1.16792e-26	-0.761469	BCL3	down	GSE62165
1.17724e-26	-0.938117	C10orf62	down	GSE62165
1.18232e-26	2.34775	LAYN	up	GSE62165
1.21112e-26	1.87422	E2F3	up	GSE62165
1.21324e-26	-3.11632	GAMT	down	GSE62165
1.30757e-26	-0.791814	GPR157	down	GSE62165
1.3661e-26	1.56181	CTSB	up	GSE62165
1.3661e-26	-0.986399	LRRC26	down	GSE62165
1.3661e-26	2.97381	SRPX2	up	GSE62165
1.3661e-26	2.5741	SERPINH1	up	GSE62165
1.36893e-26	-1.25517	PRMT1	down	GSE62165
1.40586e-26	1.01787	ARPC2	up	GSE62165
1.44611e-26	-0.673146	DIRAS1	down	GSE62165
1.49489e-26	-0.768471	PNMA3	down	GSE62165
1.60522e-26	1.73558	RUNX2	up	GSE62165
1.60522e-26	2.38332	DSE	up	GSE62165
1.64471e-26	-1.30965	LHB	down	GSE62165
1.88402e-26	-0.85383	CLCNKB	down	GSE62165
2.06348e-26	-0.868682	KRTAP12-4	down	GSE62165
2.25654e-26	-0.715009	ISM2	down	GSE62165
2.30115e-26	3.9259	LAMC2	up	GSE62165
2.34443e-26	-0.954082	NLGN2	down	GSE62165
2.36236e-26	3.98054	COL1A1	up	GSE62165
2.36315e-26	-3.7384	SLC39A5	down	GSE62165
2.36315e-26	-0.834431	SLC30A3	down	GSE62165
2.54867e-26	-1.13818	KRTAP12-3	down	GSE62165
2.79252e-26	5.69774	COL11A1	up	GSE62165
3.11033e-26	-1.144	SNTA1	down	GSE62165
3.31811e-26	-0.787367	LCE1A	down	GSE62165
3.37676e-26	2.66027	ENTPD1	up	GSE62165
3.82099e-26	-0.985002	CHID1	down	GSE62165
3.9895e-26	-0.634	RARA	down	GSE62165
4.1678e-26	-1.06456	HMCN2	down	GSE62165
4.42849e-26	-1.71886	PEX5L	down	GSE62165
4.49301e-26	1.18146	TUBA1B	up	GSE62165
4.49301e-26	2.4568	PRRG1	up	GSE62165
4.74441e-26	-1.248	ORMDL3	down	GSE62165
4.88278e-26	-0.838389	CCDC78	down	GSE62165
5.49805e-26	-1.20113	SIDT2	down	GSE62165
5.53639e-26	2.27256	PALLD	up	GSE62165
6.45948e-26	-1.02515	TRIM46	down	GSE62165
7.15389e-26	-0.702216	ACTL7B	down	GSE62165
7.79072e-26	-0.810946	EVX1	down	GSE62165
7.93068e-26	1.55323	ELK3	up	GSE62165
8.21017e-26	-1.01187	FGFRL1	down	GSE62165
8.44827e-26	-2.75982	GJC3	down	GSE62165
9.46388e-26	-1.82409	LMF2	down	GSE62165
9.4787e-26	-1.10338	USP2	down	GSE62165
1.00576e-25	-0.844618	ECE2	down	GSE62165
1.04369e-25	-1.12291	TSSK3	down	GSE62165
1.04369e-25	-0.849697	SBK2	down	GSE62165
1.0728e-25	1.23003	PPP3CA	up	GSE62165
1.10533e-25	3.02815	HOXB2	up	GSE62165
1.10533e-25	2.76195	ARL4C	up	GSE62165
1.10852e-25	2.41663	COL3A1	up	GSE62165
1.12467e-25	-0.685732	SOX15	down	GSE62165
1.13782e-25	3.06138	TIMP1	up	GSE62165
1.13812e-25	1.51996	PHC2	up	GSE62165
1.22517e-25	-1.05036	TEKT5	down	GSE62165
1.25682e-25	-0.705289	VGLL2	down	GSE62165
1.38066e-25	-0.88013	LILRB3	down	GSE62165
1.45262e-25	2.68136	CHST11	up	GSE62165
1.49299e-25	2.00982	AHR	up	GSE62165
1.57459e-25	-3.43507	BACE1	down	GSE62165
1.63133e-25	-1.16072	TMEM198	down	GSE62165
1.6403e-25	-1.01327	KRT33A	down	GSE62165
1.69897e-25	-0.876638	OR4N2	down	GSE62165
1.75107e-25	-1.01542	SLC6A16	down	GSE62165
1.79233e-25	-0.939633	SCAMP5	down	GSE62165
1.91056e-25	-0.749293	MORN1	down	GSE62165
2.02279e-25	-2.19785	PARD6A	down	GSE62165
2.04295e-25	3.29969	ANO1	up	GSE62165
2.11937e-25	-0.790683	PCDHGA7	down	GSE62165
2.13991e-25	-0.797326	ZC3H12D	down	GSE62165
2.25018e-25	2.03859	ELF4	up	GSE62165
2.39683e-25	-4.15936	P2RX1	down	GSE62165
2.65071e-25	-0.786791	NXNL1	down	GSE62165
2.65628e-25	-1.21856	KRTAP10-8	down	GSE62165
2.72425e-25	-0.610305	PLA2G6	down	GSE62165
2.8715e-25	1.26923	CBFB	up	GSE62165
3.03385e-25	-0.8931	GPR137	down	GSE62165
3.0697e-25	1.37884	LDHA	up	GSE62165
3.09504e-25	-1.19022	CDNF	down	GSE62165
3.26431e-25	-2.05234	CAMK2N2	down	GSE62165
3.52932e-25	-0.978326	PSEN2	down	GSE62165
3.64507e-25	1.25549	NAGA	up	GSE62165
3.66326e-25	2.97603	PFKP	up	GSE62165
3.78496e-25	-0.623579	CAMKV	down	GSE62165
3.78496e-25	-0.910062	OR2T6	down	GSE62165
4.07147e-25	-1.46413	MKNK1	down	GSE62165
4.18228e-25	-1.15738	KCTD16	down	GSE62165
4.26697e-25	-0.944282	ADM2	down	GSE62165
4.56252e-25	-2.42192	MAT1A	down	GSE62165
4.6455e-25	-1.56825	SEMA6D	down	GSE62165
4.774e-25	-0.999732	PNPLA7	down	GSE62165
4.774e-25	1.93776	GPX8	up	GSE62165
4.84447e-25	1.49135	CAPZB	up	GSE62165
4.93268e-25	-0.625577	DMRTC2	down	GSE62165
4.96153e-25	-2.70358	DPP10	down	GSE62165
4.96376e-25	-0.898235	GNRH2	down	GSE62165
5.05484e-25	-3.80024	NRG4	down	GSE62165
5.07367e-25	3.76331	PLAU	up	GSE62165
5.07367e-25	-0.588563	TMCC2	down	GSE62165
5.20541e-25	-0.740037	CACNA1F	down	GSE62165
5.67279e-25	2.13909	RAB34	up	GSE62165
5.9226e-25	-1.26993	RUNDC3A	down	GSE62165
6.05695e-25	1.36424	ACOT9	up	GSE62165
6.4297e-25	1.86272	ASAP1	up	GSE62165
6.90665e-25	-0.829364	C14orf180	down	GSE62165
6.96118e-25	1.13388	PRDX1	up	GSE62165
7.09702e-25	-1.25038	UMOD	down	GSE62165
7.23984e-25	-0.671212	MAML3	down	GSE62165
7.24061e-25	2.53587	NNMT	up	GSE62165
7.28449e-25	-1.09908	GATA1	down	GSE62165
7.38901e-25	3.26207	EPSTI1	up	GSE62165
7.38909e-25	-0.986343	TMCO6	down	GSE62165
7.73987e-25	-0.749935	WSCD1	down	GSE62165
8.1292e-25	2.43714	OSBPL3	up	GSE62165
8.1292e-25	1.06973	AFAP1	up	GSE62165
8.47199e-25	-1.69368	RPH3AL	down	GSE62165
8.56368e-25	2.62352	TMEM200A	up	GSE62165
9.27218e-25	-0.719198	CHRNA4	down	GSE62165
9.56447e-25	-0.844716	CD300LG	down	GSE62165
9.67538e-25	1.42014	ARF6	up	GSE62165
9.94366e-25	-1.08282	MYH7	down	GSE62165
1.06208e-24	-0.770214	C15orf40	down	GSE62165
1.1099e-24	-1.08297	SLC25A22	down	GSE62165
1.12314e-24	1.67071	SMS	up	GSE62165
1.12314e-24	1.12866	RAP2C	up	GSE62165
1.12314e-24	0.925702	ACTR3	up	GSE62165
1.1524e-24	-1.02192	FBXW8	down	GSE62165
1.18079e-24	-1.34389	TRIM50	down	GSE62165
1.22858e-24	-0.705935	LPO	down	GSE62165
1.25743e-24	-1.03524	COX6A2	down	GSE62165
1.26284e-24	2.74623	PXDN	up	GSE62165
1.26958e-24	2.68904	TBC1D2	up	GSE62165
1.27039e-24	2.04088	CALD1	up	GSE62165
1.34096e-24	1.80906	FAM118B	up	GSE62165
1.36584e-24	-0.722833	SLC6A7	down	GSE62165
1.366e-24	-0.663954	KRTAP3-1	down	GSE62165
1.39186e-24	-0.804362	FIBCD1	down	GSE62165
1.4274e-24	-0.73742	CHAT	down	GSE62165
1.43206e-24	-0.764841	HBZ	down	GSE62165
1.45178e-24	1.48138	KCTD10	up	GSE62165
1.5572e-24	3.70208	ACSL5	up	GSE62165
1.57693e-24	-1.83467	RORC	down	GSE62165
1.74685e-24	1.81201	S100A10	up	GSE62165
1.77164e-24	2.70014	LY75	up	GSE62165
1.88168e-24	-1.138	FUT5	down	GSE62165
1.97751e-24	-0.738715	TAB1	down	GSE62165
2.09452e-24	-0.913241	ATP1B2	down	GSE62165
2.12471e-24	2.39063	PRR5L	up	GSE62165
2.12471e-24	1.74567	ABR	up	GSE62165
2.12471e-24	1.34867	VDR	up	GSE62165
2.17706e-24	-1.00297	NMUR1	down	GSE62165
2.31037e-24	-0.921103	PAQR4	down	GSE62165
2.39604e-24	1.75396	MVP	up	GSE62165
2.58068e-24	-0.816705	HSD11B1L	down	GSE62165
2.65049e-24	1.26927	AP2B1	up	GSE62165
2.65613e-24	-0.969405	CYGB	down	GSE62165
2.71446e-24	-0.637674	PCDHGA2	down	GSE62165
2.83358e-24	1.64004	ZNF143	up	GSE62165
2.84897e-24	1.15571	FEZ2	up	GSE62165
3.16684e-24	-0.624721	PPT2	down	GSE62165
3.25579e-24	-0.771605	APOL5	down	GSE62165
3.31424e-24	-1.17021	SLC16A11	down	GSE62165
3.70764e-24	-0.674545	SV2A	down	GSE62165
3.84959e-24	-0.598622	NR5A1	down	GSE62165
3.96085e-24	-1.08918	GCGR	down	GSE62165
4.05882e-24	-1.03896	FOXI2	down	GSE62165
4.59798e-24	-1.20704	B3GALNT2	down	GSE62165
4.79675e-24	-0.840125	ADARB2	down	GSE62165
4.83541e-24	-1.09372	MKNK2	down	GSE62165
4.98164e-24	-0.645126	NKX2-8	down	GSE62165
5.12388e-24	-1.32612	DCAF11	down	GSE62165
5.24357e-24	-0.680653	PCDHA4	down	GSE62165
5.3383e-24	4.2335	GREM1	up	GSE62165
5.5078e-24	1.89198	PNMA1	up	GSE62165
5.55281e-24	-0.598451	PEX14	down	GSE62165
5.55608e-24	-0.909068	OR5H1	down	GSE62165
5.64503e-24	-3.11315	GCAT	down	GSE62165
5.7688e-24	-1.71445	RADIL	down	GSE62165
6.19e-24	-1.13286	EXOC3L2	down	GSE62165
6.26115e-24	1.79129	PGM2	up	GSE62165
6.723e-24	-0.988676	GPR151	down	GSE62165
6.94676e-24	-3.75781	TMEM52	down	GSE62165
7.12771e-24	-1.02233	ASPDH	down	GSE62165
7.27863e-24	-2.30944	DMD	down	GSE62165
7.27863e-24	2.32543	COL4A1	up	GSE62165
7.88933e-24	-0.99598	CSDC2	down	GSE62165
8.2305e-24	1.72691	CLIC1	up	GSE62165
8.34755e-24	-5.0252	EGF	down	GSE62165
8.5976e-24	-0.839988	PRDM11	down	GSE62165
8.88914e-24	-0.594895	SLITRK1	down	GSE62165
9.37405e-24	-0.997079	SLC34A3	down	GSE62165
9.38373e-24	-0.75187	GET4	down	GSE62165
9.38373e-24	2.71914	EDNRA	up	GSE62165
9.4943e-24	-0.803606	AMELX	down	GSE62165
1.0403e-23	-1.59311	TPRN	down	GSE62165
1.04759e-23	-1.13797	KRTAP10-10	down	GSE62165
1.11542e-23	2.21871	SH3KBP1	up	GSE62165
1.25108e-23	-2.49573	GDF10	down	GSE62165
1.27853e-23	-0.79342	CPSF1	down	GSE62165
1.33618e-23	-1.72874	DYM	down	GSE62165
1.45903e-23	2.48115	BASP1	up	GSE62165
1.54799e-23	-0.957483	UTF1	down	GSE62165
1.63186e-23	-0.680742	SH3GL1	down	GSE62165
1.67916e-23	3.08056	FCGR3A	up	GSE62165
1.68491e-23	-1.33194	LCE3B	down	GSE62165
1.69466e-23	-1.0805	TUBGCP2	down	GSE62165
1.72038e-23	-1.01059	BOK	down	GSE62165
1.75436e-23	-1.13792	ELN	down	GSE62165
1.76641e-23	-0.965047	CNTFR	down	GSE62165
1.78672e-23	-1.79378	PACSIN2	down	GSE62165
1.79002e-23	-1.01286	TBC1D13	down	GSE62165
1.80476e-23	1.6011	STK38	up	GSE62165
1.85719e-23	-1.36054	TTN	down	GSE62165
1.99945e-23	-0.82702	RAX2	down	GSE62165
2.16221e-23	-1.55856	ATP4A	down	GSE62165
2.27266e-23	-0.612954	C1QTNF8	down	GSE62165
2.32667e-23	-2.67943	ACADL	down	GSE62165
2.36821e-23	-0.656023	OSBPL7	down	GSE62165
2.441e-23	1.84305	NMI	up	GSE62165
2.67513e-23	2.93927	NTM	up	GSE62165
2.82083e-23	1.47632	RP2	up	GSE62165
3.05303e-23	-0.744833	DHRS4	down	GSE62165
3.05541e-23	-0.708523	FOXO4	down	GSE62165
3.29976e-23	-0.606049	NOS1	down	GSE62165
3.31026e-23	1.49446	CALU	up	GSE62165
3.37777e-23	-0.655221	DPF1	down	GSE62165
3.37777e-23	-0.678511	IL9R	down	GSE62165
3.39737e-23	-0.634974	DPYSL5	down	GSE62165
3.53957e-23	1.89701	SGCB	up	GSE62165
3.61595e-23	-0.624953	LPA	down	GSE62165
3.64657e-23	1.41432	HK1	up	GSE62165
3.79608e-23	4.08705	AHNAK2	up	GSE62165
3.79608e-23	1.27929	KLHL2	up	GSE62165
4.06677e-23	-1.05159	CCDC70	down	GSE62165
4.16791e-23	1.05275	DYNLT1	up	GSE62165
4.20907e-23	-0.752515	ACAP3	down	GSE62165
4.25137e-23	1.72879	STX6	up	GSE62165
4.36782e-23	-0.587134	AP2A1	down	GSE62165
4.42166e-23	1.49627	RCN1	up	GSE62165
4.45053e-23	-0.630227	TAF1C	down	GSE62165
4.49969e-23	1.97641	IFI16	up	GSE62165
4.74965e-23	-1.32659	ALG14	down	GSE62165
4.85772e-23	-1.39298	PGAP2	down	GSE62165
4.88613e-23	-0.781998	RPS6KL1	down	GSE62165
4.91869e-23	-1.70985	BHLHA15	down	GSE62165
4.93442e-23	1.78502	RFTN1	up	GSE62165
5.09641e-23	-2.72692	GAS2	down	GSE62165
5.13165e-23	3.15924	CRIP1	up	GSE62165
5.29856e-23	0.763524	SIAH1	up	GSE62165
5.59244e-23	-0.978746	TMEM25	down	GSE62165
5.59244e-23	-1.13346	C2orf16	down	GSE62165
5.79403e-23	-0.990823	OR1M1	down	GSE62165
5.87011e-23	-1.81581	PELI2	down	GSE62165
5.9307e-23	2.44627	CTSK	up	GSE62165
5.97432e-23	2.22626	SKIL	up	GSE62165
6.25559e-23	-0.918545	MDC1	down	GSE62165
6.42597e-23	-2.21677	FBXW12	down	GSE62165
6.65794e-23	-0.67571	AQP7	down	GSE62165
6.65794e-23	-0.758925	KRTAP6-1	down	GSE62165
6.73645e-23	-0.820011	MYCBPAP	down	GSE62165
6.85407e-23	1.57043	FSTL1	up	GSE62165
7.17337e-23	1.29276	PELO	up	GSE62165
7.18451e-23	-0.597666	TMEM175	down	GSE62165
7.18451e-23	-0.730516	KLC2	down	GSE62165
7.24299e-23	-2.74047	HOMER2	down	GSE62165
7.38447e-23	1.70946	ELOVL5	up	GSE62165
7.5213e-23	-1.11719	ROPN1	down	GSE62165
8.36099e-23	-1.21292	ZNF524	down	GSE62165
8.67893e-23	-0.710422	USH1G	down	GSE62165
8.68032e-23	2.03725	FLNA	up	GSE62165
8.74538e-23	-0.742656	ADAMTS15	down	GSE62165
8.96762e-23	2.64977	ZNF469	up	GSE62165
9.00812e-23	-1.05361	CHAD	down	GSE62165
9.08156e-23	1.91545	RAI14	up	GSE62165
9.31639e-23	1.35775	DCK	up	GSE62165
9.78108e-23	-0.916938	TOX2	down	GSE62165
9.8223e-23	-2.14572	EPHX1	down	GSE62165
9.92979e-23	-0.653157	PRDM16	down	GSE62165
1.00045e-22	2.62401	THY1	up	GSE62165
1.00045e-22	-1.94252	CRAT	down	GSE62165
1.0726e-22	1.48232	TPM2	up	GSE62165
1.07491e-22	-1.20674	LCMT1	down	GSE62165
1.11666e-22	-0.826106	FRMD8	down	GSE62165
1.11952e-22	1.87512	SPRED1	up	GSE62165
1.18239e-22	-0.7405	MAST4	down	GSE62165
1.18648e-22	-0.617004	TNNI1	down	GSE62165
1.18886e-22	1.26005	IFNGR2	up	GSE62165
1.19623e-22	-0.843124	OR4D5	down	GSE62165
1.20432e-22	-3.82244	PM20D1	down	GSE62165
1.21065e-22	-0.716705	TBXA2R	down	GSE62165
1.24118e-22	0.995553	TBL1XR1	up	GSE62165
1.24118e-22	-0.982241	LTB4R2	down	GSE62165
1.24118e-22	-0.701441	IRGC	down	GSE62165
1.24118e-22	-0.956101	TMEM114	down	GSE62165
1.25045e-22	2.07055	VASP	up	GSE62165
1.2563e-22	1.87765	TSC22D1	up	GSE62165
1.28141e-22	-0.714067	ZBTB7C	down	GSE62165
1.37816e-22	-0.592611	FAM170A	down	GSE62165
1.41079e-22	1.33125	PFN1	up	GSE62165
1.43417e-22	-1.14619	TMED10	down	GSE62165
1.44514e-22	1.46257	DYRK2	up	GSE62165
1.486e-22	2.10714	ABCG1	up	GSE62165
1.50286e-22	-0.721635	DDX28	down	GSE62165
1.59803e-22	-3.66607	PRSS1	down	GSE62165
1.62925e-22	-0.957958	SHKBP1	down	GSE62165
1.68564e-22	-1.29357	RYR2	down	GSE62165
1.69693e-22	-0.692662	BAIAP3	down	GSE62165
1.69693e-22	-2.31787	KIF1A	down	GSE62165
1.77166e-22	-1.50919	HDLBP	down	GSE62165
1.80347e-22	-1.82652	PRDX4	down	GSE62165
1.9289e-22	-0.922645	MFSD2B	down	GSE62165
1.95414e-22	-0.830528	PER1	down	GSE62165
1.96797e-22	3.3967	FNDC1	up	GSE62165
2.03245e-22	-0.84924	SLC5A10	down	GSE62165
2.05794e-22	1.43825	AXL	up	GSE62165
2.09118e-22	-0.706649	RAX	down	GSE62165
2.11629e-22	-0.625351	CAMK1G	down	GSE62165
2.18379e-22	2.07076	SCHIP1	up	GSE62165
2.18379e-22	-0.957064	GPHB5	down	GSE62165
2.22966e-22	2.15635	IER5L	up	GSE62165
2.24561e-22	-0.829884	XRCC3	down	GSE62165
2.37744e-22	-3.37567	SEL1L	down	GSE62165
2.5102e-22	1.54901	HLA-B	up	GSE62165
2.58769e-22	2.11558	ITGB5	up	GSE62165
2.63505e-22	2.44752	SYTL2	up	GSE62165
2.65481e-22	-0.882292	GSX2	down	GSE62165
2.65481e-22	2.5996	LOXL1	up	GSE62165
2.65481e-22	-0.836472	EPM2A	down	GSE62165
2.68641e-22	-0.874977	LYG2	down	GSE62165
2.70919e-22	-2.51718	SERPINI1	down	GSE62165
2.71771e-22	-0.610182	PGLYRP4	down	GSE62165
2.75701e-22	-0.857868	NEU4	down	GSE62165
2.97162e-22	-0.977543	REPIN1	down	GSE62165
3.0797e-22	-1.56532	PLA2G12A	down	GSE62165
3.1037e-22	-0.981867	NPFFR1	down	GSE62165
3.10827e-22	-3.89483	SLC43A1	down	GSE62165
3.15582e-22	-1.1783	ZNF444	down	GSE62165
3.17391e-22	-0.991058	GFI1	down	GSE62165
3.1983e-22	-1.05069	MAPK9	down	GSE62165
3.1983e-22	0.889581	ARPC5	up	GSE62165
3.20781e-22	2.87964	FBXO32	up	GSE62165
3.4725e-22	-0.755632	KATNB1	down	GSE62165
3.47863e-22	2.49109	FBN1	up	GSE62165
3.57872e-22	-0.679535	HIPK4	down	GSE62165
3.77711e-22	-1.75115	CIRBP	down	GSE62165
3.84248e-22	-0.627028	PAQR6	down	GSE62165
3.95609e-22	-0.641681	WWP2	down	GSE62165
4.03513e-22	1.13385	TBC1D10A	up	GSE62165
4.09237e-22	-0.85689	NCDN	down	GSE62165
4.21531e-22	-0.617133	FSD1	down	GSE62165
4.26612e-22	1.04525	PPP1R2	up	GSE62165
4.38638e-22	2.06737	OPN3	up	GSE62165
4.5212e-22	-1.04422	ZNF446	down	GSE62165
4.67938e-22	0.89638	YWHAH	up	GSE62165
4.8194e-22	1.1706	MAP1LC3B	up	GSE62165
5.00052e-22	-1.02766	MYRIP	down	GSE62165
5.09085e-22	2.19265	PLEKHO1	up	GSE62165
5.28149e-22	-0.8103	TMPRSS6	down	GSE62165
5.28149e-22	-0.67432	PFAS	down	GSE62165
5.28149e-22	-0.678626	PDK2	down	GSE62165
5.3357e-22	-0.835356	ROBO3	down	GSE62165
5.39968e-22	2.05594	COL4A2	up	GSE62165
5.44476e-22	-2.17392	PEBP4	down	GSE62165
5.49639e-22	-1.5549	CBFA2T3	down	GSE62165
5.60561e-22	-1.21056	SSR3	down	GSE62165
5.65231e-22	1.9734	PMP22	up	GSE62165
5.88019e-22	2.68565	PRRX1	up	GSE62165
5.98099e-22	-0.675145	GATA2	down	GSE62165
6.07733e-22	0.975647	PSMD1	up	GSE62165
6.08208e-22	-0.776852	ERF	down	GSE62165
6.09905e-22	-1.07399	SLC8A2	down	GSE62165
6.25469e-22	-0.629331	SLC39A14	down	GSE62165
6.48795e-22	-0.606156	NRBP2	down	GSE62165
6.89653e-22	-0.697584	STXBP1	down	GSE62165
7.31217e-22	-0.638335	FBF1	down	GSE62165
7.73783e-22	1.24332	CTSA	up	GSE62165
8.14715e-22	-1.02016	PDE6G	down	GSE62165
8.16941e-22	-1.22472	ST6GALNAC4	down	GSE62165
8.51604e-22	-1.11774	FAHD2A	down	GSE62165
8.8952e-22	-0.609273	SCARA5	down	GSE62165
8.94443e-22	-0.803627	TBC1D17	down	GSE62165
8.94554e-22	1.15773	AP2M1	up	GSE62165
9.1454e-22	-0.635891	TAS2R60	down	GSE62165
9.18556e-22	3.14245	CDKN2B	up	GSE62165
9.46491e-22	-1.88316	CST4	down	GSE62165
1.00295e-21	1.0797	ITPRIPL2	up	GSE62165
1.02071e-21	1.82668	ADAM10	up	GSE62165
1.02887e-21	1.33526	ITGB1	up	GSE62165
1.03529e-21	1.10536	TUBB	up	GSE62165
1.05328e-21	-0.677074	ODF3L2	down	GSE62165
1.05328e-21	2.72186	APOL1	up	GSE62165
1.05328e-21	1.46095	LUM	up	GSE62165
1.08094e-21	-0.847732	FZR1	down	GSE62165
1.08361e-21	-0.711374	EIF3G	down	GSE62165
1.14342e-21	-1.07188	CELA1	down	GSE62165
1.15439e-21	-0.979087	DNAJC4	down	GSE62165
1.16373e-21	3.44186	SLC16A4	up	GSE62165
1.16373e-21	5.21178	S100P	up	GSE62165
1.21909e-21	-0.700422	PGLYRP2	down	GSE62165
1.24709e-21	2.34627	COL5A2	up	GSE62165
1.26547e-21	1.41513	MAP3K2	up	GSE62165
1.30015e-21	-0.674183	OR8D1	down	GSE62165
1.34681e-21	2.37622	PDLIM3	up	GSE62165
1.34681e-21	-1.26896	RAB40C	down	GSE62165
1.36965e-21	-2.19077	FITM1	down	GSE62165
1.40094e-21	-0.923819	ATP6V0E2	down	GSE62165
1.43837e-21	-0.585387	KCNA7	down	GSE62165
1.5906e-21	-0.632148	HS3ST6	down	GSE62165
1.75023e-21	1.27209	MAP7D1	up	GSE62165
1.80686e-21	-0.86338	RPRD1B	down	GSE62165
1.80686e-21	-0.863955	KRTAP22-1	down	GSE62165
1.81923e-21	1.02187	MAT2B	up	GSE62165
1.83982e-21	1.54817	DDA1	up	GSE62165
2.00839e-21	1.6676	CKLF	up	GSE62165
2.01381e-21	0.936555	CNOT8	up	GSE62165
2.02172e-21	-1.12331	RNF212	down	GSE62165
2.09538e-21	2.09907	PSMB8	up	GSE62165
2.09734e-21	-0.792037	ADPRHL1	down	GSE62165
2.12095e-21	-1.08585	GALNT11	down	GSE62165
2.12925e-21	-1.67268	PABPC4	down	GSE62165
2.13494e-21	-0.692511	MOGAT2	down	GSE62165
2.36221e-21	-0.598469	STX1B	down	GSE62165
2.52519e-21	-1.22599	RASL10B	down	GSE62165
2.53337e-21	-0.585494	SMARCD1	down	GSE62165
2.56909e-21	-0.762498	ANXA8L1	down	GSE62165
2.58665e-21	1.20507	RAB8B	up	GSE62165
2.58665e-21	2.0147	ID3	up	GSE62165
2.63622e-21	-1.88534	TUBG2	down	GSE62165
2.67679e-21	-0.869278	FERD3L	down	GSE62165
2.81833e-21	-1.0228	GSTA3	down	GSE62165
2.84372e-21	-0.837957	TMC6	down	GSE62165
2.97854e-21	-1.64825	ALDH6A1	down	GSE62165
3.02564e-21	-0.737835	KRTCAP2	down	GSE62165
3.06202e-21	2.39904	GPNMB	up	GSE62165
3.19359e-21	-2.27573	ABAT	down	GSE62165
3.35752e-21	-0.671359	PCDHA12	down	GSE62165
3.41531e-21	-0.699814	TTC36	down	GSE62165
3.46879e-21	-0.664859	LCE2B	down	GSE62165
3.47727e-21	-0.731495	AMIGO3	down	GSE62165
3.47727e-21	1.89501	RGS10	up	GSE62165
3.58689e-21	-0.660497	DOC2B	down	GSE62165
3.64326e-21	-0.757917	LENEP	down	GSE62165
3.64326e-21	2.32677	TAGLN	up	GSE62165
3.64326e-21	-5.03436	GNMT	down	GSE62165
3.75763e-21	-0.996092	CHN2	down	GSE62165
3.75763e-21	-0.667323	WFIKKN1	down	GSE62165
3.86419e-21	4.36248	COMP	up	GSE62165
3.92266e-21	-0.662653	JAK3	down	GSE62165
3.92983e-21	-0.673724	CECR2	down	GSE62165
3.97021e-21	1.82407	ADAM9	up	GSE62165
4.37177e-21	3.6573	MALL	up	GSE62165
4.40696e-21	-0.693322	CHRNB4	down	GSE62165
4.41456e-21	-1.01436	CCDC157	down	GSE62165
4.9358e-21	1.20098	GPX1	up	GSE62165
5.01733e-21	0.938867	MAPRE1	up	GSE62165
5.17071e-21	-0.838269	C19orf73	down	GSE62165
5.25602e-21	-0.748915	GPR50	down	GSE62165
5.27548e-21	2.55883	HEPH	up	GSE62165
5.28429e-21	-0.778837	ARSA	down	GSE62165
5.29507e-21	2.11741	GLRX	up	GSE62165
5.35205e-21	0.963963	UBE2A	up	GSE62165
5.39687e-21	-0.765326	ANGPTL6	down	GSE62165
5.46747e-21	-0.747311	C10orf82	down	GSE62165
5.62698e-21	-0.780662	OR1K1	down	GSE62165
5.6947e-21	0.877795	GNB1	up	GSE62165
5.77464e-21	1.72302	REEP3	up	GSE62165
6.09216e-21	-0.700086	CDH24	down	GSE62165
6.52715e-21	1.39436	LRRFIP1	up	GSE62165
6.54596e-21	-1.02795	C2CD4D	down	GSE62165
6.54596e-21	-0.818635	SEC61B	down	GSE62165
6.80672e-21	-0.674466	LY6G6F	down	GSE62165
6.80672e-21	-0.712981	EVX2	down	GSE62165
6.90756e-21	-0.998174	ENHO	down	GSE62165
6.93858e-21	-0.795788	MIIP	down	GSE62165
7.09108e-21	-0.879022	CTXN1	down	GSE62165
7.11072e-21	2.52276	COL6A3	up	GSE62165
7.21527e-21	2.89485	KCNN4	up	GSE62165
7.2497e-21	-0.798947	GPR142	down	GSE62165
7.2555e-21	1.25285	COQ10B	up	GSE62165
7.33687e-21	-0.729888	SYT15	down	GSE62165
7.44673e-21	-2.46765	GMNN	down	GSE62165
7.57763e-21	1.86043	RAB23	up	GSE62165
7.62306e-21	-1.37066	MTUS2	down	GSE62165
7.71782e-21	-0.823157	CEACAM19	down	GSE62165
8.17449e-21	-0.851102	CCDC69	down	GSE62165
8.59009e-21	3.43055	TSPAN1	up	GSE62165
8.72513e-21	-1.15285	UBA5	down	GSE62165
8.87172e-21	1.64453	DBN1	up	GSE62165
9.24875e-21	2.38501	BST1	up	GSE62165
9.44238e-21	-1.23533	MRPL20	down	GSE62165
9.68875e-21	-0.704968	CYP2F1	down	GSE62165
9.74518e-21	2.05813	PYCARD	up	GSE62165
1.02815e-20	-0.719502	CRIP3	down	GSE62165
1.03553e-20	2.66497	MXRA5	up	GSE62165
1.04367e-20	1.57567	TMEFF1	up	GSE62165
1.0472e-20	2.20629	FKBP10	up	GSE62165
1.05333e-20	-1.08849	SIL1	down	GSE62165
1.05919e-20	1.98067	LXN	up	GSE62165
1.09774e-20	-1.5858	PSMD6	down	GSE62165
1.14882e-20	-0.599762	GPX6	down	GSE62165
1.17598e-20	-0.739851	TREX2	down	GSE62165
1.18239e-20	-0.661752	KRTAP5-8	down	GSE62165
1.18239e-20	1.43061	GPR137B	up	GSE62165
1.18825e-20	1.85324	CORO1C	up	GSE62165
1.22915e-20	-1.77711	IFRD1	down	GSE62165
1.25392e-20	1.7537	CD58	up	GSE62165
1.25392e-20	-0.613719	CELF4	down	GSE62165
1.25392e-20	-0.624593	FARP2	down	GSE62165
1.25754e-20	-0.613511	WDR90	down	GSE62165
1.26633e-20	-0.668413	UPK1A	down	GSE62165
1.29236e-20	-0.634702	ARHGEF4	down	GSE62165
1.29986e-20	-0.782058	NPB	down	GSE62165
1.31003e-20	-0.594423	BMF	down	GSE62165
1.32717e-20	1.60136	TWSG1	up	GSE62165
1.40209e-20	-1.22294	PPP2R2D	down	GSE62165
1.40577e-20	-0.707164	ALG1L2	down	GSE62165
1.42051e-20	-0.750091	KIF9	down	GSE62165
1.42051e-20	-0.692775	KRT17	down	GSE62165
1.45837e-20	3.27335	SLC16A3	up	GSE62165
1.47e-20	2.49652	SLC16A1	up	GSE62165
1.52561e-20	-0.592089	ADAMTS7	down	GSE62165
1.55739e-20	1.82243	BCL10	up	GSE62165
1.62036e-20	-3.98687	F11	down	GSE62165
1.63662e-20	-0.85817	MBD3L5	down	GSE62165
1.70311e-20	-0.819407	DLL1	down	GSE62165
1.706e-20	2.58936	OLFML2B	up	GSE62165
1.72166e-20	-0.789261	CCNO	down	GSE62165
1.82746e-20	-1.34139	MCEE	down	GSE62165
1.88959e-20	-0.735897	RBP1	down	GSE62165
1.92042e-20	-1.12519	MRGPRE	down	GSE62165
1.96166e-20	0.820398	CBX3	up	GSE62165
1.96837e-20	3.1346	IFI27	up	GSE62165
1.96837e-20	1.0049	STX4	up	GSE62165
2.00557e-20	-1.12936	DOK7	down	GSE62165
2.04207e-20	1.1175	CRLF3	up	GSE62165
2.10582e-20	-0.837509	RPUSD1	down	GSE62165
2.10582e-20	-0.643779	ABHD8	down	GSE62165
2.10988e-20	-1.1251	ATP13A2	down	GSE62165
2.1348e-20	-0.673139	ACCS	down	GSE62165
2.15543e-20	0.939961	RAP1B	up	GSE62165
2.24207e-20	1.51079	AMMECR1	up	GSE62165
2.25045e-20	-3.26305	CTNND2	down	GSE62165
2.30536e-20	2.79101	EFNA5	up	GSE62165
2.34455e-20	-1.62132	TM7SF2	down	GSE62165
2.35242e-20	-1.40913	NMNAT3	down	GSE62165
2.37556e-20	-0.596515	RAP1GAP2	down	GSE62165
2.45819e-20	1.21551	VAMP3	up	GSE62165
2.4743e-20	2.13543	MMP14	up	GSE62165
2.50774e-20	-1.50212	FUT1	down	GSE62165
2.56332e-20	1.29748	MED27	up	GSE62165
2.57502e-20	-0.924843	PNPLA2	down	GSE62165
2.57678e-20	2.73564	MMP2	up	GSE62165
2.62537e-20	-0.951402	ZNF710	down	GSE62165
2.62537e-20	-0.614374	C15orf61	down	GSE62165
2.62537e-20	1.04229	COPS8	up	GSE62165
2.64381e-20	2.00063	ZEB1	up	GSE62165
2.67809e-20	-2.1738	PLIN5	down	GSE62165
2.78302e-20	-0.9841	GPR150	down	GSE62165
2.79274e-20	-0.661866	CDCP2	down	GSE62165
2.96147e-20	1.28742	ZNFX1	up	GSE62165
3.03805e-20	-0.733971	ANKRD24	down	GSE62165
3.09542e-20	-2.13938	TMEM125	down	GSE62165
3.1772e-20	-2.47976	NUCB2	down	GSE62165
3.51069e-20	-0.70569	COL9A2	down	GSE62165
3.55916e-20	-1.06635	RAB3D	down	GSE62165
3.62437e-20	-0.913744	EXD2	down	GSE62165
3.64103e-20	-0.997264	GSG1	down	GSE62165
3.67528e-20	-1.80688	FKBP11	down	GSE62165
3.68627e-20	-1.01757	ZNF622	down	GSE62165
3.81543e-20	-0.692077	TBC1D24	down	GSE62165
3.83407e-20	-2.4392	KLB	down	GSE62165
4.06679e-20	-0.971206	SERINC4	down	GSE62165
4.08884e-20	-0.769283	CISD3	down	GSE62165
4.14828e-20	-1.87448	GSTA4	down	GSE62165
4.35784e-20	1.06487	QKI	up	GSE62165
4.40757e-20	-0.585569	HAPLN2	down	GSE62165
4.52457e-20	-0.742515	KRT79	down	GSE62165
4.6282e-20	1.83911	PLEC	up	GSE62165
4.76101e-20	-0.617874	SYT6	down	GSE62165
4.80779e-20	-0.623105	PLA2G2F	down	GSE62165
5.03531e-20	0.907793	RHOA	up	GSE62165
5.05057e-20	1.25781	GNAI2	up	GSE62165
5.19289e-20	-0.59132	PLXNB3	down	GSE62165
5.43305e-20	-0.839836	UROC1	down	GSE62165
5.54471e-20	1.89135	SLC7A7	up	GSE62165
5.78011e-20	-0.903688	CYP2A13	down	GSE62165
5.99758e-20	2.20933	LY96	up	GSE62165
6.1179e-20	1.13346	TMEM43	up	GSE62165
6.42035e-20	1.21436	RHOC	up	GSE62165
6.46163e-20	-0.686511	NRN1L	down	GSE62165
6.48617e-20	-0.680747	GRIP2	down	GSE62165
6.55458e-20	-0.716742	KCNJ4	down	GSE62165
6.56884e-20	2.22379	DOCK11	up	GSE62165
6.6441e-20	-4.66529	GPHA2	down	GSE62165
6.67679e-20	1.40846	ARHGAP42	up	GSE62165
6.71329e-20	-1.64705	AKAP7	down	GSE62165
6.98418e-20	-0.722495	TUBA3C	down	GSE62165
7.3791e-20	-1.64715	MCCC1	down	GSE62165
7.45004e-20	0.908148	MYL12A	up	GSE62165
7.45004e-20	0.994508	HNRNPF	up	GSE62165
7.52191e-20	0.744143	SMNDC1	up	GSE62165
7.69327e-20	-0.825959	GHSR	down	GSE62165
7.7831e-20	1.71183	ATP1B3	up	GSE62165
7.92865e-20	1.76186	EMILIN1	up	GSE62165
7.94879e-20	-0.641757	LHFPL5	down	GSE62165
8.2262e-20	-0.811375	SLC29A2	down	GSE62165
8.2262e-20	-0.784653	SUPT5H	down	GSE62165
8.27887e-20	-1.35475	SLC25A34	down	GSE62165
8.3361e-20	1.31022	DEGS1	up	GSE62165
8.56801e-20	-0.607257	FETUB	down	GSE62165
8.7335e-20	-0.948492	EBF3	down	GSE62165
8.87793e-20	-1.22707	HSPB9	down	GSE62165
8.90568e-20	1.52103	SLC25A32	up	GSE62165
8.92969e-20	1.00778	OSTF1	up	GSE62165
9.06205e-20	1.54434	HOOK3	up	GSE62165
9.19727e-20	1.42001	MYH9	up	GSE62165
9.43785e-20	-0.718129	C12orf54	down	GSE62165
9.50925e-20	2.75383	ID1	up	GSE62165
9.94657e-20	-0.841543	NHLH1	down	GSE62165
9.96094e-20	-0.666301	RGL3	down	GSE62165
9.98229e-20	-0.946738	RBM20	down	GSE62165
1.00568e-19	1.34204	PLS3	up	GSE62165
1.00716e-19	1.0308	DNAJC13	up	GSE62165
1.00927e-19	-0.727283	INPP5D	down	GSE62165
1.0169e-19	-0.90062	ELMO1	down	GSE62165
1.02953e-19	-0.650168	KCNN1	down	GSE62165
1.06171e-19	-0.913156	MAP6D1	down	GSE62165
1.07139e-19	1.38473	ALAS1	up	GSE62165
1.11576e-19	-0.892299	TMPRSS9	down	GSE62165
1.14664e-19	1.51481	UBE2E2	up	GSE62165
1.16008e-19	3.73172	TWIST1	up	GSE62165
1.1612e-19	-1.36465	LCE1D	down	GSE62165
1.2021e-19	-0.757356	LMBR1L	down	GSE62165
1.25084e-19	-0.710437	CRYGN	down	GSE62165
1.2515e-19	-0.840997	TBX6	down	GSE62165
1.31867e-19	2.06882	HRH1	up	GSE62165
1.32132e-19	-0.59083	ACHE	down	GSE62165
1.36279e-19	-0.762779	OR2T2	down	GSE62165
1.36358e-19	1.5348	NUP205	up	GSE62165
1.37306e-19	0.948117	RNF149	up	GSE62165
1.45023e-19	-0.755285	PCSK9	down	GSE62165
1.45139e-19	1.56448	APBB2	up	GSE62165
1.46178e-19	-0.722876	TSKS	down	GSE62165
1.57189e-19	-1.67685	PEX7	down	GSE62165
1.57189e-19	1.05579	MPZL1	up	GSE62165
1.59844e-19	1.1098	MMAA	up	GSE62165
1.63697e-19	-0.916512	OPTC	down	GSE62165
1.70859e-19	1.31434	NEK6	up	GSE62165
1.77295e-19	2.08522	FZD7	up	GSE62165
1.77295e-19	-0.843288	CRYBB2	down	GSE62165
1.84438e-19	-1.01267	NPM2	down	GSE62165
1.90246e-19	-2.28315	CCKBR	down	GSE62165
1.90318e-19	-0.91282	JOSD2	down	GSE62165
1.92388e-19	-0.613677	SLC6A17	down	GSE62165
1.9997e-19	-0.747443	PHOX2A	down	GSE62165
2.00522e-19	2.6248	AEBP1	up	GSE62165
2.03392e-19	-0.586341	LINGO3	down	GSE62165
2.07102e-19	-1.58287	MCFD2	down	GSE62165
2.09608e-19	1.49524	BID	up	GSE62165
2.09933e-19	1.13454	YAP1	up	GSE62165
2.11533e-19	0.942182	CALM2	up	GSE62165
2.21668e-19	2.07557	CHSY3	up	GSE62165
2.22698e-19	1.19476	CHIC2	up	GSE62165
2.23714e-19	-0.735475	OR7D4	down	GSE62165
2.34412e-19	-0.7587	GNB1L	down	GSE62165
2.39828e-19	1.23909	UBE2D1	up	GSE62165
2.41278e-19	-3.24464	KLF15	down	GSE62165
2.63677e-19	-1.14314	HUNK	down	GSE62165
2.65598e-19	1.19511	BMPR2	up	GSE62165
2.70207e-19	-0.744024	SCRT2	down	GSE62165
2.73542e-19	-0.961952	HMX1	down	GSE62165
2.74307e-19	-0.587915	SOX10	down	GSE62165
2.76616e-19	-2.49568	PDCD4	down	GSE62165
2.79746e-19	1.37022	RIT1	up	GSE62165
2.80985e-19	-0.895053	G6PC3	down	GSE62165
2.88809e-19	-0.681713	SLC16A13	down	GSE62165
2.88809e-19	-1.19119	SERP1	down	GSE62165
3.06256e-19	1.32107	RNASEL	up	GSE62165
3.09355e-19	-0.64074	NKX1-2	down	GSE62165
3.09736e-19	-0.68174	ASPG	down	GSE62165
3.27402e-19	1.8953	PLXNC1	up	GSE62165
3.40865e-19	-0.722092	SH2D5	down	GSE62165
3.52712e-19	1.3158	TM2D2	up	GSE62165
3.62011e-19	-0.63935	C11orf87	down	GSE62165
3.67312e-19	2.65449	CKS2	up	GSE62165
3.79354e-19	1.0345	RABIF	up	GSE62165
3.91972e-19	-0.755485	OR4D10	down	GSE62165
3.9859e-19	-0.728333	TAS1R3	down	GSE62165
4.14646e-19	1.22948	MTMR2	up	GSE62165
4.19167e-19	1.82622	PNP	up	GSE62165
4.32393e-19	2.44389	LAPTM5	up	GSE62165
4.3339e-19	1.63974	NID1	up	GSE62165
4.44372e-19	2.22011	EMB	up	GSE62165
4.50322e-19	-0.65998	MYLK2	down	GSE62165
4.52408e-19	-0.832923	EPO	down	GSE62165
4.67266e-19	-0.882261	PI16	down	GSE62165
4.71539e-19	-0.847858	GIT1	down	GSE62165
4.76329e-19	-0.734457	ANKRD52	down	GSE62165
4.77183e-19	2.45224	NCF2	up	GSE62165
4.92696e-19	-1.14163	MAMDC4	down	GSE62165
4.96946e-19	-0.714982	DDN	down	GSE62165
5.18334e-19	-0.669155	STX5	down	GSE62165
5.18334e-19	-1.7351	CYB5A	down	GSE62165
5.22475e-19	-0.624483	CRYBA4	down	GSE62165
5.40959e-19	1.7185	ANP32E	up	GSE62165
5.4795e-19	1.06718	PPP2R2A	up	GSE62165
5.70917e-19	2.4778	FOXF1	up	GSE62165
6.00438e-19	1.95267	TRIB2	up	GSE62165
6.16133e-19	-0.908794	NECAB3	down	GSE62165
6.16182e-19	-0.922099	PRODH2	down	GSE62165
6.16314e-19	1.40137	RAP2B	up	GSE62165
6.21815e-19	-0.820747	SIVA1	down	GSE62165
6.38908e-19	1.03071	CTNNA1	up	GSE62165
6.41142e-19	-0.813613	HTR1E	down	GSE62165
6.47598e-19	-0.854038	HSPB7	down	GSE62165
6.56311e-19	-1.23453	ULK1	down	GSE62165
6.63095e-19	-0.770394	GLTPD2	down	GSE62165
6.74612e-19	1.02349	STX7	up	GSE62165
6.74612e-19	2.26702	RAC2	up	GSE62165
6.78082e-19	2.5788	FXYD5	up	GSE62165
6.79119e-19	-5.14585	TEX11	down	GSE62165
6.96015e-19	1.27925	RAB32	up	GSE62165
6.96566e-19	-0.652542	GPR162	down	GSE62165
7.10208e-19	2.89936	CORO2A	up	GSE62165
7.52753e-19	-0.645828	CCDC159	down	GSE62165
7.5545e-19	-1.02069	TTC17	down	GSE62165
7.66232e-19	-0.767113	TNK2	down	GSE62165
7.68034e-19	-0.680109	OR3A3	down	GSE62165
7.92972e-19	2.36252	SDC1	up	GSE62165
8.17703e-19	-0.820462	PNPLA5	down	GSE62165
8.41116e-19	-0.828433	HYOU1	down	GSE62165
8.46989e-19	2.59124	ANGPTL2	up	GSE62165
8.87435e-19	-0.625744	TMEM150A	down	GSE62165
9.10136e-19	1.4505	TMTC3	up	GSE62165
9.45608e-19	2.89702	LAMB3	up	GSE62165
9.50622e-19	0.934855	SLC15A4	up	GSE62165
9.57831e-19	-0.699932	TBX10	down	GSE62165
9.68182e-19	0.887743	RAB7A	up	GSE62165
9.78145e-19	1.58242	CSTB	up	GSE62165
9.78145e-19	2.14152	C1GALT1	up	GSE62165
1.02203e-18	-0.644578	PTH2	down	GSE62165
1.02856e-18	0.746733	UBC	up	GSE62165
1.04578e-18	2.44506	ECT2	up	GSE62165
1.05296e-18	2.00018	ANXA1	up	GSE62165
1.10959e-18	1.69556	SNRPA1	up	GSE62165
1.11424e-18	-3.5629	TRHDE	down	GSE62165
1.13115e-18	1.17164	GAL3ST4	up	GSE62165
1.14085e-18	2.62152	NOX4	up	GSE62165
1.15997e-18	-0.816958	SPATA20	down	GSE62165
1.18337e-18	0.842682	GOLIM4	up	GSE62165
1.20248e-18	-3.68873	DPEP1	down	GSE62165
1.22276e-18	-1.38495	GRPR	down	GSE62165
1.23304e-18	-1.28636	SAT2	down	GSE62165
1.29485e-18	-2.47282	FBP2	down	GSE62165
1.32126e-18	-0.810894	C2CD2	down	GSE62165
1.34164e-18	-0.982034	KIAA1958	down	GSE62165
1.35326e-18	2.05661	EFNB2	up	GSE62165
1.37947e-18	-0.670618	SPATA21	down	GSE62165
1.38186e-18	1.26197	SLC25A24	up	GSE62165
1.38419e-18	-0.658358	OR13C8	down	GSE62165
1.38999e-18	-0.666769	WNT9A	down	GSE62165
1.46299e-18	-0.680139	ENPP7	down	GSE62165
1.46299e-18	-0.696878	TMEM138	down	GSE62165
1.47453e-18	1.05201	DNM1L	up	GSE62165
1.50422e-18	-0.665962	CARNS1	down	GSE62165
1.53958e-18	3.51059	C19orf33	up	GSE62165
1.54543e-18	-1.61753	WNK2	down	GSE62165
1.61166e-18	-0.861334	PCIF1	down	GSE62165
1.6328e-18	-0.73735	INSRR	down	GSE62165
1.65574e-18	-3.09705	KCNK3	down	GSE62165
1.65593e-18	0.657269	MYL6	up	GSE62165
1.74895e-18	-3.78353	COCH	down	GSE62165
1.84127e-18	-0.699127	HAP1	down	GSE62165
1.89474e-18	1.06134	SNX9	up	GSE62165
1.89712e-18	-0.737602	NANOS3	down	GSE62165
1.92509e-18	1.78204	STOM	up	GSE62165
1.9729e-18	-0.671828	PTPRN	down	GSE62165
2.00468e-18	-0.732248	YJEFN3	down	GSE62165
2.00982e-18	1.01035	GNAQ	up	GSE62165
2.01942e-18	-0.848466	RUNDC1	down	GSE62165
2.02768e-18	1.00234	LACTB	up	GSE62165
2.04347e-18	-1.38776	MLYCD	down	GSE62165
2.07493e-18	-0.624217	GALNT9	down	GSE62165
2.10001e-18	-0.931908	SH2D6	down	GSE62165
2.15541e-18	-0.785616	PRB2	down	GSE62165
2.1593e-18	0.903613	GBP7	up	GSE62165
2.17925e-18	3.45405	GPRC5A	up	GSE62165
2.18409e-18	-4.70692	GUCA1C	down	GSE62165
2.21762e-18	-0.880239	OR51D1	down	GSE62165
2.23951e-18	-3.18212	TPST2	down	GSE62165
2.27976e-18	-0.820726	UTS2R	down	GSE62165
2.4199e-18	0.966237	CDYL	up	GSE62165
2.43522e-18	-0.901063	HES7	down	GSE62165
2.46557e-18	1.21371	AKIRIN1	up	GSE62165
2.48394e-18	-0.839614	CPA5	down	GSE62165
2.48394e-18	1.20491	MEF2A	up	GSE62165
2.49401e-18	0.970182	ATL3	up	GSE62165
2.49999e-18	-0.745443	SP9	down	GSE62165
2.50056e-18	-0.668927	CCDC57	down	GSE62165
2.55173e-18	-2.57901	SLC30A2	down	GSE62165
2.55599e-18	-0.756611	MZF1	down	GSE62165
2.59643e-18	-0.600274	CYB561D1	down	GSE62165
2.64948e-18	-0.649641	DEFB136	down	GSE62165
2.68058e-18	-1.0469	ATAD3C	down	GSE62165
2.71242e-18	-2.03893	CMTM8	down	GSE62165
2.73601e-18	1.92093	LRRC32	up	GSE62165
2.83317e-18	1.90711	TGFB1I1	up	GSE62165
2.9046e-18	1.09584	IFNGR1	up	GSE62165
2.92988e-18	2.62775	UBE2T	up	GSE62165
2.94304e-18	1.45712	LGMN	up	GSE62165
2.94966e-18	-1.95319	PLXNA2	down	GSE62165
2.96243e-18	1.26815	LGALS3	up	GSE62165
3.00978e-18	-1.00679	RNASE13	down	GSE62165
3.02958e-18	-0.674336	RTL1	down	GSE62165
3.24255e-18	0.944028	TWF2	up	GSE62165
3.25676e-18	2.94807	MBOAT2	up	GSE62165
3.28066e-18	-0.628547	NXN	down	GSE62165
3.28835e-18	1.74881	PROS1	up	GSE62165
3.3095e-18	-1.38309	SSR4	down	GSE62165
3.3095e-18	1.67401	EFEMP2	up	GSE62165
3.3095e-18	-0.940722	SLC1A4	down	GSE62165
3.38703e-18	-3.44359	C5	down	GSE62165
3.38952e-18	-0.687249	SYP	down	GSE62165
3.48873e-18	1.39585	LIMS1	up	GSE62165
3.53408e-18	-1.47031	BTD	down	GSE62165
3.58305e-18	-0.742018	OGFOD2	down	GSE62165
3.64141e-18	1.20144	CPNE2	up	GSE62165
3.64774e-18	-1.77725	ADAMTS17	down	GSE62165
3.6837e-18	-0.74629	RLN3	down	GSE62165
3.77102e-18	-0.892404	KCNG2	down	GSE62165
3.83448e-18	-0.830681	PTCRA	down	GSE62165
3.88217e-18	-1.24135	LARP1B	down	GSE62165
3.88857e-18	-1.06753	HTT	down	GSE62165
3.9674e-18	-0.618941	CLDN25	down	GSE62165
3.98999e-18	1.07021	ZC3HAV1	up	GSE62165
4.06586e-18	1.4517	SLC38A6	up	GSE62165
4.17575e-18	-0.689224	TMEM150B	down	GSE62165
4.21121e-18	0.905817	MED1	up	GSE62165
4.21121e-18	-0.647452	RIC3	down	GSE62165
4.25088e-18	-0.72305	SCNN1D	down	GSE62165
4.30872e-18	-0.886496	RHBDD3	down	GSE62165
4.31468e-18	0.980308	RAC1	up	GSE62165
4.33481e-18	-0.684779	PLEKHG5	down	GSE62165
4.39121e-18	1.75271	FKBP7	up	GSE62165
4.45637e-18	2.11722	GPSM2	up	GSE62165
4.59506e-18	-0.64221	ZNRF4	down	GSE62165
4.61038e-18	-0.587919	DMWD	down	GSE62165
4.64412e-18	-1.33024	SRPRB	down	GSE62165
4.6626e-18	1.04066	SNRNP40	up	GSE62165
4.71482e-18	-0.819091	KCNH3	down	GSE62165
4.74845e-18	1.78448	CTSC	up	GSE62165
4.7497e-18	1.46566	PRSS23	up	GSE62165
4.75075e-18	-0.652833	HGFAC	down	GSE62165
4.75974e-18	-1.01689	MRGPRD	down	GSE62165
4.75974e-18	-2.04081	MCOLN3	down	GSE62165
4.8309e-18	1.38416	SGTB	up	GSE62165
4.95292e-18	-0.794371	ADCYAP1R1	down	GSE62165
4.95292e-18	-1.35933	FKBP2	down	GSE62165
5.369e-18	1.37705	SH3BGRL3	up	GSE62165
5.4471e-18	-0.600075	PCP2	down	GSE62165
5.49724e-18	1.5936	C1S	up	GSE62165
5.53152e-18	-0.734673	NDUFB11	down	GSE62165
5.55695e-18	-3.26964	IMPA2	down	GSE62165
5.61712e-18	1.37839	ABCC1	up	GSE62165
5.77983e-18	2.21368	BHLHE40	up	GSE62165
5.91395e-18	-0.711288	HSF4	down	GSE62165
5.92479e-18	-2.90118	PSAT1	down	GSE62165
6.03189e-18	-0.745757	PRX	down	GSE62165
6.20812e-18	-2.43095	FAM174B	down	GSE62165
6.23036e-18	-1.14349	PCMTD1	down	GSE62165
6.35967e-18	-0.605854	PAPPA2	down	GSE62165
6.41744e-18	-2.14984	COMTD1	down	GSE62165
6.51673e-18	2.46865	ISG20	up	GSE62165
6.52221e-18	1.83111	TRIM16	up	GSE62165
6.52221e-18	-1.57909	SLC25A15	down	GSE62165
6.59084e-18	-0.882842	MYADML2	down	GSE62165
6.59645e-18	0.936705	MTDH	up	GSE62165
6.63242e-18	2.31631	BST2	up	GSE62165
6.74694e-18	-0.641091	LCE4A	down	GSE62165
7.18602e-18	1.27621	NCK1	up	GSE62165
7.29982e-18	1.68816	TPBG	up	GSE62165
7.63839e-18	0.794068	XPO1	up	GSE62165
7.63839e-18	-2.33095	LMO3	down	GSE62165
7.66627e-18	-1.34176	ARFIP2	down	GSE62165
7.70203e-18	1.4259	ZNF532	up	GSE62165
7.74352e-18	-1.20545	DDT	down	GSE62165
8.35092e-18	-0.920564	NUDT9	down	GSE62165
8.3529e-18	-0.989752	RAC3	down	GSE62165
8.75123e-18	1.14465	DR1	up	GSE62165
8.7934e-18	1.47747	FKBP14	up	GSE62165
8.97746e-18	1.91657	MREG	up	GSE62165
9.09658e-18	-0.771785	DNMT3B	down	GSE62165
9.306e-18	-1.31028	ABHD12	down	GSE62165
9.3328e-18	-0.758959	GATA4	down	GSE62165
9.41704e-18	-1.82667	COBLL1	down	GSE62165
9.94231e-18	-3.28222	HPN	down	GSE62165
1.01816e-17	-1.49157	P4HB	down	GSE62165
1.01921e-17	2.65058	PMAIP1	up	GSE62165
1.02738e-17	0.939079	CNOT6	up	GSE62165
1.03432e-17	-0.6204	OR6Y1	down	GSE62165
1.05489e-17	-1.26429	MPND	down	GSE62165
1.05489e-17	-0.78521	CNIH2	down	GSE62165
1.05685e-17	1.36409	ATP2A2	up	GSE62165
1.06868e-17	3.05964	RARRES1	up	GSE62165
1.08044e-17	2.43864	MGLL	up	GSE62165
1.10447e-17	-0.691653	CD300E	down	GSE62165
1.16435e-17	-0.596395	CSF1	down	GSE62165
1.19227e-17	1.94802	LTBP1	up	GSE62165
1.19327e-17	-3.15563	RAB26	down	GSE62165
1.19327e-17	-1.27453	MACROD1	down	GSE62165
1.21387e-17	-1.82844	PXMP2	down	GSE62165
1.21387e-17	-1.09432	ECSIT	down	GSE62165
1.2148e-17	-1.78251	HSD17B8	down	GSE62165
1.21614e-17	-0.630536	SLC16A8	down	GSE62165
1.23998e-17	-0.591566	OR5B21	down	GSE62165
1.33692e-17	-1.05275	TMEM134	down	GSE62165
1.3536e-17	0.768044	CPSF6	up	GSE62165
1.36358e-17	1.12452	WDR1	up	GSE62165
1.36358e-17	-0.775046	MKS1	down	GSE62165
1.36762e-17	1.98259	FCGR2A	up	GSE62165
1.3721e-17	-1.01219	SGSM3	down	GSE62165
1.37323e-17	-0.634065	GPT	down	GSE62165
1.37627e-17	-2.79849	SLC3A1	down	GSE62165
1.38127e-17	1.22802	PHACTR2	up	GSE62165
1.39958e-17	0.974215	CMTM6	up	GSE62165
1.40487e-17	1.19305	SYT11	up	GSE62165
1.42243e-17	1.1149	C16orf87	up	GSE62165
1.43172e-17	-0.595886	RPLP2	down	GSE62165
1.47017e-17	1.94962	TNFRSF10A	up	GSE62165
1.48782e-17	-2.61848	CA4	down	GSE62165
1.49969e-17	-0.786629	SLC25A10	down	GSE62165
1.5002e-17	-0.6684	PRM3	down	GSE62165
1.50879e-17	1.0139	TTC9C	up	GSE62165
1.51413e-17	2.36131	TGFBI	up	GSE62165
1.55645e-17	0.847081	CBX1	up	GSE62165
1.57501e-17	-3.02605	GPT2	down	GSE62165
1.57695e-17	0.993901	CAPRIN1	up	GSE62165
1.58014e-17	2.19987	SPOCK1	up	GSE62165
1.5823e-17	0.960954	PRKD3	up	GSE62165
1.60943e-17	-0.687337	COX4I2	down	GSE62165
1.61356e-17	-0.611156	AIRE	down	GSE62165
1.66683e-17	1.48108	CLIC4	up	GSE62165
1.67856e-17	-0.805147	GHRH	down	GSE62165
1.68319e-17	1.54072	DPY19L1	up	GSE62165
1.71089e-17	1.70505	ARRDC2	up	GSE62165
1.71486e-17	1.38163	TRIO	up	GSE62165
1.81028e-17	-0.737108	SLC35B3	down	GSE62165
1.81616e-17	1.30031	VGLL4	up	GSE62165
1.8508e-17	-1.32373	FBXO25	down	GSE62165
1.90107e-17	1.22838	BAZ1A	up	GSE62165
1.90179e-17	1.51559	SLFN11	up	GSE62165
1.93603e-17	1.84918	MYL9	up	GSE62165
1.94591e-17	-1.85093	FGF12	down	GSE62165
1.95606e-17	0.982355	HNRNPAB	up	GSE62165
1.97057e-17	1.0498	RHOG	up	GSE62165
1.99296e-17	-0.591414	OR13J1	down	GSE62165
2.00777e-17	-0.686312	TOM1L2	down	GSE62165
2.04169e-17	-2.08123	ACTR3C	down	GSE62165
2.0624e-17	2.18512	RND3	up	GSE62165
2.06994e-17	-0.795883	NPAS1	down	GSE62165
2.08849e-17	-0.697686	KCNF1	down	GSE62165
2.11784e-17	-0.808942	MAPK8IP2	down	GSE62165
2.13201e-17	-1.7663	ASNS	down	GSE62165
2.24819e-17	-1.34557	DNAJB13	down	GSE62165
2.27502e-17	1.56126	AMPD3	up	GSE62165
2.27502e-17	2.21008	CD55	up	GSE62165
2.3006e-17	1.51541	PLEKHO2	up	GSE62165
2.37834e-17	2.24431	CENPW	up	GSE62165
2.41079e-17	-1.6139	PHYHD1	down	GSE62165
2.4966e-17	-0.636086	HCRTR1	down	GSE62165
2.56848e-17	-0.930527	SLC25A38	down	GSE62165
2.5757e-17	1.78337	TAP2	up	GSE62165
2.59592e-17	0.859459	PLEKHG1	up	GSE62165
2.60176e-17	2.35315	SLC24A3	up	GSE62165
2.61052e-17	-1.04666	IMPG1	down	GSE62165
2.62989e-17	0.956794	ATP13A3	up	GSE62165
2.62989e-17	-0.801873	CDKN2AIPNL	down	GSE62165
2.7226e-17	-0.690758	MGAT5B	down	GSE62165
2.75776e-17	1.48559	DDR2	up	GSE62165
2.75776e-17	1.79802	CYBRD1	up	GSE62165
2.774e-17	-0.617972	VWCE	down	GSE62165
2.82664e-17	2.25201	SEMA3C	up	GSE62165
2.82664e-17	1.47008	PPP3R1	up	GSE62165
2.85295e-17	1.65991	CFH	up	GSE62165
2.92928e-17	1.03307	CAST	up	GSE62165
2.93993e-17	1.66467	PGM2L1	up	GSE62165
2.96135e-17	1.08355	SPTLC2	up	GSE62165
2.96723e-17	-0.910134	DUS1L	down	GSE62165
3.05235e-17	-0.786492	OSGIN1	down	GSE62165
3.12746e-17	2.54124	CXCR4	up	GSE62165
3.16907e-17	-1.03438	SETD6	down	GSE62165
3.27702e-17	1.61637	PLIN3	up	GSE62165
3.27759e-17	1.72992	HLA-A	up	GSE62165
3.28424e-17	1.30597	PLSCR1	up	GSE62165
3.31363e-17	1.0853	PPIC	up	GSE62165
3.34463e-17	-0.63939	PLCB2	down	GSE62165
3.34866e-17	-0.600585	ARHGEF2	down	GSE62165
3.46143e-17	1.49847	NPC1	up	GSE62165
3.53079e-17	-0.632979	PGPEP1	down	GSE62165
3.55481e-17	1.8243	ANTXR2	up	GSE62165
3.58676e-17	1.92904	TNFRSF21	up	GSE62165
3.607e-17	1.12189	IFITM3	up	GSE62165
3.62432e-17	-0.63507	ANO7	down	GSE62165
3.65706e-17	3.09877	NQO1	up	GSE62165
3.69083e-17	-0.749946	MMP17	down	GSE62165
3.71814e-17	-0.621237	TMEM190	down	GSE62165
3.74998e-17	-0.590532	POMT1	down	GSE62165
3.77402e-17	1.23498	ANKRD50	up	GSE62165
3.77798e-17	1.78031	PLXDC2	up	GSE62165
3.80247e-17	-0.623952	CPA4	down	GSE62165
3.99738e-17	-0.778066	D2HGDH	down	GSE62165
4.088e-17	1.34012	ERI1	up	GSE62165
4.19075e-17	-0.707968	CLCNKA	down	GSE62165
4.21276e-17	-0.708663	NEU2	down	GSE62165
4.26317e-17	1.74918	LPCAT2	up	GSE62165
4.27983e-17	-1.74615	AS3MT	down	GSE62165
4.29264e-17	-0.717484	OR10P1	down	GSE62165
4.30951e-17	-0.876152	CDH4	down	GSE62165
4.3797e-17	-0.846687	KRTAP10-11	down	GSE62165
4.42819e-17	-0.698367	GABRQ	down	GSE62165
4.50281e-17	-4.36034	PAIP2B	down	GSE62165
4.50281e-17	-0.780654	HTR3D	down	GSE62165
4.55962e-17	-0.603447	ARHGEF11	down	GSE62165
4.6554e-17	2.19316	ALOX5AP	up	GSE62165
4.74783e-17	-0.66517	CES3	down	GSE62165
4.8394e-17	-0.621751	UPK2	down	GSE62165
4.91135e-17	1.66239	TRPS1	up	GSE62165
5.07432e-17	2.36546	COL16A1	up	GSE62165
5.07878e-17	1.4759	ITGAV	up	GSE62165
5.17873e-17	1.02456	PAFAH1B2	up	GSE62165
5.26991e-17	-0.94945	ATP6V1E2	down	GSE62165
5.32656e-17	-1.57621	RPL37	down	GSE62165
5.42589e-17	1.62736	PELI1	up	GSE62165
5.66589e-17	-0.591136	PAX4	down	GSE62165
5.66683e-17	1.98748	STEAP2	up	GSE62165
5.68143e-17	4.44823	CCL18	up	GSE62165
5.7767e-17	-0.73238	QPCTL	down	GSE62165
5.84238e-17	-1.36354	TCIRG1	down	GSE62165
5.84454e-17	-0.781819	MYH6	down	GSE62165
6.08908e-17	0.872004	CTNNB1	up	GSE62165
6.13695e-17	1.0386	TBK1	up	GSE62165
6.27887e-17	-0.787398	USP30	down	GSE62165
6.43874e-17	1.27152	RRAS	up	GSE62165
6.62342e-17	0.830936	PLEKHA3	up	GSE62165
6.78323e-17	-0.847821	SURF1	down	GSE62165
6.95142e-17	-1.05931	FAAH	down	GSE62165
7.06736e-17	-1.18035	EIF2AK3	down	GSE62165
7.32256e-17	-2.81191	SYBU	down	GSE62165
7.41993e-17	-1.75057	RRBP1	down	GSE62165
7.7286e-17	-0.621347	PRRG3	down	GSE62165
7.79424e-17	-1.15715	DNAJC30	down	GSE62165
7.85898e-17	-0.617985	SLC6A18	down	GSE62165
7.88882e-17	-0.935115	UBE2D4	down	GSE62165
7.94465e-17	3.12258	MMP11	up	GSE62165
8.56348e-17	-0.948849	ALG5	down	GSE62165
8.59273e-17	1.98822	TAP1	up	GSE62165
8.60247e-17	-0.724196	GDF5	down	GSE62165
8.82081e-17	1.01332	NRBF2	up	GSE62165
8.9939e-17	1.52837	ASAP2	up	GSE62165
9.25119e-17	1.9029	GIMAP2	up	GSE62165
9.26675e-17	3.2784	LAMA3	up	GSE62165
9.29273e-17	0.822938	SCNM1	up	GSE62165
9.36935e-17	-1.40348	MFSD6L	down	GSE62165
9.44698e-17	2.10489	MYLK	up	GSE62165
9.49203e-17	0.790186	CDK2AP1	up	GSE62165
9.53062e-17	-1.05999	MATN4	down	GSE62165
1.0176e-16	0.938035	RC3H2	up	GSE62165
1.02431e-16	1.01047	TAF11	up	GSE62165
1.04626e-16	1.44234	YEATS2	up	GSE62165
1.06287e-16	-0.602395	BCAM	down	GSE62165
1.06625e-16	-1.7287	KIF12	down	GSE62165
1.11068e-16	-0.958408	PRSS27	down	GSE62165
1.11232e-16	2.43882	PDPN	up	GSE62165
1.11399e-16	-0.752586	RPL38	down	GSE62165
1.11399e-16	1.72693	IKBIP	up	GSE62165
1.11734e-16	-0.605787	SH2D7	down	GSE62165
1.14663e-16	0.881225	UBAC2	up	GSE62165
1.14734e-16	0.879614	PICALM	up	GSE62165
1.14846e-16	-2.04227	PRSS16	down	GSE62165
1.25619e-16	-1.65998	BNIP3	down	GSE62165
1.25791e-16	-0.661189	PARP10	down	GSE62165
1.26071e-16	-0.837736	TMEM88B	down	GSE62165
1.26145e-16	1.30012	SIPA1	up	GSE62165
1.26289e-16	-0.891984	IGFALS	down	GSE62165
1.27319e-16	-0.672416	ZBTB7B	down	GSE62165
1.29759e-16	2.17075	MDK	up	GSE62165
1.30067e-16	-0.6553	MBD3L1	down	GSE62165
1.30367e-16	2.92727	HOXB7	up	GSE62165
1.32519e-16	-1.25858	MIA3	down	GSE62165
1.36512e-16	0.910455	YTHDF1	up	GSE62165
1.39432e-16	-0.612063	NBPF4	down	GSE62165
1.43229e-16	-0.876167	PLCH2	down	GSE62165
1.43938e-16	-0.798675	HDAC10	down	GSE62165
1.48122e-16	-0.744687	SERPINF2	down	GSE62165
1.51996e-16	0.632022	DYNLL1	up	GSE62165
1.52023e-16	1.64556	LBH	up	GSE62165
1.5206e-16	-0.802578	ARHGDIG	down	GSE62165
1.52786e-16	2.18155	PYGL	up	GSE62165
1.53736e-16	1.32177	SUSD1	up	GSE62165
1.57906e-16	1.91682	MSRB3	up	GSE62165
1.62301e-16	1.64802	C1R	up	GSE62165
1.62407e-16	1.27818	TGIF1	up	GSE62165
1.64052e-16	-0.715431	TLE6	down	GSE62165
1.67004e-16	2.06466	SAMD9	up	GSE62165
1.67004e-16	1.32048	CPPED1	up	GSE62165
1.70914e-16	1.86009	SPON2	up	GSE62165
1.75806e-16	-1.11963	MADCAM1	down	GSE62165
1.78125e-16	1.79808	ATP6V1A	up	GSE62165
1.78944e-16	1.7328	CBR3	up	GSE62165
1.79664e-16	2.78701	PLAT	up	GSE62165
1.80313e-16	-1.7739	SIGLEC11	down	GSE62165
1.84076e-16	1.76836	FAS	up	GSE62165
1.84076e-16	-1.28113	FAM3B	down	GSE62165
1.87259e-16	-0.608717	SCUBE1	down	GSE62165
1.9044e-16	1.27411	BMPR1A	up	GSE62165
1.9137e-16	0.764956	ADO	up	GSE62165
1.9137e-16	1.5067	TAGLN2	up	GSE62165
1.94166e-16	1.43005	TSPO	up	GSE62165
2.0154e-16	0.926025	BZW1	up	GSE62165
2.01933e-16	1.29748	LIMA1	up	GSE62165
2.02404e-16	2.76436	HMCN1	up	GSE62165
2.04627e-16	-0.935226	POLR1D	down	GSE62165
2.0747e-16	1.10248	ARFIP1	up	GSE62165
2.10987e-16	-2.67289	EPHX2	down	GSE62165
2.11964e-16	-1.28437	RPL32	down	GSE62165
2.1284e-16	-0.801612	ATG4A	down	GSE62165
2.3605e-16	2.01533	IRS1	up	GSE62165
2.44477e-16	-0.799394	PHLDB1	down	GSE62165
2.50984e-16	1.13643	CNPY4	up	GSE62165
2.66306e-16	1.6638	GLIPR2	up	GSE62165
2.68566e-16	0.790668	NUP93	up	GSE62165
2.68676e-16	-0.653211	WAS	down	GSE62165
2.76681e-16	-0.656398	VCX	down	GSE62165
2.79479e-16	-1.27531	POU6F2	down	GSE62165
2.8215e-16	-0.745966	FAM162A	down	GSE62165
2.83379e-16	-0.750554	PHKG1	down	GSE62165
2.96086e-16	-1.44682	TMED3	down	GSE62165
2.97018e-16	1.03386	PSMD7	up	GSE62165
2.9887e-16	-0.667291	DGCR2	down	GSE62165
3.05025e-16	2.20447	SQLE	up	GSE62165
3.0831e-16	1.55374	FYN	up	GSE62165
3.13636e-16	1.07248	CCDC92	up	GSE62165
3.18829e-16	1.79283	TCEAL7	up	GSE62165
3.22906e-16	-0.941641	ALKBH7	down	GSE62165
3.23634e-16	1.14614	ZNF281	up	GSE62165
3.30034e-16	-0.74368	ENAM	down	GSE62165
3.34472e-16	1.23224	GAPDH	up	GSE62165
3.38665e-16	-0.999353	SEC63	down	GSE62165
3.38853e-16	-0.647224	ZNF580	down	GSE62165
3.38951e-16	-1.37746	PTGER4	down	GSE62165
3.71498e-16	-0.729671	SYT3	down	GSE62165
3.71498e-16	1.65516	FZD2	up	GSE62165
3.733e-16	-0.750124	ARHGEF37	down	GSE62165
3.77428e-16	1.88538	CD300A	up	GSE62165
3.7893e-16	-0.643857	CORO7	down	GSE62165
3.7893e-16	0.980967	CDR2	up	GSE62165
3.85048e-16	-0.726449	SLC22A12	down	GSE62165
3.85454e-16	-1.33807	MLXIPL	down	GSE62165
4.06213e-16	-0.91455	PTDSS2	down	GSE62165
4.10985e-16	2.1761	LCP2	up	GSE62165
4.13416e-16	-0.597662	DGKZ	down	GSE62165
4.18328e-16	1.04552	SUMO3	up	GSE62165
4.18838e-16	2.76333	TMEM158	up	GSE62165
4.2867e-16	1.69928	PARP14	up	GSE62165
4.36423e-16	-0.672508	GALR3	down	GSE62165
4.5078e-16	0.904059	FMR1	up	GSE62165
4.55803e-16	0.85227	CSNK1A1	up	GSE62165
4.64383e-16	1.29047	MTHFD1L	up	GSE62165
4.8285e-16	0.808884	RLIM	up	GSE62165
4.90069e-16	-0.792579	NPRL2	down	GSE62165
4.90069e-16	2.08594	BATF	up	GSE62165
4.97046e-16	0.701045	KPNA3	up	GSE62165
5.03848e-16	1.06243	LHFPL2	up	GSE62165
5.10415e-16	-0.77902	DYRK1B	down	GSE62165
5.12531e-16	0.796768	EIF4G3	up	GSE62165
5.30036e-16	1.70373	CTSS	up	GSE62165
5.62093e-16	-0.605277	OR5A2	down	GSE62165
5.62273e-16	-2.07187	PHYHIPL	down	GSE62165
5.70225e-16	1.46631	SAT1	up	GSE62165
5.71132e-16	1.09584	S100A13	up	GSE62165
5.75048e-16	-0.9099	SIX5	down	GSE62165
5.80112e-16	-1.97394	SLC16A10	down	GSE62165
5.87865e-16	-0.940369	SUCLG1	down	GSE62165
5.91053e-16	2.09161	ICAM1	up	GSE62165
5.91053e-16	-3.1391	RNF186	down	GSE62165
5.91053e-16	-3.36154	RGN	down	GSE62165
5.98151e-16	1.61965	LGALS3BP	up	GSE62165
6.01894e-16	-0.699102	OR2V2	down	GSE62165
6.01894e-16	-1.19863	EIF4B	down	GSE62165
6.08596e-16	1.13767	SNTB2	up	GSE62165
6.09859e-16	-0.978197	SLC22A17	down	GSE62165
6.21685e-16	0.980864	NAP1L4	up	GSE62165
6.31117e-16	-0.825434	HSD17B13	down	GSE62165
6.45011e-16	1.81962	XYLT1	up	GSE62165
6.46023e-16	-0.810898	INTS5	down	GSE62165
6.46887e-16	-0.593145	CACNA2D1	down	GSE62165
6.55605e-16	0.932445	ARPC4	up	GSE62165
6.57191e-16	-0.640401	CEP164	down	GSE62165
6.59065e-16	1.13162	CPNE8	up	GSE62165
6.59455e-16	-1.26793	COQ10A	down	GSE62165
6.61163e-16	-0.721876	NEK8	down	GSE62165
6.62699e-16	0.845092	UBQLN2	up	GSE62165
6.74909e-16	2.98268	UBE2C	up	GSE62165
6.80948e-16	-3.05937	NR5A2	down	GSE62165
6.86223e-16	-0.787147	CD99L2	down	GSE62165
6.9334e-16	-0.751381	IGBP1	down	GSE62165
7.02004e-16	1.78434	PABPC4L	up	GSE62165
7.30104e-16	1.14841	RCN2	up	GSE62165
7.30866e-16	0.937518	FRYL	up	GSE62165
7.4584e-16	1.30947	PPP1R12A	up	GSE62165
7.54141e-16	-0.632154	RPL10L	down	GSE62165
8.79762e-16	0.914876	TNFRSF1A	up	GSE62165
8.85509e-16	2.35582	P4HA3	up	GSE62165
8.85509e-16	2.29258	RHBDL2	up	GSE62165
8.9342e-16	1.85237	CD14	up	GSE62165
9.01397e-16	-0.925776	ACAT1	down	GSE62165
9.03562e-16	1.66005	TFRC	up	GSE62165
9.13772e-16	-0.884532	ANAPC16	down	GSE62165
9.45064e-16	2.23783	ITGB2	up	GSE62165
9.45064e-16	-1.77281	SDK1	down	GSE62165
9.45064e-16	1.71656	SHISA2	up	GSE62165
9.45097e-16	1.13106	TIMP2	up	GSE62165
9.61154e-16	2.23458	CD53	up	GSE62165
9.68715e-16	0.706581	IK	up	GSE62165
9.80656e-16	0.940168	EFR3A	up	GSE62165
1.00689e-15	1.73368	TUBA4A	up	GSE62165
1.01659e-15	-2.5718	FBXO2	down	GSE62165
1.05393e-15	2.07455	NFE2L3	up	GSE62165
1.08793e-15	1.90038	CCRL2	up	GSE62165
1.18936e-15	0.981618	NKRF	up	GSE62165
1.18983e-15	0.637045	CREB1	up	GSE62165
1.20446e-15	-0.655955	ZNF584	down	GSE62165
1.22097e-15	0.912341	WDR44	up	GSE62165
1.22133e-15	1.99708	GLT8D2	up	GSE62165
1.22705e-15	-1.11018	PIGP	down	GSE62165
1.23135e-15	2.31454	KIF23	up	GSE62165
1.24529e-15	-1.01115	ZNF302	down	GSE62165
1.30847e-15	-0.924276	ACVR2B	down	GSE62165
1.34256e-15	1.29016	MLKL	up	GSE62165
1.35302e-15	1.17727	RAB12	up	GSE62165
1.36258e-15	-0.653704	NCR1	down	GSE62165
1.36258e-15	2.73704	KLF5	up	GSE62165
1.37499e-15	1.40902	EFNA4	up	GSE62165
1.39662e-15	-0.66851	PHLDB3	down	GSE62165
1.41938e-15	-0.611965	PELI3	down	GSE62165
1.43663e-15	-0.933017	C7orf50	down	GSE62165
1.47855e-15	1.14646	NIP7	up	GSE62165
1.50676e-15	-1.05789	C1orf56	down	GSE62165
1.50676e-15	2.46482	F3	up	GSE62165
1.51313e-15	1.96535	INPP4B	up	GSE62165
1.51791e-15	1.03023	SERTAD3	up	GSE62165
1.53431e-15	0.827426	CAPZA1	up	GSE62165
1.56956e-15	1.89778	DDX60	up	GSE62165
1.57434e-15	-0.756103	ACTR1B	down	GSE62165
1.57434e-15	1.53885	EMILIN2	up	GSE62165
1.62658e-15	0.865748	YWHAZ	up	GSE62165
1.6352e-15	-1.34893	ST7	down	GSE62165
1.70993e-15	0.863382	TCF3	up	GSE62165
1.73192e-15	1.59134	C1orf54	up	GSE62165
1.7407e-15	-0.890886	ERP29	down	GSE62165
1.74407e-15	1.97274	THBS1	up	GSE62165
1.76309e-15	1.57122	ARHGDIB	up	GSE62165
1.80813e-15	2.91526	ISG15	up	GSE62165
1.80933e-15	0.926218	LITAF	up	GSE62165
1.82425e-15	-1.78671	ADCY1	down	GSE62165
1.83535e-15	1.67241	DAPP1	up	GSE62165
1.84421e-15	-0.707033	LRCH4	down	GSE62165
1.89446e-15	-0.861351	CCDC9	down	GSE62165
1.90746e-15	-0.665823	SLC25A42	down	GSE62165
1.91868e-15	0.796101	EIF4E2	up	GSE62165
1.91868e-15	-0.60562	NKX6-3	down	GSE62165
1.92197e-15	1.77533	CASP1	up	GSE62165
1.93799e-15	-1.96569	ENTPD3	down	GSE62165
1.94423e-15	-1.19539	NOMO2	down	GSE62165
1.94693e-15	-1.05944	TRIM45	down	GSE62165
1.94693e-15	-0.959554	MAN2A2	down	GSE62165
1.96108e-15	0.95899	RECQL	up	GSE62165
2.03067e-15	-1.28096	MAST3	down	GSE62165
2.03275e-15	-0.896276	EEF1D	down	GSE62165
2.04925e-15	1.15082	KRAS	up	GSE62165
2.06793e-15	-0.696127	STRN4	down	GSE62165
2.07769e-15	-0.680176	FGF22	down	GSE62165
2.10415e-15	2.72283	CDH3	up	GSE62165
2.13953e-15	-1.33717	APPL1	down	GSE62165
2.1857e-15	-1.16011	SEC11C	down	GSE62165
2.20427e-15	-0.681184	AVPR1B	down	GSE62165
2.30636e-15	0.990073	CYB5R4	up	GSE62165
2.31064e-15	-0.639419	TIMM13	down	GSE62165
2.34389e-15	-1.69213	BEGAIN	down	GSE62165
2.34443e-15	-1.18457	TMEM205	down	GSE62165
2.38448e-15	1.44691	PTPRE	up	GSE62165
2.38627e-15	1.29663	HIF1A	up	GSE62165
2.40206e-15	1.47807	GALNT10	up	GSE62165
2.41872e-15	-0.980887	ZNF664	down	GSE62165
2.46324e-15	-0.60947	TMEM63C	down	GSE62165
2.50428e-15	0.840379	STRN3	up	GSE62165
2.50854e-15	0.823065	CYTH3	up	GSE62165
2.54397e-15	-0.950231	UBE2F	down	GSE62165
2.57227e-15	-0.737017	RTBDN	down	GSE62165
2.60164e-15	-0.908606	ZBTB40	down	GSE62165
2.61908e-15	1.05038	SBF2	up	GSE62165
2.64405e-15	1.74565	PLXDC1	up	GSE62165
2.70573e-15	-0.629161	TNFRSF13C	down	GSE62165
2.71741e-15	0.640223	ARHGAP1	up	GSE62165
2.82164e-15	3.15234	MFAP5	up	GSE62165
2.82565e-15	-1.27806	METRN	down	GSE62165
2.82916e-15	1.82121	CAMK2N1	up	GSE62165
2.83516e-15	-0.815793	CDC42EP4	down	GSE62165
2.84531e-15	1.48786	BAG3	up	GSE62165
2.85748e-15	2.05708	FCER1G	up	GSE62165
2.90949e-15	-0.863787	PYCR1	down	GSE62165
2.92762e-15	-0.639714	TXNDC2	down	GSE62165
2.97011e-15	-0.794288	SLC38A10	down	GSE62165
2.97217e-15	2.04152	FOXF2	up	GSE62165
3.09013e-15	0.867973	GALNS	up	GSE62165
3.17287e-15	1.59587	CD68	up	GSE62165
3.20249e-15	0.950834	CKAP5	up	GSE62165
3.28528e-15	1.09546	USP6NL	up	GSE62165
3.28573e-15	-1.94077	LIFR	down	GSE62165
3.33966e-15	1.51789	SOX4	up	GSE62165
3.40531e-15	1.12188	GNS	up	GSE62165
3.4517e-15	3.18201	PLAC8	up	GSE62165
3.46565e-15	0.899889	ATXN3	up	GSE62165
3.55727e-15	-1.92182	SLC17A4	down	GSE62165
3.55835e-15	2.88076	CEP55	up	GSE62165
3.61098e-15	-0.611156	AHSP	down	GSE62165
3.65722e-15	-1.13587	DPM3	down	GSE62165
3.72684e-15	-0.608366	SPINK8	down	GSE62165
3.73435e-15	-5.4304	PTF1A	down	GSE62165
3.78052e-15	0.740585	ACSL4	up	GSE62165
3.90451e-15	1.09943	HCCS	up	GSE62165
3.94306e-15	2.02068	HOXB6	up	GSE62165
4.08271e-15	1.64872	TMEM176B	up	GSE62165
4.17907e-15	1.39891	ZNF462	up	GSE62165
4.23333e-15	1.22301	IFITM2	up	GSE62165
4.2685e-15	-0.65965	ACACB	down	GSE62165
4.26906e-15	2.19567	CDH11	up	GSE62165
4.29281e-15	-0.699941	LHX5	down	GSE62165
4.42813e-15	1.31749	BTN3A3	up	GSE62165
4.48796e-15	-0.85067	RPS2	down	GSE62165
4.52923e-15	1.00795	PSMA5	up	GSE62165
4.54927e-15	-0.690726	CCDC154	down	GSE62165
4.58954e-15	-0.727596	RPL22	down	GSE62165
4.58954e-15	0.758741	TP53BP2	up	GSE62165
4.72099e-15	1.7937	IRAK3	up	GSE62165
4.7277e-15	2.75451	IGFBP5	up	GSE62165
4.8226e-15	-1.79006	EIF4EBP1	down	GSE62165
4.86998e-15	1.05864	PTTG1IP	up	GSE62165
4.94373e-15	2.70406	MOXD1	up	GSE62165
4.98035e-15	0.736864	RAB22A	up	GSE62165
5.02657e-15	0.788961	INPP5F	up	GSE62165
5.07233e-15	-1.20164	BCAT2	down	GSE62165
5.1005e-15	1.75894	VEGFC	up	GSE62165
5.27088e-15	0.761891	UBE2I	up	GSE62165
5.35009e-15	1.9181	TNFSF13B	up	GSE62165
5.38545e-15	1.28157	TPST1	up	GSE62165
5.45633e-15	1.32531	TES	up	GSE62165
5.49584e-15	-0.866108	IRF2BP1	down	GSE62165
5.50847e-15	-0.972257	WDFY2	down	GSE62165
5.52544e-15	-0.749365	RNF208	down	GSE62165
5.53811e-15	2.81059	ITGBL1	up	GSE62165
5.84803e-15	-0.858155	OTOS	down	GSE62165
5.8611e-15	0.904095	PGRMC1	up	GSE62165
6.1502e-15	1.69145	LPAR6	up	GSE62165
6.33241e-15	-0.801994	EPN3	down	GSE62165
6.36109e-15	-0.816255	TNK1	down	GSE62165
6.45937e-15	2.28395	SAMSN1	up	GSE62165
6.4758e-15	1.03395	FAM91A1	up	GSE62165
6.48356e-15	-1.27545	HERPUD1	down	GSE62165
6.49697e-15	1.47916	ETS2	up	GSE62165
6.58178e-15	-0.788062	WDR25	down	GSE62165
6.63579e-15	-0.818315	LIPE	down	GSE62165
6.81804e-15	-0.596118	SPACA4	down	GSE62165
6.83061e-15	-0.921827	SLC33A1	down	GSE62165
6.90358e-15	-2.06906	PTPRN2	down	GSE62165
6.95574e-15	-1.91875	ABCA5	down	GSE62165
7.08537e-15	2.58359	DLGAP5	up	GSE62165
7.08572e-15	1.17684	MDFIC	up	GSE62165
7.11145e-15	1.45253	FRMD6	up	GSE62165
7.13098e-15	0.992232	UBE2Q2	up	GSE62165
7.13777e-15	2.21954	AMIGO2	up	GSE62165
7.15519e-15	1.17013	UGCG	up	GSE62165
7.1924e-15	-1.13979	ALG2	down	GSE62165
7.27024e-15	1.41351	RALA	up	GSE62165
7.37164e-15	0.825726	CLDND1	up	GSE62165
7.6409e-15	-0.616087	HYAL3	down	GSE62165
7.72092e-15	2.08803	GBP1	up	GSE62165
7.75798e-15	2.07176	CHN1	up	GSE62165
7.79116e-15	-0.841618	DGCR6L	down	GSE62165
7.86301e-15	3.03332	HOXC6	up	GSE62165
7.86506e-15	-0.66125	PSG7	down	GSE62165
7.87067e-15	2.20139	BCAR3	up	GSE62165
7.90355e-15	0.712016	RYBP	up	GSE62165
7.90355e-15	0.945499	ACSL3	up	GSE62165
8.11666e-15	3.64928	SERPINB5	up	GSE62165
8.16175e-15	0.839518	CHMP4B	up	GSE62165
8.28533e-15	-0.899821	CHAC1	down	GSE62165
8.29929e-15	2.26942	KCNK1	up	GSE62165
8.30405e-15	1.11972	DONSON	up	GSE62165
8.45316e-15	1.02926	CHST14	up	GSE62165
8.63736e-15	1.41379	STMN1	up	GSE62165
8.73701e-15	-0.657058	BCKDK	down	GSE62165
8.79283e-15	1.22992	STIP1	up	GSE62165
8.84172e-15	-0.698495	PCDHA11	down	GSE62165
8.88385e-15	-0.630968	PCDHA6	down	GSE62165
8.94381e-15	-0.935633	OGDHL	down	GSE62165
8.98713e-15	1.61594	LRRC8A	up	GSE62165
9.14257e-15	1.71738	EHBP1L1	up	GSE62165
9.32249e-15	1.18532	B3GALT4	up	GSE62165
9.32688e-15	-0.637955	LHFPL4	down	GSE62165
9.4466e-15	1.92036	TMEM154	up	GSE62165
9.45873e-15	2.33113	TOP2A	up	GSE62165
9.60796e-15	1.13952	IDS	up	GSE62165
9.6131e-15	0.824172	EIF4A3	up	GSE62165
9.68272e-15	1.05628	SLC44A1	up	GSE62165
9.71409e-15	-0.642851	ZNF783	down	GSE62165
9.72413e-15	1.42199	BPGM	up	GSE62165
9.72999e-15	-1.01547	CNTD1	down	GSE62165
9.83304e-15	1.71924	NPL	up	GSE62165
9.858e-15	3.74046	MATN3	up	GSE62165
9.95627e-15	2.0417	HTRA3	up	GSE62165
1.01659e-14	-1.10689	ATXN7	down	GSE62165
1.01715e-14	-0.705823	MED16	down	GSE62165
1.02168e-14	-1.30839	NAA16	down	GSE62165
1.03415e-14	-0.684616	TAS2R4	down	GSE62165
1.03853e-14	0.788074	DDX24	up	GSE62165
1.04084e-14	-0.658668	TAS1R2	down	GSE62165
1.04084e-14	1.32851	DNMT1	up	GSE62165
1.0447e-14	0.720131	PTPRA	up	GSE62165
1.0447e-14	1.16011	KATNAL1	up	GSE62165
1.05504e-14	0.914773	C1orf174	up	GSE62165
1.06339e-14	-0.943098	CYB561	down	GSE62165
1.08562e-14	-0.737728	EEF2	down	GSE62165
1.10471e-14	-1.05147	ACY3	down	GSE62165
1.10656e-14	2.90432	SFRP2	up	GSE62165
1.11605e-14	-0.912007	ACRBP	down	GSE62165
1.11903e-14	-0.668797	SRGAP2	down	GSE62165
1.12793e-14	-0.839495	KRTAP12-1	down	GSE62165
1.13809e-14	-0.691771	SIRT6	down	GSE62165
1.1418e-14	-1.73141	XBP1	down	GSE62165
1.16478e-14	-0.937506	EIF3L	down	GSE62165
1.1708e-14	-0.621446	GP9	down	GSE62165
1.18555e-14	-0.897672	KCNN2	down	GSE62165
1.20298e-14	-1.49382	FOXA2	down	GSE62165
1.20529e-14	1.1217	TXN	up	GSE62165
1.21424e-14	0.995669	IFNAR2	up	GSE62165
1.24825e-14	0.992067	RIN2	up	GSE62165
1.25693e-14	0.727362	RRAGC	up	GSE62165
1.26829e-14	-0.954214	ANO8	down	GSE62165
1.27827e-14	-1.57879	PBX1	down	GSE62165
1.27827e-14	1.00802	NXT1	up	GSE62165
1.28984e-14	1.12	TRIM59	up	GSE62165
1.31136e-14	1.97979	PSMB9	up	GSE62165
1.31147e-14	-0.642198	ODF3B	down	GSE62165
1.35014e-14	2.13406	FAR2	up	GSE62165
1.35222e-14	1.15589	PANX1	up	GSE62165
1.36854e-14	-1.67146	SYTL1	down	GSE62165
1.3708e-14	1.51294	TNFSF4	up	GSE62165
1.38404e-14	1.7593	P4HA1	up	GSE62165
1.39171e-14	1.00804	TXNDC9	up	GSE62165
1.43759e-14	2.5119	SPON1	up	GSE62165
1.43871e-14	-0.73162	CALML6	down	GSE62165
1.44487e-14	-3.02049	PAK3	down	GSE62165
1.446e-14	2.44291	PHLDA2	up	GSE62165
1.46057e-14	-2.64931	SPAG4	down	GSE62165
1.49855e-14	-0.666647	KRT76	down	GSE62165
1.52097e-14	1.33673	NAV1	up	GSE62165
1.53388e-14	1.29915	TMOD3	up	GSE62165
1.55072e-14	-0.604929	OR11L1	down	GSE62165
1.56004e-14	0.652001	MSRB2	up	GSE62165
1.6011e-14	-2.3029	PIWIL2	down	GSE62165
1.6011e-14	1.39614	MASTL	up	GSE62165
1.62782e-14	-0.709949	MRPS24	down	GSE62165
1.69123e-14	-0.760027	MAP3K9	down	GSE62165
1.77496e-14	-1.55984	SFXN2	down	GSE62165
1.77663e-14	-0.961475	PLIN4	down	GSE62165
1.81325e-14	-0.935711	TP53INP1	down	GSE62165
1.81535e-14	0.725388	RAP1A	up	GSE62165
1.83217e-14	1.1514	PFDN2	up	GSE62165
1.85271e-14	-1.05975	BCL11A	down	GSE62165
1.89713e-14	0.99379	RHOQ	up	GSE62165
1.91025e-14	-1.00236	SRM	down	GSE62165
1.91197e-14	-3.03252	EPB41L4B	down	GSE62165
1.91197e-14	-1.15169	ACADM	down	GSE62165
1.91379e-14	-0.611448	GPR31	down	GSE62165
1.91828e-14	1.30271	SLFN12	up	GSE62165
1.92527e-14	-0.746869	BLOC1S3	down	GSE62165
2.00718e-14	-2.44381	PHGDH	down	GSE62165
2.02606e-14	2.07112	CPZ	up	GSE62165
2.04103e-14	0.844702	PSEN1	up	GSE62165
2.09159e-14	1.23078	TCF12	up	GSE62165
2.09521e-14	-0.848376	USO1	down	GSE62165
2.10948e-14	-0.702692	WDR81	down	GSE62165
2.11703e-14	2.48937	ASPM	up	GSE62165
2.1319e-14	0.901387	KDM2A	up	GSE62165
2.16212e-14	2.70235	ANLN	up	GSE62165
2.22106e-14	-0.691416	EEF1B2	down	GSE62165
2.23352e-14	1.65718	HLA-DRB1	up	GSE62165
2.2478e-14	1.05277	KDM5B	up	GSE62165
2.25792e-14	-0.645977	MYOC	down	GSE62165
2.26372e-14	-0.661193	TCAP	down	GSE62165
2.28802e-14	0.905346	BNIP2	up	GSE62165
2.39142e-14	-0.96405	PWWP2B	down	GSE62165
2.39697e-14	1.42827	PTGIS	up	GSE62165
2.42234e-14	-0.749715	SRP68	down	GSE62165
2.45409e-14	1.11755	CEP135	up	GSE62165
2.47139e-14	-1.85778	ENPP1	down	GSE62165
2.47717e-14	1.63915	SLC22A4	up	GSE62165
2.51103e-14	-0.720899	TXNL1	down	GSE62165
2.54262e-14	0.830734	NRBP1	up	GSE62165
2.55351e-14	-0.778069	HEATR5B	down	GSE62165
2.58311e-14	2.78049	SLPI	up	GSE62165
2.59125e-14	1.37525	MMD	up	GSE62165
2.59841e-14	-0.656052	C2CD2L	down	GSE62165
2.60707e-14	-0.701628	C1orf127	down	GSE62165
2.71017e-14	0.909242	SLBP	up	GSE62165
2.7263e-14	-0.924815	RWDD1	down	GSE62165
2.74904e-14	-0.767568	OS9	down	GSE62165
2.77781e-14	-0.707139	LY6G5C	down	GSE62165
2.80634e-14	2.27129	CCNA2	up	GSE62165
2.80886e-14	0.683824	YTHDF2	up	GSE62165
2.82176e-14	-2.2677	MT1F	down	GSE62165
2.8254e-14	-1.01437	GPHN	down	GSE62165
2.82906e-14	-0.749327	GPR27	down	GSE62165
2.83748e-14	1.59623	TRAM2	up	GSE62165
2.84096e-14	1.08345	EIF2AK2	up	GSE62165
2.85087e-14	1.4199	DRAM1	up	GSE62165
2.91448e-14	-0.864418	TRIAP1	down	GSE62165
2.92609e-14	1.22407	FIGNL1	up	GSE62165
2.9504e-14	1.56857	DACT1	up	GSE62165
3.00505e-14	-0.994704	ADHFE1	down	GSE62165
3.26801e-14	-0.705127	ARID3B	down	GSE62165
3.45074e-14	2.44173	DCBLD2	up	GSE62165
3.53232e-14	-0.598596	ANKK1	down	GSE62165
3.54259e-14	-3.11641	GRB14	down	GSE62165
3.54671e-14	-2.24353	VEPH1	down	GSE62165
3.72934e-14	-0.598153	ACAD8	down	GSE62165
3.73869e-14	1.14472	PDK3	up	GSE62165
3.82575e-14	-1.09306	PCBD1	down	GSE62165
3.85349e-14	1.06979	MSL1	up	GSE62165
3.85349e-14	1.1479	ZWILCH	up	GSE62165
3.92588e-14	0.954506	PGAM1	up	GSE62165
3.92671e-14	0.783246	OSBPL11	up	GSE62165
3.98207e-14	1.22237	LMNB2	up	GSE62165
4.02142e-14	0.600548	VIM	up	GSE62165
4.02821e-14	0.777545	C5orf15	up	GSE62165
4.05606e-14	-1.01066	PEBP1	down	GSE62165
4.17109e-14	1.29737	MLLT3	up	GSE62165
4.26667e-14	1.63313	TRIM22	up	GSE62165
4.28277e-14	1.90806	ZFPM2	up	GSE62165
4.34485e-14	-0.80874	HOXC13	down	GSE62165
4.35355e-14	-0.692829	ASB16	down	GSE62165
4.35772e-14	1.37178	KLF7	up	GSE62165
4.38104e-14	0.781484	KDSR	up	GSE62165
4.38374e-14	2.01262	MSR1	up	GSE62165
4.39098e-14	-5.72064	TMED6	down	GSE62165
4.41168e-14	-0.876631	SLC25A36	down	GSE62165
4.42032e-14	0.739657	HECA	up	GSE62165
4.46145e-14	-0.59329	TNFRSF13B	down	GSE62165
4.58848e-14	-0.828665	SYNGR1	down	GSE62165
4.65739e-14	0.910041	NECAP2	up	GSE62165
4.70093e-14	0.985543	UBA6	up	GSE62165
4.75798e-14	0.977951	CHMP1A	up	GSE62165
4.76094e-14	4.80078	COL17A1	up	GSE62165
4.94518e-14	1.48445	EPS8	up	GSE62165
5.03304e-14	0.928248	RALB	up	GSE62165
5.11973e-14	1.49756	ARHGAP26	up	GSE62165
5.14917e-14	1.00333	SPATS2L	up	GSE62165
5.17615e-14	1.17106	FADD	up	GSE62165
5.21474e-14	1.61854	TSPAN5	up	GSE62165
5.25694e-14	-0.77954	ERLEC1	down	GSE62165
5.36934e-14	2.04231	CENPE	up	GSE62165
5.38041e-14	-0.630257	EPN1	down	GSE62165
5.40319e-14	-0.844669	RNF214	down	GSE62165
5.47645e-14	0.951078	MAGED2	up	GSE62165
5.51198e-14	-0.633012	EMG1	down	GSE62165
5.5383e-14	-0.646834	C16orf92	down	GSE62165
5.69429e-14	1.5401	BARD1	up	GSE62165
5.73257e-14	-3.32241	TMEM97	down	GSE62165
5.74585e-14	1.48789	LRCH2	up	GSE62165
5.81188e-14	1.47616	NBL1	up	GSE62165
6.01761e-14	2.65866	SDCBP2	up	GSE62165
6.05333e-14	1.48622	EMP3	up	GSE62165
6.07582e-14	-0.614274	PLA2G4F	down	GSE62165
6.1409e-14	0.85758	PDCL	up	GSE62165
6.15635e-14	1.0187	MEX3D	up	GSE62165
6.2129e-14	0.739346	NUDT3	up	GSE62165
6.26861e-14	-0.658345	FOXH1	down	GSE62165
6.58799e-14	-1.22258	ZNF181	down	GSE62165
6.62976e-14	1.14938	WWC3	up	GSE62165
6.6932e-14	-0.698823	DCTN4	down	GSE62165
6.76968e-14	1.19247	CARD16	up	GSE62165
6.83071e-14	0.728832	RAB21	up	GSE62165
6.88756e-14	2.32954	SEMA3A	up	GSE62165
7.00918e-14	0.627265	PDCL3	up	GSE62165
7.01405e-14	-0.714	NECAB2	down	GSE62165
7.1355e-14	-0.854308	AMIGO1	down	GSE62165
7.14271e-14	1.79779	SPAG1	up	GSE62165
7.14643e-14	0.992015	DNAJB6	up	GSE62165
7.14643e-14	-1.23105	FSCN2	down	GSE62165
7.39694e-14	-6.1685	AQP8	down	GSE62165
7.69826e-14	0.675497	ZNF548	up	GSE62165
7.76207e-14	-0.822281	ATG2B	down	GSE62165
7.78106e-14	-0.722694	JMJD8	down	GSE62165
7.8149e-14	1.11877	ARPC5L	up	GSE62165
8.05113e-14	-1.28838	ZMYND12	down	GSE62165
8.1071e-14	-2.28217	TCEA3	down	GSE62165
8.11129e-14	0.679129	MYL12B	up	GSE62165
8.15919e-14	0.839585	GNL2	up	GSE62165
8.18305e-14	2.77367	EGLN3	up	GSE62165
8.37954e-14	0.757069	RBM12	up	GSE62165
8.49847e-14	1.62909	TYROBP	up	GSE62165
8.63083e-14	1.33469	UBE2L6	up	GSE62165
9.09986e-14	-0.600068	FUNDC2	down	GSE62165
9.17159e-14	-4.16913	ANPEP	down	GSE62165
9.22645e-14	-1.78301	ACSS1	down	GSE62165
9.25161e-14	-0.633754	MSI1	down	GSE62165
9.25161e-14	-0.70549	SSR2	down	GSE62165
9.33703e-14	0.930518	SEC23IP	up	GSE62165
9.33708e-14	1.75731	SIPA1L2	up	GSE62165
9.37008e-14	-0.66565	CDH22	down	GSE62165
9.40716e-14	0.721456	NMT1	up	GSE62165
9.49033e-14	-1.03174	LGR4	down	GSE62165
9.49514e-14	0.821836	DOCK7	up	GSE62165
9.53652e-14	0.767743	YAF2	up	GSE62165
9.66281e-14	-0.971627	MAN1A2	down	GSE62165
9.83536e-14	1.01618	METTL13	up	GSE62165
9.93515e-14	0.973542	VKORC1L1	up	GSE62165
9.94e-14	0.70998	UBTD2	up	GSE62165
1.00202e-13	-0.688648	PCDHA3	down	GSE62165
1.00254e-13	-1.98792	TC2N	down	GSE62165
1.01606e-13	0.846033	XIAP	up	GSE62165
1.02394e-13	0.873194	TAOK3	up	GSE62165
1.0248e-13	-0.628633	NUBP2	down	GSE62165
1.03116e-13	-0.808726	NOXA1	down	GSE62165
1.0604e-13	1.32195	CENPL	up	GSE62165
1.06374e-13	0.975037	ABI2	up	GSE62165
1.0653e-13	1.11384	NEDD4	up	GSE62165
1.07038e-13	-0.590332	SREBF1	down	GSE62165
1.12434e-13	2.87404	SLC2A1	up	GSE62165
1.14609e-13	0.764868	TMEM199	up	GSE62165
1.15268e-13	-1.16603	LDLRAP1	down	GSE62165
1.16111e-13	2.24849	ADAM28	up	GSE62165
1.16834e-13	-0.72345	MRPL45	down	GSE62165
1.16926e-13	0.73322	TANK	up	GSE62165
1.193e-13	1.4129	SLC4A7	up	GSE62165
1.21109e-13	1.16185	ZNF267	up	GSE62165
1.2136e-13	-1.22977	DMXL1	down	GSE62165
1.25595e-13	2.06051	MN1	up	GSE62165
1.25873e-13	0.919239	NOP10	up	GSE62165
1.26217e-13	-0.835441	ATPAF1	down	GSE62165
1.26244e-13	-0.625003	ATP6V0A1	down	GSE62165
1.2696e-13	-0.610047	CRELD2	down	GSE62165
1.27271e-13	-2.00633	BCAT1	down	GSE62165
1.30059e-13	1.07103	SOCS5	up	GSE62165
1.30931e-13	-1.34569	SHC3	down	GSE62165
1.31464e-13	1.35485	SLCO3A1	up	GSE62165
1.31899e-13	1.52844	BCL2A1	up	GSE62165
1.32345e-13	-1.5802	CYP39A1	down	GSE62165
1.34026e-13	-3.25333	CHRM3	down	GSE62165
1.35663e-13	1.21235	MAPK6	up	GSE62165
1.35859e-13	-1.49108	MPP7	down	GSE62165
1.35892e-13	-1.47571	CGNL1	down	GSE62165
1.39348e-13	1.0894	PRR13	up	GSE62165
1.41398e-13	0.684641	UBA3	up	GSE62165
1.50265e-13	0.927306	ST3GAL2	up	GSE62165
1.53167e-13	-0.773017	SULT1C3	down	GSE62165
1.54005e-13	0.946811	PHF20	up	GSE62165
1.578e-13	-1.48133	INSR	down	GSE62165
1.59709e-13	1.4452	PRDM1	up	GSE62165
1.63612e-13	0.9756	WDFY1	up	GSE62165
1.63737e-13	-0.631085	RHPN1	down	GSE62165
1.65646e-13	0.80297	SDCBP	up	GSE62165
1.67136e-13	1.21024	RIPK2	up	GSE62165
1.70023e-13	2.23158	MAD2L1	up	GSE62165
1.70442e-13	1.12282	MR1	up	GSE62165
1.70604e-13	1.23704	MYO1D	up	GSE62165
1.70827e-13	-1.01874	SLC22A23	down	GSE62165
1.73348e-13	1.55651	HTRA1	up	GSE62165
1.74669e-13	1.69716	IFITM1	up	GSE62165
1.7564e-13	1.00589	DCLRE1B	up	GSE62165
1.76528e-13	-0.654757	PHF7	down	GSE62165
1.7877e-13	3.05949	AREG	up	GSE62165
1.82065e-13	0.910487	LMBR1	up	GSE62165
1.85857e-13	0.896526	ELOVL1	up	GSE62165
1.86844e-13	-1.33529	PKHD1	down	GSE62165
1.86944e-13	-1.91043	BSPRY	down	GSE62165
1.87435e-13	-0.696528	ANKRD46	down	GSE62165
1.87435e-13	-0.587215	OR10A4	down	GSE62165
1.88063e-13	0.82237	MAPK1IP1L	up	GSE62165
1.88357e-13	1.44002	STAMBPL1	up	GSE62165
1.8878e-13	1.32936	ENG	up	GSE62165
1.89916e-13	-0.721675	TMEM59	down	GSE62165
1.89938e-13	0.904916	BNIP3L	up	GSE62165
1.93336e-13	1.03708	MEX3B	up	GSE62165
1.95286e-13	-0.692981	DEFB4A	down	GSE62165
1.95451e-13	1.92433	SNAI2	up	GSE62165
1.9561e-13	0.945906	DLAT	up	GSE62165
1.98225e-13	1.21971	LYN	up	GSE62165
1.99364e-13	0.85761	ESYT2	up	GSE62165
1.99686e-13	1.18228	LIX1L	up	GSE62165
2.05277e-13	-0.620341	NRG2	down	GSE62165
2.05787e-13	-0.97132	PAAF1	down	GSE62165
2.10762e-13	2.40825	PRR15	up	GSE62165
2.14943e-13	-0.635274	SRMS	down	GSE62165
2.15968e-13	2.11088	CD163	up	GSE62165
2.18628e-13	2.45416	CCNB1	up	GSE62165
2.20771e-13	1.11055	ZEB2	up	GSE62165
2.26737e-13	0.968824	HLA-DRA	up	GSE62165
2.2857e-13	-0.773474	HSD17B4	down	GSE62165
2.30575e-13	-0.640902	IQSEC2	down	GSE62165
2.30763e-13	-0.769585	ANKS6	down	GSE62165
2.3089e-13	1.60715	TXNRD1	up	GSE62165
2.30966e-13	1.12064	ADCY3	up	GSE62165
2.32337e-13	2.07208	FABP3	up	GSE62165
2.39095e-13	-0.817415	RFC1	down	GSE62165
2.43596e-13	1.34313	GMFB	up	GSE62165
2.44333e-13	-0.985026	PRPF40B	down	GSE62165
2.45058e-13	0.705427	PTGES3	up	GSE62165
2.47475e-13	1.13804	SAP30	up	GSE62165
2.48323e-13	-0.629233	ASIP	down	GSE62165
2.48407e-13	1.52323	CLTB	up	GSE62165
2.53606e-13	-0.906042	ANO5	down	GSE62165
2.53748e-13	0.824061	ARL6IP6	up	GSE62165
2.54353e-13	-0.605042	SF3A2	down	GSE62165
2.54827e-13	2.66022	RSAD2	up	GSE62165
2.57189e-13	-0.613469	RELL2	down	GSE62165
2.5788e-13	0.872553	NEK7	up	GSE62165
2.59013e-13	-1.55288	VTCN1	down	GSE62165
2.59394e-13	0.789686	RAB11A	up	GSE62165
2.61878e-13	0.712217	GNPDA1	up	GSE62165
2.63508e-13	-0.81966	KLHDC2	down	GSE62165
2.63911e-13	-0.590222	TUT1	down	GSE62165
2.64587e-13	-0.942084	HACL1	down	GSE62165
2.68431e-13	-1.65696	SV2B	down	GSE62165
2.71523e-13	1.31444	MGAT4B	up	GSE62165
2.7418e-13	-2.35083	FLT3	down	GSE62165
2.83553e-13	1.44071	ENO1	up	GSE62165
2.83825e-13	-1.52719	APLP1	down	GSE62165
2.85273e-13	2.34282	BIK	up	GSE62165
2.92305e-13	-1.61498	TIFA	down	GSE62165
2.94844e-13	0.932915	NRAS	up	GSE62165
2.96855e-13	-0.722303	TEAD1	down	GSE62165
3.00616e-13	1.21712	CYBA	up	GSE62165
3.03868e-13	3.12353	MMP9	up	GSE62165
3.04153e-13	-2.62946	ECHDC3	down	GSE62165
3.06609e-13	0.739734	ATP6V1E1	up	GSE62165
3.0916e-13	-0.684711	SCFD1	down	GSE62165
3.10857e-13	0.832471	MAP4K5	up	GSE62165
3.15441e-13	1.54699	PRR16	up	GSE62165
3.27157e-13	2.4865	ESM1	up	GSE62165
3.28433e-13	2.50998	BUB1	up	GSE62165
3.35158e-13	2.12571	CENPK	up	GSE62165
3.41166e-13	-0.731139	INHA	down	GSE62165
3.44959e-13	-2.27368	BTG2	down	GSE62165
3.45755e-13	2.00621	UBE2S	up	GSE62165
3.48285e-13	1.67954	HS3ST1	up	GSE62165
3.48385e-13	-4.23936	VCX2	down	GSE62165
3.52123e-13	1.99696	C1QC	up	GSE62165
3.5442e-13	-0.674726	CCDC149	down	GSE62165
3.57544e-13	-0.832765	FNDC3A	down	GSE62165
3.57566e-13	-0.827582	PCOLCE	down	GSE62165
3.65477e-13	0.803405	G3BP2	up	GSE62165
3.66814e-13	1.57699	MFGE8	up	GSE62165
3.77195e-13	-0.82107	ZNF22	down	GSE62165
3.83608e-13	0.848343	NUP133	up	GSE62165
3.88197e-13	2.10156	SERTAD4	up	GSE62165
3.90696e-13	2.52973	TMPRSS4	up	GSE62165
3.92523e-13	-0.686365	ABHD14B	down	GSE62165
4.06156e-13	1.68287	KCNMB4	up	GSE62165
4.06178e-13	2.73294	IFI6	up	GSE62165
4.06178e-13	0.851075	PITPNB	up	GSE62165
4.17297e-13	0.890258	ETV6	up	GSE62165
4.18423e-13	0.697148	PHF23	up	GSE62165
4.20058e-13	-0.855266	GTF3A	down	GSE62165
4.21081e-13	-0.872715	LRRC28	down	GSE62165
4.26664e-13	1.40894	IFI35	up	GSE62165
4.28352e-13	-1.57516	GKAP1	down	GSE62165
4.29476e-13	0.80378	EED	up	GSE62165
4.30938e-13	-0.652843	ALMS1	down	GSE62165
4.31447e-13	-0.655283	AQP2	down	GSE62165
4.31906e-13	1.02943	NHS	up	GSE62165
4.35548e-13	1.49486	TSHZ3	up	GSE62165
4.38746e-13	1.38017	FGD6	up	GSE62165
4.44327e-13	-0.590729	ZNF250	down	GSE62165
4.52283e-13	-1.00277	RRS1	down	GSE62165
4.52462e-13	0.895938	MAP2K1	up	GSE62165
4.56859e-13	1.80433	PCSK5	up	GSE62165
4.58122e-13	-0.604812	KRT83	down	GSE62165
4.58122e-13	1.09098	PLEKHB2	up	GSE62165
4.59929e-13	-1.05602	ZNF503	down	GSE62165
4.63333e-13	1.04555	TUBA1A	up	GSE62165
4.69784e-13	-0.707837	SSTR4	down	GSE62165
4.69784e-13	-0.634593	DAGLA	down	GSE62165
4.81942e-13	-0.81326	HS6ST2	down	GSE62165
4.85092e-13	-0.599513	ADCK1	down	GSE62165
4.92318e-13	1.04648	RGS19	up	GSE62165
5.02422e-13	1.1882	FEM1B	up	GSE62165
5.05979e-13	2.96994	FAM83D	up	GSE62165
5.07637e-13	-0.920386	MAP1LC3A	down	GSE62165
5.08438e-13	-0.864213	ATP8A1	down	GSE62165
5.09333e-13	0.641682	RAB28	up	GSE62165
5.1021e-13	-0.661446	RPUSD4	down	GSE62165
5.1021e-13	2.57671	EPPK1	up	GSE62165
5.14144e-13	1.36981	PGK1	up	GSE62165
5.24622e-13	0.981316	SNX18	up	GSE62165
5.27936e-13	-0.927477	BET1L	down	GSE62165
5.46439e-13	1.06454	STON1	up	GSE62165
5.47347e-13	-0.904513	APOM	down	GSE62165
5.51507e-13	0.790771	TNFAIP8L1	up	GSE62165
5.55274e-13	1.11863	RABL2B	up	GSE62165
5.64034e-13	1.74254	AKAP12	up	GSE62165
5.67894e-13	-1.23256	ZNF853	down	GSE62165
5.77763e-13	1.28983	RARB	up	GSE62165
5.83696e-13	-2.6169	ONECUT1	down	GSE62165
5.84153e-13	0.688403	HMGB2	up	GSE62165
5.93769e-13	-0.617256	CMPK2	down	GSE62165
5.94958e-13	0.966326	FER	up	GSE62165
5.94958e-13	-1.49907	CNKSR3	down	GSE62165
6.06905e-13	-0.790447	RRP12	down	GSE62165
6.11626e-13	-0.730308	CCDC28A	down	GSE62165
6.12403e-13	1.05137	CTTN	up	GSE62165
6.14017e-13	1.10879	WASF1	up	GSE62165
6.16716e-13	0.973796	ZNRF1	up	GSE62165
6.2218e-13	0.645056	SNAPIN	up	GSE62165
6.22293e-13	1.34363	CHST15	up	GSE62165
6.26973e-13	-0.599392	CALN1	down	GSE62165
6.3678e-13	1.24412	TFPT	up	GSE62165
6.40377e-13	1.31363	CLVS1	up	GSE62165
6.50548e-13	-0.837306	AFMID	down	GSE62165
6.56406e-13	1.68052	HPSE	up	GSE62165
6.60071e-13	0.626692	IRF2	up	GSE62165
6.60461e-13	-0.612665	TPSG1	down	GSE62165
6.68323e-13	2.00733	NUSAP1	up	GSE62165
6.80502e-13	1.21494	SNRPD1	up	GSE62165
6.99809e-13	1.40449	RNF213	up	GSE62165
7.00186e-13	-1.08943	OBSL1	down	GSE62165
7.15635e-13	1.10838	TIGD1	up	GSE62165
7.15635e-13	1.21426	HSDL1	up	GSE62165
7.30239e-13	1.2714	SCO2	up	GSE62165
[truncated: 2,687 more rows]

## Sheet: GSE60979
S1 Data. Differentially expressed genes analysis and intersection results of 7 geo datasets
padj	log2FoldChange	Symbol	Label	Groups
8.67012e-08	4.63845	SFN	up	GSE60979
9.5805e-08	3.76821	LAMB3	up	GSE60979
9.5805e-08	3.88138	MMP11	up	GSE60979
9.5805e-08	2.72662	CDH3	up	GSE60979
9.5805e-08	2.44204	MDFI	up	GSE60979
9.5805e-08	0.970705	MVP	up	GSE60979
1.02801e-07	1.4143	ARAP3	up	GSE60979
1.12335e-07	2.38989	S100A6	up	GSE60979
1.12335e-07	1.92436	EFNB1	up	GSE60979
1.13548e-07	3.12303	IGFBP3	up	GSE60979
1.13548e-07	1.85273	COL4A1	up	GSE60979
1.33685e-07	3.27748	LAMC2	up	GSE60979
1.55154e-07	1.62452	VDR	up	GSE60979
2.26681e-07	1.70673	CACNB3	up	GSE60979
2.26681e-07	1.82831	ITGA2	up	GSE60979
2.35763e-07	2.34431	SRPX2	up	GSE60979
2.55764e-07	3.47051	KRT19	up	GSE60979
3.42103e-07	-1.55586	SSX3	down	GSE60979
3.42103e-07	-1.78985	MIXL1	down	GSE60979
3.64093e-07	1.61183	NTM	up	GSE60979
3.64499e-07	1.74873	FHL2	up	GSE60979
3.67792e-07	2.17368	ITGB4	up	GSE60979
3.93003e-07	-1.22052	ZNF80	down	GSE60979
4.19706e-07	2.02057	MXRA8	up	GSE60979
4.73334e-07	2.76665	NPTX1	up	GSE60979
4.73334e-07	1.56678	MICALL2	up	GSE60979
4.95707e-07	2.21278	PDLIM7	up	GSE60979
4.95707e-07	2.29625	GPRC5A	up	GSE60979
4.95707e-07	1.91663	CAPN5	up	GSE60979
4.95707e-07	4.38422	TNS4	up	GSE60979
5.26647e-07	1.15802	FAT1	up	GSE60979
5.45898e-07	2.50287	TUBB3	up	GSE60979
5.50104e-07	1.47202	ANO1	up	GSE60979
5.50104e-07	1.31362	SGIP1	up	GSE60979
5.52261e-07	-0.835943	LIMD1	down	GSE60979
5.52571e-07	-0.700016	TCEANC2	down	GSE60979
5.52571e-07	0.844173	CDR2L	up	GSE60979
5.52571e-07	-2.24442	TTC31	down	GSE60979
5.52571e-07	1.61566	ITPR3	up	GSE60979
5.86634e-07	-1.02231	MBD3L1	down	GSE60979
6.01079e-07	2.45513	OASL	up	GSE60979
6.70452e-07	3.32413	SULF1	up	GSE60979
6.70452e-07	-1.13285	PCDH11X	down	GSE60979
6.72256e-07	1.77616	CA13	up	GSE60979
6.72256e-07	-1.70667	CYP7A1	down	GSE60979
6.82443e-07	2.53088	MALL	up	GSE60979
6.8872e-07	-0.828005	HDHD2	down	GSE60979
7.02301e-07	-2.87441	SMR3A	down	GSE60979
7.71447e-07	-1.61632	ZXDA	down	GSE60979
7.72026e-07	2.01733	HAPLN3	up	GSE60979
7.74056e-07	1.86041	NOX4	up	GSE60979
7.74056e-07	-1.57933	CACNG3	down	GSE60979
7.74056e-07	-1.07771	ANAPC16	down	GSE60979
8.00009e-07	-1.85909	GHSR	down	GSE60979
8.00009e-07	-1.393	RSPH6A	down	GSE60979
8.49415e-07	-1.1213	SPCS3	down	GSE60979
8.49415e-07	1.083	RSAD2	up	GSE60979
9.0626e-07	2.49006	SLC16A3	up	GSE60979
9.0626e-07	-3.17496	SPACA3	down	GSE60979
9.2365e-07	-1.20744	ZNF215	down	GSE60979
9.7991e-07	-0.789221	FAM90A10	down	GSE60979
9.81771e-07	1.81722	OSBPL3	up	GSE60979
9.86176e-07	2.2387	CORO2A	up	GSE60979
9.86176e-07	4.20265	KRT14	up	GSE60979
9.86176e-07	-0.925806	SEZ6	down	GSE60979
9.86176e-07	-0.927932	DIS3L	down	GSE60979
9.86176e-07	2.09618	STRA6	up	GSE60979
1.0076e-06	1.92363	IQGAP3	up	GSE60979
1.09691e-06	-0.855701	ALX4	down	GSE60979
1.13427e-06	2.03221	MTMR11	up	GSE60979
1.16951e-06	2.07081	FOXS1	up	GSE60979
1.16951e-06	2.22998	CXCL14	up	GSE60979
1.16951e-06	0.776351	MYL12B	up	GSE60979
1.19814e-06	1.33469	AHR	up	GSE60979
1.19814e-06	4.02862	CTSE	up	GSE60979
1.20522e-06	-2.27566	GPHB5	down	GSE60979
1.21074e-06	2.18444	IGFBP5	up	GSE60979
1.34057e-06	-1.4212	SLC16A11	down	GSE60979
1.34772e-06	2.07173	MST1R	up	GSE60979
1.34772e-06	2.11312	SYTL2	up	GSE60979
1.34772e-06	-1.59055	ST6GALNAC4	down	GSE60979
1.39353e-06	-2.21807	AKAP6	down	GSE60979
1.3965e-06	1.64515	COL4A2	up	GSE60979
1.40144e-06	-1.15862	RFPL4A	down	GSE60979
1.4409e-06	2.41967	PITX1	up	GSE60979
1.44174e-06	2.24012	IFI27	up	GSE60979
1.45974e-06	-1.00994	DNAJC4	down	GSE60979
1.46812e-06	-1.45908	CIB4	down	GSE60979
1.51483e-06	2.27284	PLEKHN1	up	GSE60979
1.51483e-06	1.97345	CEACAM1	up	GSE60979
1.53939e-06	-0.9343	KRTAP4-12	down	GSE60979
1.56248e-06	2.82439	FN1	up	GSE60979
1.57281e-06	-0.925638	OPRL1	down	GSE60979
1.57951e-06	-0.890158	NPPA	down	GSE60979
1.62297e-06	-1.17985	CSF2RB	down	GSE60979
1.67453e-06	-1.15139	SIDT2	down	GSE60979
1.72101e-06	1.81075	TNFAIP2	up	GSE60979
1.72101e-06	-1.2466	ANGEL1	down	GSE60979
1.73117e-06	0.895528	ACTB	up	GSE60979
1.75656e-06	4.93291	S100P	up	GSE60979
1.75656e-06	-1.56812	CADPS2	down	GSE60979
1.75656e-06	2.06537	MMP14	up	GSE60979
1.75656e-06	3.58432	COL10A1	up	GSE60979
1.75799e-06	-1.89552	CRNN	down	GSE60979
1.75799e-06	-0.815657	ERCC2	down	GSE60979
1.75799e-06	-0.858981	OR1C1	down	GSE60979
1.78027e-06	-1.96022	ITGA2B	down	GSE60979
1.84659e-06	-1.12942	MRPS27	down	GSE60979
1.8494e-06	-1.83935	C5	down	GSE60979
1.85695e-06	0.860677	ETV1	up	GSE60979
1.85695e-06	2.23875	GRIN2D	up	GSE60979
1.85695e-06	-2.46861	HRH2	down	GSE60979
1.85695e-06	-1.36211	COG2	down	GSE60979
1.87025e-06	1.52055	CAMK2N1	up	GSE60979
1.89739e-06	2.50558	LEF1	up	GSE60979
1.89739e-06	-0.968792	PCYT1B	down	GSE60979
1.89739e-06	-3.56313	GPHA2	down	GSE60979
1.94786e-06	1.54585	SH3PXD2A	up	GSE60979
1.94786e-06	-1.44338	KRTAP13-1	down	GSE60979
1.95512e-06	1.7139	ENTPD1	up	GSE60979
1.95512e-06	1.18075	CACNA1C	up	GSE60979
1.95512e-06	1.53644	MDK	up	GSE60979
2.03314e-06	-2.06759	BANF2	down	GSE60979
2.03314e-06	1.5769	SKIL	up	GSE60979
2.06841e-06	2.6464	ADAMTS14	up	GSE60979
2.07162e-06	-1.62653	OR1E1	down	GSE60979
2.07162e-06	-2.06314	RIMS4	down	GSE60979
2.09292e-06	-0.650729	KRT37	down	GSE60979
2.10531e-06	-1.537	SLC36A3	down	GSE60979
2.27071e-06	1.94099	PHLDA2	up	GSE60979
2.2816e-06	2.26501	GLI1	up	GSE60979
2.30512e-06	-1.05532	OR13H1	down	GSE60979
2.32977e-06	1.25025	NOTCH3	up	GSE60979
2.33441e-06	-0.950085	KLK2	down	GSE60979
2.3366e-06	-1.61149	LILRA4	down	GSE60979
2.3366e-06	2.26514	STYK1	up	GSE60979
2.33678e-06	1.03394	DOCK6	up	GSE60979
2.33678e-06	-2.69554	PSAT1	down	GSE60979
2.33678e-06	1.68672	PFKP	up	GSE60979
2.33976e-06	3.39295	INHBA	up	GSE60979
2.35007e-06	-2.65215	KRT28	down	GSE60979
2.35007e-06	0.962208	ARPC2	up	GSE60979
2.35007e-06	1.75564	SERPINH1	up	GSE60979
2.35137e-06	1.94293	RHBDL2	up	GSE60979
2.3676e-06	-0.732665	GALT	down	GSE60979
2.3676e-06	3.81381	KRT17	up	GSE60979
2.42719e-06	1.1006	CYTH3	up	GSE60979
2.43879e-06	0.617353	TIAM2	up	GSE60979
2.44914e-06	-1.41518	OR9Q1	down	GSE60979
2.44914e-06	2.74382	FOXL1	up	GSE60979
2.44914e-06	1.6628	MEGF6	up	GSE60979
2.47121e-06	-1.69349	OR2B6	down	GSE60979
2.47121e-06	2.6035	TMC5	up	GSE60979
2.67649e-06	-1.23021	SYT15	down	GSE60979
2.67649e-06	1.93816	MBOAT2	up	GSE60979
2.67649e-06	-1.91714	KRT74	down	GSE60979
2.73343e-06	-1.8483	IL1RL2	down	GSE60979
2.79207e-06	1.63424	NNMT	up	GSE60979
2.79207e-06	-1.34954	PRPS1	down	GSE60979
2.80227e-06	-1.12318	KATNB1	down	GSE60979
2.80227e-06	2.00114	SDCBP2	up	GSE60979
2.80227e-06	1.36657	FGD5	up	GSE60979
2.80227e-06	2.18669	GJB3	up	GSE60979
2.89224e-06	-1.81093	PAQR7	down	GSE60979
2.89224e-06	1.61438	S100A16	up	GSE60979
2.89224e-06	-0.85432	SYNJ2	down	GSE60979
2.90105e-06	-0.779946	POU2F2	down	GSE60979
2.90105e-06	1.97799	XAF1	up	GSE60979
2.94514e-06	-1.43657	PHOSPHO1	down	GSE60979
3.00813e-06	-1.22809	CCKAR	down	GSE60979
3.00813e-06	1.4548	FRMD5	up	GSE60979
3.00813e-06	2.21847	VILL	up	GSE60979
3.0271e-06	-1.22074	PLD6	down	GSE60979
3.0271e-06	-0.758437	RGR	down	GSE60979
3.06775e-06	-2.97143	C16orf92	down	GSE60979
3.1132e-06	0.839234	NCOR2	up	GSE60979
3.12041e-06	-0.662305	CUX2	down	GSE60979
3.12041e-06	1.89938	PRRX2	up	GSE60979
3.12041e-06	1.16355	RAI14	up	GSE60979
3.13053e-06	1.81557	ITGA1	up	GSE60979
3.13053e-06	-0.945947	CCDC15	down	GSE60979
3.31636e-06	1.23745	TPBG	up	GSE60979
3.34822e-06	1.58716	TBX2	up	GSE60979
3.34822e-06	1.92131	IGFL2	up	GSE60979
3.34822e-06	1.36258	GGT5	up	GSE60979
3.34822e-06	-0.61781	GTF3A	down	GSE60979
3.41437e-06	-0.629385	TATDN3	down	GSE60979
3.56781e-06	1.60535	KLF7	up	GSE60979
3.56781e-06	2.02483	SLC24A3	up	GSE60979
3.59283e-06	-1.00619	OR1D5	down	GSE60979
3.60271e-06	1.37314	SEC14L2	up	GSE60979
3.61555e-06	0.98798	PCDH1	up	GSE60979
3.62689e-06	-1.48771	PTGER4	down	GSE60979
3.63453e-06	0.984732	STX1A	up	GSE60979
3.69237e-06	1.14864	TRIO	up	GSE60979
3.69237e-06	2.02359	SLC45A3	up	GSE60979
3.74939e-06	1.32615	TMC7	up	GSE60979
3.93901e-06	1.03036	RASAL2	up	GSE60979
3.93901e-06	1.56235	MXD1	up	GSE60979
3.97385e-06	-1.61273	VIPR2	down	GSE60979
4.01641e-06	-1.90955	FKBP11	down	GSE60979
4.04685e-06	-1.28061	NME9	down	GSE60979
4.05167e-06	2.05219	NPR3	up	GSE60979
4.05167e-06	-0.768055	GPRC5D	down	GSE60979
4.08684e-06	-2.03459	FBXW12	down	GSE60979
4.08684e-06	1.43822	LRFN4	up	GSE60979
4.08684e-06	2.11867	ADAM8	up	GSE60979
4.08684e-06	-0.879868	MCEE	down	GSE60979
4.08684e-06	0.794721	MYH9	up	GSE60979
4.08684e-06	1.13773	KLHL25	up	GSE60979
4.08684e-06	-1.31979	PSKH2	down	GSE60979
4.08684e-06	-3.28136	CCKBR	down	GSE60979
4.08684e-06	3.92022	CEACAM6	up	GSE60979
4.08684e-06	0.997438	PLXNA3	up	GSE60979
4.08684e-06	-1.15179	PIWIL3	down	GSE60979
4.08684e-06	2.10051	SULF2	up	GSE60979
4.08684e-06	0.979213	CMIP	up	GSE60979
4.08684e-06	2.90441	GJB2	up	GSE60979
4.15663e-06	-1.35588	MC2R	down	GSE60979
4.15663e-06	1.17509	PGF	up	GSE60979
4.15663e-06	-0.596524	WDR48	down	GSE60979
4.18123e-06	2.06682	UBE2T	up	GSE60979
4.18123e-06	-2.38433	SLC16A13	down	GSE60979
4.18708e-06	-1.57525	PABPC1L2B	down	GSE60979
4.20633e-06	-0.81354	HMGB4	down	GSE60979
4.20633e-06	1.18991	LYPD5	up	GSE60979
4.28629e-06	-1.20688	XCR1	down	GSE60979
4.2881e-06	1.90843	HTRA3	up	GSE60979
4.30306e-06	-1.00674	ERP29	down	GSE60979
4.41529e-06	-1.16451	SLC2A11	down	GSE60979
4.45742e-06	-1.29055	SPINT3	down	GSE60979
4.48825e-06	-1.14072	OR2B11	down	GSE60979
4.48825e-06	-1.18166	DNAL4	down	GSE60979
4.54899e-06	1.02627	PON2	up	GSE60979
4.58909e-06	1.83552	NOG	up	GSE60979
4.58909e-06	-1.69945	AMHR2	down	GSE60979
4.58909e-06	1.54166	SUSD2	up	GSE60979
4.58909e-06	-1.71383	KRTAP23-1	down	GSE60979
4.60592e-06	1.17603	PML	up	GSE60979
4.60592e-06	-1.34195	SRPRB	down	GSE60979
4.60592e-06	1.75543	SPAG5	up	GSE60979
4.60592e-06	0.985562	LRRFIP1	up	GSE60979
4.62806e-06	2.28953	PLAU	up	GSE60979
4.67025e-06	1.43924	LAMA3	up	GSE60979
4.67939e-06	2.39943	VCAN	up	GSE60979
4.7464e-06	1.42119	LGALS9C	up	GSE60979
4.82168e-06	-2.70362	ZNF592	down	GSE60979
4.84405e-06	-0.983036	MOG	down	GSE60979
4.85315e-06	-1.89944	MYH7	down	GSE60979
4.87965e-06	1.59851	TPM4	up	GSE60979
4.87965e-06	-1.58158	KCNJ8	down	GSE60979
4.87965e-06	2.20714	COL12A1	up	GSE60979
4.87965e-06	-1.26749	EIF3L	down	GSE60979
4.87965e-06	-0.97113	PABPC4	down	GSE60979
4.89416e-06	-1.95464	DOCK3	down	GSE60979
4.95032e-06	3.38073	COL1A1	up	GSE60979
4.95032e-06	1.63529	TRIM15	up	GSE60979
4.95032e-06	-1.96796	USH1G	down	GSE60979
4.95032e-06	0.871688	NHS	up	GSE60979
5.05402e-06	-1.41478	SSR4	down	GSE60979
5.05402e-06	0.663534	MAST2	up	GSE60979
5.16811e-06	0.954384	GIPC1	up	GSE60979
5.24119e-06	-2.38145	TAAR8	down	GSE60979
5.24119e-06	2.37899	HS3ST1	up	GSE60979
5.24559e-06	-1.74023	KRTAP9-1	down	GSE60979
5.50196e-06	2.89127	CST1	up	GSE60979
5.54942e-06	0.707966	MYO1D	up	GSE60979
5.54942e-06	1.59603	ELF4	up	GSE60979
5.54942e-06	-0.817427	RABL2A	down	GSE60979
5.54942e-06	0.906471	YAP1	up	GSE60979
5.54942e-06	-1.06032	KCNMB1	down	GSE60979
5.54942e-06	-1.68728	SV2C	down	GSE60979
5.5773e-06	1.62186	LAMA4	up	GSE60979
5.5773e-06	2.12649	SLC44A4	up	GSE60979
5.5773e-06	-0.850618	PPIF	down	GSE60979
5.58867e-06	2.3859	CST2	up	GSE60979
5.58867e-06	2.57274	THBS2	up	GSE60979
5.58867e-06	-0.85408	DERL2	down	GSE60979
5.6166e-06	-1.52971	DLK2	down	GSE60979
5.61764e-06	1.3708	GPR4	up	GSE60979
5.7444e-06	1.43427	DDR2	up	GSE60979
5.74709e-06	-1.86393	PARD6A	down	GSE60979
5.74709e-06	0.685544	PICALM	up	GSE60979
5.74709e-06	1.8255	GBP2	up	GSE60979
5.74709e-06	-0.588995	COPS3	down	GSE60979
5.74709e-06	-1.58791	SEC11C	down	GSE60979
5.74709e-06	-1.84844	KCNJ5	down	GSE60979
5.74709e-06	2.60502	COL8A1	up	GSE60979
5.74709e-06	-1.62284	MAGEB17	down	GSE60979
5.75648e-06	-0.704883	ACYP2	down	GSE60979
5.77813e-06	2.13487	CAPN8	up	GSE60979
5.78553e-06	-2.31723	P2RX1	down	GSE60979
5.8045e-06	1.60499	ID1	up	GSE60979
5.8045e-06	-2.41398	GAMT	down	GSE60979
5.86166e-06	-2.39075	KRTAP10-6	down	GSE60979
5.89306e-06	-0.759467	LY6G5C	down	GSE60979
5.96437e-06	2.9759	CLIC3	up	GSE60979
6.06647e-06	1.19335	S100A10	up	GSE60979
6.06647e-06	-2.0947	HTR3E	down	GSE60979
6.06647e-06	-1.85339	SBK2	down	GSE60979
6.06647e-06	2.67987	KCNN4	up	GSE60979
6.06647e-06	-1.52872	AMBN	down	GSE60979
6.07538e-06	-1.28715	KIF17	down	GSE60979
6.10371e-06	-1.39848	CRELD2	down	GSE60979
6.10371e-06	-2.54494	GDF10	down	GSE60979
6.11507e-06	-1.28729	HRC	down	GSE60979
6.27632e-06	-1.67925	DCAF4L2	down	GSE60979
6.33874e-06	2.18335	THY1	up	GSE60979
6.34584e-06	0.740329	RCC2	up	GSE60979
6.34584e-06	-0.943455	AGA	down	GSE60979
6.34584e-06	0.809911	ABCC1	up	GSE60979
6.34584e-06	3.76055	KLK7	up	GSE60979
6.34584e-06	-1.01556	PRADC1	down	GSE60979
6.34584e-06	0.721393	TOM1	up	GSE60979
6.34584e-06	1.07156	ATP10A	up	GSE60979
6.34584e-06	1.1534	CSGALNACT2	up	GSE60979
6.34584e-06	-2.53471	TPST2	down	GSE60979
6.34584e-06	-0.797835	OGFOD2	down	GSE60979
6.34584e-06	-0.970053	OR10K1	down	GSE60979
6.34584e-06	-0.842556	NPFFR1	down	GSE60979
6.34892e-06	-1.12219	KRTAP5-4	down	GSE60979
6.46612e-06	1.17567	GNAI2	up	GSE60979
6.50618e-06	-1.421	AGBL1	down	GSE60979
6.50618e-06	1.22304	ABLIM3	up	GSE60979
6.51434e-06	-0.940533	ALOXE3	down	GSE60979
6.62843e-06	1.61316	EFNB2	up	GSE60979
6.63861e-06	-0.664826	ACAD9	down	GSE60979
6.66556e-06	2.50925	PLAT	up	GSE60979
6.67726e-06	0.873977	PTBP3	up	GSE60979
6.69547e-06	1.71737	OSBPL10	up	GSE60979
6.7359e-06	3.19411	TRIM29	up	GSE60979
6.7359e-06	-1.21422	KIAA1210	down	GSE60979
6.7359e-06	-0.762297	SEC61B	down	GSE60979
6.7359e-06	-0.675603	KRTAP12-3	down	GSE60979
6.7359e-06	1.94866	COL7A1	up	GSE60979
6.7359e-06	-1.22057	SLC25A45	down	GSE60979
6.80887e-06	-0.874502	PHPT1	down	GSE60979
6.9222e-06	1.54208	IL1RAP	up	GSE60979
6.9222e-06	-0.950713	CD320	down	GSE60979
6.9222e-06	-2.95393	KRT85	down	GSE60979
6.9222e-06	1.04006	SEMA3F	up	GSE60979
6.92442e-06	2.20073	MFSD2A	up	GSE60979
6.99076e-06	-0.739433	HFE	down	GSE60979
6.99076e-06	1.93088	BGN	up	GSE60979
7.07522e-06	2.06768	SLC4A11	up	GSE60979
7.07522e-06	-1.30174	SLC25A47	down	GSE60979
7.07522e-06	0.998908	DDAH2	up	GSE60979
7.16373e-06	-1.39805	PSMD6	down	GSE60979
7.17532e-06	-1.05663	SYNGR1	down	GSE60979
7.25865e-06	-1.35095	SLC1A4	down	GSE60979
7.28661e-06	2.58485	ST6GALNAC1	up	GSE60979
7.29936e-06	0.975853	PLEKHG2	up	GSE60979
7.29936e-06	0.937128	TRIP10	up	GSE60979
7.31565e-06	1.43404	ARHGAP27	up	GSE60979
7.3264e-06	-0.774425	CCDC141	down	GSE60979
7.37189e-06	-1.11	MYBPC3	down	GSE60979
7.4053e-06	1.18317	HOMER3	up	GSE60979
7.4197e-06	-0.989513	UBE2F	down	GSE60979
7.44155e-06	2.35496	ZNF469	up	GSE60979
7.49403e-06	-0.926453	DYM	down	GSE60979
7.49403e-06	1.36934	SGPP2	up	GSE60979
7.51625e-06	-1.04835	C15orf61	down	GSE60979
7.58683e-06	-1.03752	ERLIN2	down	GSE60979
7.66118e-06	1.72601	PDPN	up	GSE60979
7.68046e-06	-0.927403	ENDOG	down	GSE60979
7.72779e-06	-2.10968	OR6K3	down	GSE60979
7.8628e-06	-0.923291	ATMIN	down	GSE60979
7.8628e-06	-3.18571	KRT9	down	GSE60979
7.8717e-06	-0.922459	CDH5	down	GSE60979
7.87646e-06	3.3915	SERPINB5	up	GSE60979
7.8903e-06	-4.03337	GPR50	down	GSE60979
7.8903e-06	0.864859	YWHAZ	up	GSE60979
7.8903e-06	0.782842	NADSYN1	up	GSE60979
7.92371e-06	-2.60077	COCH	down	GSE60979
7.9911e-06	-0.787107	ARSF	down	GSE60979
8.02265e-06	1.7755	ISLR	up	GSE60979
8.02265e-06	-0.681286	COQ10A	down	GSE60979
8.02265e-06	2.43835	COL1A2	up	GSE60979
8.19114e-06	1.45206	EPSTI1	up	GSE60979
8.24668e-06	-2.06728	CXorf65	down	GSE60979
8.2805e-06	-0.724222	ELF2	down	GSE60979
8.35986e-06	0.626365	CYB5R3	up	GSE60979
8.35986e-06	0.729403	SEMA4C	up	GSE60979
8.35986e-06	-1.43063	OR1S2	down	GSE60979
8.35986e-06	-2.37156	OR5A1	down	GSE60979
8.35986e-06	1.57472	ITIH3	up	GSE60979
8.35986e-06	0.893318	OSMR	up	GSE60979
8.41205e-06	2.00452	SEMA7A	up	GSE60979
8.41205e-06	-2.20766	TMEM179	down	GSE60979
8.42305e-06	1.26718	MARCKSL1	up	GSE60979
8.42305e-06	-1.22345	FAM181B	down	GSE60979
8.56908e-06	-1.21481	NUDT10	down	GSE60979
8.77444e-06	-1.66351	ACBD4	down	GSE60979
8.85754e-06	-1.45732	NGB	down	GSE60979
8.95841e-06	-1.25145	PEX7	down	GSE60979
8.95841e-06	-0.845089	TCP10L	down	GSE60979
8.98804e-06	-0.957269	ARL5C	down	GSE60979
8.99988e-06	1.25714	S100A3	up	GSE60979
8.99988e-06	-1.32221	ANKRD24	down	GSE60979
9.10984e-06	1.39977	PGM2L1	up	GSE60979
9.21583e-06	-1.44316	GML	down	GSE60979
9.30946e-06	2.06142	DPYSL3	up	GSE60979
9.3521e-06	-1.6519	ABCC10	down	GSE60979
9.3521e-06	-1.49199	OR8H3	down	GSE60979
9.37552e-06	-2.37281	CYP11A1	down	GSE60979
9.48652e-06	-0.642456	DRG2	down	GSE60979
9.51954e-06	-1.07542	OR5F1	down	GSE60979
9.58256e-06	-0.891712	OR2T4	down	GSE60979
9.58256e-06	0.932391	PLA2R1	up	GSE60979
9.58714e-06	0.965813	CTTNBP2NL	up	GSE60979
9.63259e-06	1.86784	AHNAK2	up	GSE60979
9.71497e-06	0.917847	DVL3	up	GSE60979
9.71878e-06	-0.91433	FXN	down	GSE60979
9.71878e-06	-0.981846	CORT	down	GSE60979
9.71878e-06	1.91082	HOXA3	up	GSE60979
9.76512e-06	-1.75132	ICMT	down	GSE60979
9.76512e-06	-0.8603	EIF2AK3	down	GSE60979
9.91541e-06	0.660662	OSBPL5	up	GSE60979
9.94081e-06	-0.724831	MAG	down	GSE60979
1.00797e-05	-1.82365	OR56A4	down	GSE60979
1.01142e-05	1.67654	EPS8L1	up	GSE60979
1.01218e-05	-2.22616	KRTAP2-1	down	GSE60979
1.01218e-05	-0.990655	RUFY4	down	GSE60979
1.01218e-05	0.805047	CAPN2	up	GSE60979
1.01218e-05	-1.68039	TNR	down	GSE60979
1.01218e-05	0.776735	CTTN	up	GSE60979
1.01218e-05	-1.91816	PEBP4	down	GSE60979
1.01921e-05	-1.6213	ARSH	down	GSE60979
1.01921e-05	0.87047	NAB1	up	GSE60979
1.02765e-05	-1.03171	LRFN1	down	GSE60979
1.03213e-05	-1.32471	PRCD	down	GSE60979
1.03238e-05	1.24323	NEDD9	up	GSE60979
1.03801e-05	-0.745611	ATP12A	down	GSE60979
1.03853e-05	1.91234	PNPLA3	up	GSE60979
1.03853e-05	1.05065	EPS8	up	GSE60979
1.03853e-05	1.79727	C15orf48	up	GSE60979
1.03853e-05	2.26721	HJURP	up	GSE60979
1.04442e-05	-1.02151	OR2M3	down	GSE60979
1.04442e-05	-1.82816	SCGB1D1	down	GSE60979
1.04442e-05	-1.33614	FRG2	down	GSE60979
1.04442e-05	-1.97081	LGI3	down	GSE60979
1.04497e-05	-0.939116	NR1I3	down	GSE60979
1.04881e-05	1.14085	TMEM233	up	GSE60979
1.04898e-05	-1.7903	ALOX12B	down	GSE60979
1.04898e-05	-2.25293	RPL3L	down	GSE60979
1.06061e-05	0.672608	GSS	up	GSE60979
1.07027e-05	0.888465	TRIB2	up	GSE60979
1.0744e-05	-2.60753	GUCA1C	down	GSE60979
1.0744e-05	-1.58183	CERS4	down	GSE60979
1.07634e-05	-0.900888	CHCHD5	down	GSE60979
1.07634e-05	-0.653021	SERP1	down	GSE60979
1.07783e-05	-0.968247	ESRRG	down	GSE60979
1.09269e-05	-0.679362	TEX14	down	GSE60979
1.09269e-05	1.43271	FOXF2	up	GSE60979
1.09269e-05	1.47123	TIMP2	up	GSE60979
1.09714e-05	-0.781954	DUXA	down	GSE60979
1.10161e-05	1.49033	PDGFRB	up	GSE60979
1.10574e-05	-1.06976	DTNA	down	GSE60979
1.10574e-05	-1.93603	KRT78	down	GSE60979
1.11395e-05	-1.57819	KLK4	down	GSE60979
1.12112e-05	-0.871065	GGT7	down	GSE60979
1.13457e-05	1.22341	CCDC68	up	GSE60979
1.13552e-05	-1.05787	IPO11	down	GSE60979
1.14069e-05	4.34577	KLK8	up	GSE60979
1.14696e-05	-1.28224	ACAT1	down	GSE60979
1.14696e-05	-0.940119	MLST8	down	GSE60979
1.15017e-05	-1.15207	ASTL	down	GSE60979
1.15715e-05	-1.30164	MOS	down	GSE60979
1.15715e-05	1.08373	CAMSAP2	up	GSE60979
1.17236e-05	-0.992316	GHRH	down	GSE60979
1.18551e-05	2.56874	TSPAN1	up	GSE60979
1.18551e-05	-1.42321	DHRS12	down	GSE60979
1.19369e-05	-1.08876	HCN1	down	GSE60979
1.19934e-05	1.03829	PLXDC1	up	GSE60979
1.21145e-05	1.2159	SLC9B2	up	GSE60979
1.21537e-05	-1.20498	CLDND2	down	GSE60979
1.21537e-05	-2.79168	ANKRD53	down	GSE60979
1.21537e-05	-0.726995	KY	down	GSE60979
1.21537e-05	-1.07525	ATRNL1	down	GSE60979
1.21537e-05	-1.0511	SLC39A8	down	GSE60979
1.21537e-05	1.66989	RAD54L	up	GSE60979
1.21537e-05	-0.668399	PRDM11	down	GSE60979
1.21537e-05	-1.03804	PXMP2	down	GSE60979
1.23433e-05	-1.65984	EPO	down	GSE60979
1.23433e-05	-0.803392	ATOH8	down	GSE60979
1.23716e-05	1.60231	ZEB1	up	GSE60979
1.23734e-05	-1.66887	MAPK8IP1	down	GSE60979
1.25259e-05	-2.69635	NEUROG3	down	GSE60979
1.25681e-05	-1.24937	ETV2	down	GSE60979
1.26737e-05	1.21894	IRF7	up	GSE60979
1.27392e-05	-0.763323	DNLZ	down	GSE60979
1.27392e-05	1.85899	ACSL5	up	GSE60979
1.27802e-05	1.65393	PLXDC2	up	GSE60979
1.28271e-05	-0.789663	C19orf67	down	GSE60979
1.29012e-05	-1.65071	PCDHGB1	down	GSE60979
1.29607e-05	-1.21845	L2HGDH	down	GSE60979
1.31765e-05	1.06661	TMSB10	up	GSE60979
1.31765e-05	1.79225	ITGA3	up	GSE60979
1.31765e-05	1.15818	PTPN12	up	GSE60979
1.31765e-05	2.89214	KRT16	up	GSE60979
1.31765e-05	-1.60191	SSX2	down	GSE60979
1.31765e-05	1.3522	LAYN	up	GSE60979
1.31765e-05	1.47922	EHBP1L1	up	GSE60979
1.32559e-05	-1.14873	ALDH6A1	down	GSE60979
1.33424e-05	-1.34731	SLC41A1	down	GSE60979
1.34444e-05	-2.45343	MOAP1	down	GSE60979
1.37648e-05	-1.52806	IZUMO4	down	GSE60979
1.37913e-05	1.07521	TEP1	up	GSE60979
1.37913e-05	1.2983	DDX60L	up	GSE60979
1.38252e-05	-2.99683	ANKRD33	down	GSE60979
1.38344e-05	1.26248	CDH2	up	GSE60979
1.39019e-05	1.35856	RELB	up	GSE60979
1.39019e-05	-0.649087	KRTAP4-3	down	GSE60979
1.40431e-05	1.12785	PLEKHG1	up	GSE60979
1.40833e-05	-1.15226	CDCP2	down	GSE60979
1.41241e-05	1.21928	ENTPD2	up	GSE60979
1.41517e-05	1.49709	LRP8	up	GSE60979
1.418e-05	-0.817199	KLF15	down	GSE60979
1.42836e-05	0.95904	PELI1	up	GSE60979
1.43717e-05	1.12589	APOL2	up	GSE60979
1.43717e-05	-1.32906	ECI2	down	GSE60979
1.43811e-05	-1.7308	WDR93	down	GSE60979
1.43811e-05	-1.04483	METTL7A	down	GSE60979
1.43811e-05	-0.964861	OR8G5	down	GSE60979
1.43998e-05	0.837113	KCNK1	up	GSE60979
1.43998e-05	1.4303	COL22A1	up	GSE60979
1.4412e-05	1.85875	FSCN1	up	GSE60979
1.44381e-05	-0.897547	MAST3	down	GSE60979
1.4553e-05	1.80145	TNFRSF6B	up	GSE60979
1.45548e-05	-1.84248	ADCY1	down	GSE60979
1.45548e-05	-3.93259	SNTG2	down	GSE60979
1.45548e-05	2.23832	UBE2C	up	GSE60979
1.46152e-05	-2.20544	NIP7	down	GSE60979
1.46799e-05	-3.12099	ADCYAP1R1	down	GSE60979
1.47236e-05	-0.961774	SLC38A10	down	GSE60979
1.48477e-05	-0.841337	UBE2J1	down	GSE60979
1.49416e-05	0.893653	ITGB1	up	GSE60979
1.51172e-05	-0.821374	MRPL45	down	GSE60979
1.51172e-05	-1.07551	LMF2	down	GSE60979
1.51172e-05	-0.756352	NTRK2	down	GSE60979
1.51825e-05	-1.93812	PGP	down	GSE60979
1.55196e-05	1.40804	ADAM19	up	GSE60979
1.55761e-05	2.01615	ECM1	up	GSE60979
1.55761e-05	1.0417	COL16A1	up	GSE60979
1.56075e-05	-1.42696	PDE4A	down	GSE60979
1.58348e-05	-1.01449	ALKBH7	down	GSE60979
1.58391e-05	-0.781784	LCMT1	down	GSE60979
1.59877e-05	1.95888	CALB2	up	GSE60979
1.61151e-05	-1.38137	MOGAT3	down	GSE60979
1.61151e-05	-1.43634	TPRX1	down	GSE60979
1.61151e-05	1.82397	HOXC4	up	GSE60979
1.61589e-05	1.34769	STAT6	up	GSE60979
1.61852e-05	1.14842	ANTXR2	up	GSE60979
1.62096e-05	-1.25807	MACROD1	down	GSE60979
1.62096e-05	1.41431	ZNF267	up	GSE60979
1.62096e-05	-0.988373	HDDC3	down	GSE60979
1.62096e-05	1.37106	MC1R	up	GSE60979
1.62096e-05	-1.23129	LENG9	down	GSE60979
1.62096e-05	2.51867	BCAS1	up	GSE60979
1.62096e-05	-0.6813	C2orf50	down	GSE60979
1.63729e-05	2.3407	S100A14	up	GSE60979
1.65359e-05	-0.631773	KRT31	down	GSE60979
1.66889e-05	-0.995898	ARMC7	down	GSE60979
1.67013e-05	1.88025	HOXB5	up	GSE60979
1.67557e-05	-1.48458	HSD17B8	down	GSE60979
1.68811e-05	1.74552	TPM2	up	GSE60979
1.69156e-05	2.55088	COL5A2	up	GSE60979
1.71552e-05	-1.25115	ODF4	down	GSE60979
1.72426e-05	-0.835644	STK32C	down	GSE60979
1.72543e-05	-2.10385	GCAT	down	GSE60979
1.72543e-05	-1.91531	GAS2	down	GSE60979
1.74761e-05	-1.09131	HMX1	down	GSE60979
1.76353e-05	2.0409	S100A4	up	GSE60979
1.76353e-05	0.782426	BCL6	up	GSE60979
1.76353e-05	-1.3079	CLDN6	down	GSE60979
1.76353e-05	2.28108	ITGB6	up	GSE60979
1.77218e-05	0.883524	GSTP1	up	GSE60979
1.79334e-05	-0.766877	IPO5	down	GSE60979
1.79414e-05	1.05261	TBX3	up	GSE60979
1.79608e-05	1.65826	SDR16C5	up	GSE60979
1.79608e-05	1.73611	DACT1	up	GSE60979
1.81806e-05	3.59437	COL17A1	up	GSE60979
1.81934e-05	-2.28343	GRPR	down	GSE60979
1.81934e-05	1.31931	B3GNT5	up	GSE60979
1.82162e-05	-3.76038	KRTAP11-1	down	GSE60979
1.84108e-05	0.881036	DDX39A	up	GSE60979
1.87192e-05	-0.857352	ZNF706	down	GSE60979
1.87647e-05	-0.974732	SOX30	down	GSE60979
1.87647e-05	-0.896357	ACSM2B	down	GSE60979
1.87647e-05	1.6377	DUOX1	up	GSE60979
1.89265e-05	-1.67672	FAM131C	down	GSE60979
1.90041e-05	-2.2427	GALR2	down	GSE60979
1.92396e-05	-1.57066	OPN1MW	down	GSE60979
1.92501e-05	0.738393	ZBTB7A	up	GSE60979
1.92763e-05	1.13547	NFE2L3	up	GSE60979
1.92763e-05	-0.959037	FBXO25	down	GSE60979
1.93144e-05	0.828594	SSH3	up	GSE60979
1.94816e-05	-1.28716	LIME1	down	GSE60979
1.98621e-05	0.926698	LBH	up	GSE60979
1.98621e-05	-1.26088	GSG1	down	GSE60979
1.98883e-05	1.83552	BIK	up	GSE60979
1.99063e-05	-0.933297	ST7	down	GSE60979
1.99063e-05	-1.4777	PSPN	down	GSE60979
1.99063e-05	1.52303	MX1	up	GSE60979
2.01427e-05	2.16692	COL5A1	up	GSE60979
2.01917e-05	1.67002	ANTXR1	up	GSE60979
2.02473e-05	1.70076	PCDH7	up	GSE60979
2.04238e-05	1.34995	TRANK1	up	GSE60979
2.04238e-05	-1.33636	PGBD4	down	GSE60979
2.04341e-05	0.937537	MAP4K5	up	GSE60979
2.04341e-05	1.41994	LRRC32	up	GSE60979
2.05423e-05	-0.831877	SALL3	down	GSE60979
2.05423e-05	-1.38093	FITM1	down	GSE60979
2.06721e-05	-1.1475	SYPL2	down	GSE60979
2.07152e-05	1.63744	IFI44	up	GSE60979
2.09177e-05	1.73147	CENPF	up	GSE60979
2.09396e-05	-1.11035	KRTAP10-8	down	GSE60979
2.10787e-05	-1.64386	PHACTR4	down	GSE60979
2.10787e-05	-0.739784	SLC41A3	down	GSE60979
2.10833e-05	-3.03337	OR1L3	down	GSE60979
2.10994e-05	1.13177	TGFBR1	up	GSE60979
2.11124e-05	-1.15393	ADARB2	down	GSE60979
2.11124e-05	-0.879002	LHFPL5	down	GSE60979
2.11124e-05	2.2162	AEBP1	up	GSE60979
2.11294e-05	0.745291	TGFB1I1	up	GSE60979
2.11294e-05	-0.606205	NLRP11	down	GSE60979
2.13191e-05	1.79037	MRC2	up	GSE60979
2.13911e-05	0.851298	TMEM44	up	GSE60979
2.1457e-05	-1.30739	CYB5A	down	GSE60979
2.1457e-05	1.17156	TRPS1	up	GSE60979
2.14762e-05	0.915652	STIL	up	GSE60979
2.15058e-05	1.64058	CEP55	up	GSE60979
2.15058e-05	-1.57231	EPHX1	down	GSE60979
2.15058e-05	1.21547	ODF2L	up	GSE60979
2.15058e-05	-0.658778	NCR1	down	GSE60979
2.15058e-05	-1.08976	CLDN19	down	GSE60979
2.15058e-05	-0.772696	SLC25A38	down	GSE60979
2.15058e-05	1.8213	TGFBI	up	GSE60979
2.1746e-05	-0.95595	SPATA3	down	GSE60979
2.18327e-05	-0.92265	ZNF425	down	GSE60979
2.18407e-05	-1.65314	RNASE1	down	GSE60979
2.18904e-05	1.19259	C1GALT1	up	GSE60979
2.18904e-05	-0.826326	C19orf73	down	GSE60979
2.18998e-05	0.800901	ZBTB46	up	GSE60979
2.19875e-05	-0.615831	TNNI1	down	GSE60979
2.22967e-05	2.87602	ERN2	up	GSE60979
2.23144e-05	1.60094	ISG15	up	GSE60979
2.234e-05	1.2009	LIMA1	up	GSE60979
2.24124e-05	-1.10032	ZNF503	down	GSE60979
2.24433e-05	-0.65989	HTR1E	down	GSE60979
2.24433e-05	-3.11777	PM20D1	down	GSE60979
2.24484e-05	1.06499	SLC22A4	up	GSE60979
2.24536e-05	2.43298	VNN1	up	GSE60979
2.24536e-05	1.13134	MYOF	up	GSE60979
2.24536e-05	1.41987	MARVELD1	up	GSE60979
2.24536e-05	-1.0949	TAS2R43	down	GSE60979
2.26436e-05	0.905216	SFXN3	up	GSE60979
2.26436e-05	-0.791576	PDSS2	down	GSE60979
2.26436e-05	-1.22716	PCP4L1	down	GSE60979
2.27953e-05	1.87065	PPARG	up	GSE60979
2.29616e-05	0.672242	E2F3	up	GSE60979
2.33507e-05	-1.12662	ABAT	down	GSE60979
2.35756e-05	-1.53235	STEAP3	down	GSE60979
2.36268e-05	1.51281	SLC16A5	up	GSE60979
2.36425e-05	-1.11285	PPM1L	down	GSE60979
2.37343e-05	-1.68303	SCGB1D2	down	GSE60979
2.37343e-05	1.37578	NUMBL	up	GSE60979
2.37343e-05	-0.728148	OR1N1	down	GSE60979
2.37359e-05	-1.54758	SLC38A3	down	GSE60979
2.39014e-05	1.23127	RBMS1	up	GSE60979
2.42558e-05	1.72137	EDIL3	up	GSE60979
2.42875e-05	1.36821	SH3D21	up	GSE60979
2.43887e-05	0.89903	SLC36A1	up	GSE60979
2.45628e-05	2.19925	FOXD1	up	GSE60979
2.47387e-05	-1.30048	SLC17A7	down	GSE60979
2.47387e-05	-1.05493	PGLYRP1	down	GSE60979
2.48457e-05	1.69091	TMEM200A	up	GSE60979
2.52377e-05	0.70727	HMGXB3	up	GSE60979
2.52377e-05	-0.585553	MED11	down	GSE60979
2.52377e-05	-2.46772	PAIP2B	down	GSE60979
2.52556e-05	-1.31904	UBL4B	down	GSE60979
2.53631e-05	-1.28503	MATN4	down	GSE60979
2.53631e-05	2.20663	FAP	up	GSE60979
2.53631e-05	-1.14612	C1orf109	down	GSE60979
2.53631e-05	0.731079	DLL4	up	GSE60979
2.53631e-05	-1.12188	CCL16	down	GSE60979
2.53868e-05	-0.932081	NETO1	down	GSE60979
2.57866e-05	1.27517	CELSR1	up	GSE60979
2.59444e-05	-0.601564	NEU3	down	GSE60979
2.60939e-05	-1.157	FICD	down	GSE60979
2.60939e-05	0.653599	DDA1	up	GSE60979
2.61638e-05	-0.855133	GYPC	down	GSE60979
2.63155e-05	-0.700336	ATXN10	down	GSE60979
2.63669e-05	-1.31109	CCDC33	down	GSE60979
2.63669e-05	0.62849	SPTAN1	up	GSE60979
2.63809e-05	-1.24637	HS6ST2	down	GSE60979
2.63809e-05	-0.894386	GLYATL1	down	GSE60979
2.64049e-05	0.976103	CPT1C	up	GSE60979
2.65171e-05	1.02296	B3GALT4	up	GSE60979
2.65397e-05	-0.590624	EVX2	down	GSE60979
2.65471e-05	2.31653	XDH	up	GSE60979
2.66836e-05	-0.603251	FGF21	down	GSE60979
2.67346e-05	-1.12144	CABP5	down	GSE60979
2.68379e-05	-1.61904	KCNK9	down	GSE60979
2.68598e-05	1.38366	P2RY2	up	GSE60979
2.68886e-05	-1.69563	NRTN	down	GSE60979
2.71408e-05	-2.74957	ATP4A	down	GSE60979
2.72339e-05	-1.47184	OR5K3	down	GSE60979
2.73177e-05	0.990316	SPSB1	up	GSE60979
2.74414e-05	-0.735932	R3HCC1	down	GSE60979
2.74429e-05	-0.737151	CALHM1	down	GSE60979
2.74429e-05	-1.49615	BPIFB2	down	GSE60979
2.74429e-05	1.32889	PIEZO1	up	GSE60979
2.74429e-05	0.900672	SERPINB8	up	GSE60979
2.75011e-05	-0.798987	GPX5	down	GSE60979
2.76306e-05	-0.675062	MMRN2	down	GSE60979
2.78106e-05	-1.49772	CTH	down	GSE60979
2.78688e-05	-1.77248	LCE1A	down	GSE60979
2.79463e-05	-0.923912	SLC25A42	down	GSE60979
2.81112e-05	1.37527	GLI3	up	GSE60979
2.84213e-05	3.19254	KLK6	up	GSE60979
2.84213e-05	0.860746	CAST	up	GSE60979
2.84213e-05	-3.86522	TSGA13	down	GSE60979
2.84213e-05	1.30673	DTL	up	GSE60979
2.85908e-05	1.26887	P2RY6	up	GSE60979
2.85908e-05	-0.961132	DCAF11	down	GSE60979
2.86997e-05	-0.767598	TEKT3	down	GSE60979
2.87023e-05	-0.638293	TUBB4A	down	GSE60979
2.87023e-05	-0.807977	ME2	down	GSE60979
2.90807e-05	1.47692	KPNA7	up	GSE60979
2.90982e-05	-0.743914	ADRB3	down	GSE60979
2.92521e-05	-0.990532	PSEN2	down	GSE60979
2.92521e-05	-1.32195	DPF1	down	GSE60979
2.93493e-05	-0.833944	FBXO48	down	GSE60979
2.93752e-05	-1.04057	OR1L6	down	GSE60979
2.93796e-05	1.44076	LTBP1	up	GSE60979
2.93796e-05	2.05621	B3GNT3	up	GSE60979
2.93796e-05	1.03986	CCDC74B	up	GSE60979
2.96106e-05	-1.28017	RNF212	down	GSE60979
2.98166e-05	-0.703964	OR2W3	down	GSE60979
2.98166e-05	-1.41532	LRFN2	down	GSE60979
2.98166e-05	-0.604321	SSTR5	down	GSE60979
2.99074e-05	-1.49763	COL27A1	down	GSE60979
3.00428e-05	-1.07893	HSPA5	down	GSE60979
3.02061e-05	-0.674728	SYT6	down	GSE60979
3.02061e-05	-1.54155	SPAG4	down	GSE60979
3.02584e-05	1.4142	ITPRIP	up	GSE60979
3.0397e-05	-0.729912	SFXN5	down	GSE60979
3.0397e-05	-1.09994	LIMD2	down	GSE60979
3.05571e-05	0.713927	EMP2	up	GSE60979
3.07941e-05	1.98425	GEM	up	GSE60979
3.13185e-05	-1.29791	SIM1	down	GSE60979
3.13185e-05	-2.23964	FOXB1	down	GSE60979
3.13185e-05	-1.74146	NYX	down	GSE60979
3.13185e-05	0.893508	CFL1	up	GSE60979
3.13185e-05	2.79741	SPOCD1	up	GSE60979
3.14933e-05	0.823713	CARD6	up	GSE60979
3.19601e-05	0.805964	TMTC3	up	GSE60979
3.21628e-05	-1.92777	PRKCG	down	GSE60979
3.2422e-05	-1.0968	FOXE3	down	GSE60979
3.26683e-05	1.51774	FANCI	up	GSE60979
3.27173e-05	-0.976754	POLE	down	GSE60979
3.27464e-05	1.34262	SLFN13	up	GSE60979
3.28115e-05	2.00583	TGM2	up	GSE60979
3.28115e-05	-4.06762	AQP8	down	GSE60979
3.28115e-05	-0.639268	GPR88	down	GSE60979
3.28115e-05	1.27321	SRGAP2	up	GSE60979
3.29531e-05	-0.953047	MCCC1	down	GSE60979
3.29531e-05	1.18068	NOD1	up	GSE60979
3.29531e-05	0.743865	IRF9	up	GSE60979
3.29531e-05	-3.32073	FGFR4	down	GSE60979
3.29675e-05	0.9482	TUBA1B	up	GSE60979
3.29675e-05	1.47142	LGALS1	up	GSE60979
3.29675e-05	-0.78215	TGM7	down	GSE60979
3.29675e-05	-1.67812	MYRIP	down	GSE60979
3.30438e-05	0.660981	YWHAB	up	GSE60979
3.30438e-05	-1.09069	ZNHIT2	down	GSE60979
3.30438e-05	0.905061	ATP2B4	up	GSE60979
3.30438e-05	-1.46632	SLC22A8	down	GSE60979
3.31662e-05	-1.49372	SOAT2	down	GSE60979
3.32047e-05	1.17704	MAP1B	up	GSE60979
3.32047e-05	2.06101	CEACAM3	up	GSE60979
3.32047e-05	-0.980141	GRIK5	down	GSE60979
3.33161e-05	0.669269	CHEK2	up	GSE60979
3.33753e-05	0.709056	TAF1A	up	GSE60979
3.35676e-05	1.72914	FBXO32	up	GSE60979
3.35676e-05	-1.64457	LMO3	down	GSE60979
3.35676e-05	1.08242	CENPJ	up	GSE60979
3.39545e-05	-1.05569	CA1	down	GSE60979
3.39751e-05	-0.639993	PCBP2	down	GSE60979
3.40433e-05	-1.13484	NMS	down	GSE60979
3.41135e-05	-1.08845	PIGP	down	GSE60979
3.50024e-05	-2.25065	ASB16	down	GSE60979
3.53802e-05	0.58646	KIF13A	up	GSE60979
3.53802e-05	-1.53201	REPS2	down	GSE60979
3.54226e-05	-0.611489	UFSP1	down	GSE60979
3.55667e-05	-1.07112	MGAT4A	down	GSE60979
3.55667e-05	1.09281	TSKU	up	GSE60979
3.56028e-05	0.799338	TNFRSF12A	up	GSE60979
3.5603e-05	1.00163	PPP1R18	up	GSE60979
3.57211e-05	-1.39976	KRTAP6-3	down	GSE60979
3.61888e-05	-0.872775	KIAA0513	down	GSE60979
3.62643e-05	-1.05037	PNPLA5	down	GSE60979
3.64931e-05	-1.30027	OR8B8	down	GSE60979
3.65774e-05	1.82873	PXDN	up	GSE60979
3.67371e-05	-1.09025	SPCS1	down	GSE60979
3.73621e-05	-1.22776	KCNQ3	down	GSE60979
3.73915e-05	0.897755	MYO9A	up	GSE60979
3.74917e-05	-1.34885	PLA2G4E	down	GSE60979
3.76561e-05	1.17879	CDC42EP2	up	GSE60979
3.77191e-05	-1.09784	FGGY	down	GSE60979
3.7852e-05	-0.807364	ZSCAN1	down	GSE60979
3.7852e-05	1.5759	S100A11	up	GSE60979
3.7852e-05	1.56611	PDLIM4	up	GSE60979
3.78925e-05	1.09658	KPNA2	up	GSE60979
3.79947e-05	3.14872	MIA	up	GSE60979
3.82053e-05	-0.697632	RSL1D1	down	GSE60979
3.83586e-05	4.05989	PADI1	up	GSE60979
3.83586e-05	-0.899245	CLN3	down	GSE60979
3.84721e-05	1.23152	MYO1E	up	GSE60979
3.86521e-05	-1.57762	GPR161	down	GSE60979
3.86521e-05	0.744763	STS	up	GSE60979
3.86521e-05	-3.33254	TEX11	down	GSE60979
3.88212e-05	-1.93193	SLC1A2	down	GSE60979
3.88212e-05	1.30269	PLAC8	up	GSE60979
3.9207e-05	-0.715771	RWDD1	down	GSE60979
3.9207e-05	-0.830744	NOA1	down	GSE60979
3.92227e-05	-2.09257	ARHGDIG	down	GSE60979
3.95004e-05	1.33808	ANXA2	up	GSE60979
3.97179e-05	0.633385	AMMECR1	up	GSE60979
3.97746e-05	-1.01777	HINT2	down	GSE60979
4.00407e-05	0.740579	TXNRD1	up	GSE60979
4.00434e-05	-1.26729	KRTAP12-1	down	GSE60979
4.00434e-05	-0.82096	TSPAN33	down	GSE60979
4.00823e-05	-0.87544	FDX1	down	GSE60979
4.02639e-05	-0.78482	SIRPG	down	GSE60979
4.02781e-05	1.34112	RAB23	up	GSE60979
4.10082e-05	1.00439	ACTN1	up	GSE60979
4.10282e-05	1.25545	IRAK3	up	GSE60979
4.10549e-05	-0.645348	CHMP7	down	GSE60979
4.13875e-05	-0.660122	ARHGEF3	down	GSE60979
4.14475e-05	1.53699	BMP4	up	GSE60979
4.1558e-05	-1.83388	BEX5	down	GSE60979
4.16964e-05	1.24022	MYO15B	up	GSE60979
4.20182e-05	-0.860457	ACP2	down	GSE60979
4.23177e-05	-0.639126	GPR157	down	GSE60979
4.24059e-05	0.630324	CDH6	up	GSE60979
4.24641e-05	0.909673	ARHGAP23	up	GSE60979
4.24641e-05	-0.788323	PPA2	down	GSE60979
4.27178e-05	0.90465	ETV7	up	GSE60979
4.30698e-05	1.07021	HENMT1	up	GSE60979
4.30698e-05	-0.829671	DLEU7	down	GSE60979
4.31834e-05	-0.733935	LIPM	down	GSE60979
4.32438e-05	-0.94704	TMEM25	down	GSE60979
4.32438e-05	3.75341	CEACAM5	up	GSE60979
4.33745e-05	1.64238	SLC17A9	up	GSE60979
4.34004e-05	0.818715	FER	up	GSE60979
4.34619e-05	0.588132	CCNK	up	GSE60979
4.35813e-05	-0.923478	MCFD2	down	GSE60979
4.40876e-05	1.70649	SPARC	up	GSE60979
4.41391e-05	1.30072	SCIN	up	GSE60979
4.41391e-05	-0.589635	EIF2D	down	GSE60979
4.45064e-05	1.29055	TMEM132A	up	GSE60979
4.46668e-05	1.74988	PTTG1	up	GSE60979
4.46729e-05	2.5333	IGF2BP3	up	GSE60979
4.48172e-05	-0.716479	TMPPE	down	GSE60979
4.55667e-05	-2.23628	SLC43A1	down	GSE60979
4.60116e-05	0.632338	PABPC1	up	GSE60979
4.70024e-05	-2.53413	DEFB4A	down	GSE60979
4.70719e-05	-0.869816	CPEB3	down	GSE60979
4.76214e-05	1.66845	SSC5D	up	GSE60979
4.76214e-05	1.06355	TNFRSF10D	up	GSE60979
4.76214e-05	-1.3708	MAST4	down	GSE60979
4.77932e-05	0.79503	VMP1	up	GSE60979
4.77932e-05	-2.05283	UPK3B	down	GSE60979
4.79384e-05	-2.03978	KRTAP12-4	down	GSE60979
4.79469e-05	-1.87515	PHGDH	down	GSE60979
4.79863e-05	0.8221	UBC	up	GSE60979
4.80139e-05	-0.633765	FBRS	down	GSE60979
4.80139e-05	-1.75224	AZU1	down	GSE60979
4.80139e-05	-0.65179	OSBPL1A	down	GSE60979
4.80139e-05	-1.87103	KLB	down	GSE60979
4.83221e-05	-0.790893	EYA1	down	GSE60979
4.83221e-05	-0.721073	LETMD1	down	GSE60979
4.83221e-05	-1.1638	CHRNB1	down	GSE60979
4.83221e-05	1.04716	PTGIR	up	GSE60979
4.84955e-05	-1.98208	MAMSTR	down	GSE60979
4.86603e-05	0.965968	TSPO	up	GSE60979
4.89013e-05	1.20323	ATAD2	up	GSE60979
4.89548e-05	-1.04321	SLC25A20	down	GSE60979
4.90067e-05	-1.01094	PRM2	down	GSE60979
4.90325e-05	1.699	TIMP1	up	GSE60979
4.90325e-05	-1.30041	MLYCD	down	GSE60979
4.93e-05	1.14758	ZNF532	up	GSE60979
4.95823e-05	-2.4478	CCDC69	down	GSE60979
4.96463e-05	2.53496	S100A2	up	GSE60979
5.00305e-05	1.54073	PIF1	up	GSE60979
5.00305e-05	1.05925	ATP1B3	up	GSE60979
5.00305e-05	1.158	CEP170	up	GSE60979
5.00517e-05	-0.83749	PEX5L	down	GSE60979
5.00517e-05	-0.656297	HEBP1	down	GSE60979
5.04425e-05	0.807893	STAT2	up	GSE60979
5.04425e-05	1.005	MBOAT1	up	GSE60979
5.04828e-05	0.591505	TFAP2A	up	GSE60979
5.06835e-05	0.613126	CDH26	up	GSE60979
5.08016e-05	-1.35313	GIGYF1	down	GSE60979
5.10806e-05	1.55252	CENPW	up	GSE60979
5.10806e-05	0.676117	FGF1	up	GSE60979
5.10806e-05	-0.677385	MRPS33	down	GSE60979
5.11608e-05	-0.943835	NLE1	down	GSE60979
5.15214e-05	1.49036	NQO1	up	GSE60979
5.15709e-05	0.728019	PITPNM2	up	GSE60979
5.15709e-05	-0.958927	VCY	down	GSE60979
5.185e-05	0.670162	TBX19	up	GSE60979
5.185e-05	-1.0836	MAD2L2	down	GSE60979
5.18558e-05	0.861518	CBLB	up	GSE60979
5.18558e-05	-0.616582	OR9A2	down	GSE60979
5.18558e-05	-0.78917	KCTD13	down	GSE60979
5.2141e-05	1.35063	KNTC1	up	GSE60979
5.25823e-05	2.05392	VSIG2	up	GSE60979
5.26997e-05	1.09201	C1QTNF5	up	GSE60979
5.26997e-05	-0.883561	ZNF544	down	GSE60979
5.26997e-05	1.12467	CCDC14	up	GSE60979
5.30304e-05	0.921873	NAB2	up	GSE60979
5.3045e-05	1.80176	FUT3	up	GSE60979
5.31537e-05	-1.30648	TM7SF2	down	GSE60979
5.38416e-05	0.851158	TCEAL7	up	GSE60979
5.38416e-05	1.17451	VASP	up	GSE60979
5.38416e-05	0.998052	NLGN2	up	GSE60979
5.38416e-05	-0.644364	CALY	down	GSE60979
5.39968e-05	-1.64047	GALNT9	down	GSE60979
5.41873e-05	1.81272	SYT12	up	GSE60979
5.44301e-05	-0.664361	OTOP2	down	GSE60979
5.46849e-05	2.99596	SLC6A14	up	GSE60979
5.50159e-05	1.01102	B4GALNT1	up	GSE60979
5.5555e-05	2.59771	TRIM31	up	GSE60979
5.56746e-05	0.975586	TNFSF11	up	GSE60979
5.57123e-05	-0.671148	OS9	down	GSE60979
5.57785e-05	-1.44277	SYT14	down	GSE60979
5.62263e-05	-0.707743	PDE6B	down	GSE60979
5.62263e-05	1.71101	LOXL2	up	GSE60979
5.65681e-05	1.08029	INHBB	up	GSE60979
5.67189e-05	-1.49294	PDK4	down	GSE60979
5.69549e-05	2.33515	COL3A1	up	GSE60979
5.71275e-05	1.40701	ITGA10	up	GSE60979
5.71275e-05	0.721142	CMYA5	up	GSE60979
5.73315e-05	1.06991	STARD4	up	GSE60979
5.79438e-05	-1.24865	PRSS58	down	GSE60979
5.79923e-05	-0.808527	XAB2	down	GSE60979
5.82511e-05	-0.884329	FXYD5	down	GSE60979
5.86393e-05	1.12042	CHST1	up	GSE60979
5.86838e-05	-0.609913	KRTAP7-1	down	GSE60979
5.87036e-05	-1.20441	KCTD16	down	GSE60979
5.90823e-05	1.76848	NDC80	up	GSE60979
5.92915e-05	-0.971217	LMOD2	down	GSE60979
5.93989e-05	-0.788523	SLC9A5	down	GSE60979
5.93989e-05	1.15647	PROC	up	GSE60979
5.94622e-05	-0.888632	SFXN4	down	GSE60979
5.94622e-05	2.33412	C19orf33	up	GSE60979
5.94622e-05	-1.17474	DPP10	down	GSE60979
5.94902e-05	-1.41231	SEC13	down	GSE60979
5.96541e-05	1.01664	TNFRSF21	up	GSE60979
6.02147e-05	-0.7206	TFR2	down	GSE60979
6.04864e-05	1.15832	MAP4K4	up	GSE60979
6.06408e-05	0.633131	GMFB	up	GSE60979
6.06521e-05	-0.819866	MRPL54	down	GSE60979
6.08412e-05	-0.658011	LCE2B	down	GSE60979
6.09907e-05	1.75702	OXTR	up	GSE60979
6.13713e-05	0.608487	CALR	up	GSE60979
6.14272e-05	-1.46804	RTN4RL2	down	GSE60979
6.2079e-05	-1.88198	KLHL38	down	GSE60979
6.22588e-05	0.626771	S100A13	up	GSE60979
6.22588e-05	-1.02433	RPS6KA2	down	GSE60979
6.2471e-05	0.612009	ZNF23	up	GSE60979
6.2471e-05	-0.866971	SNRPN	down	GSE60979
6.25159e-05	1.88555	HOXB6	up	GSE60979
6.31445e-05	-0.680578	YY2	down	GSE60979
6.32682e-05	0.949853	RUNX2	up	GSE60979
6.37116e-05	-0.898395	ALAD	down	GSE60979
6.37116e-05	2.27131	IL20RB	up	GSE60979
6.37116e-05	2.0827	TNFSF9	up	GSE60979
6.45021e-05	1.64858	GDA	up	GSE60979
6.47187e-05	-1.12917	KLF1	down	GSE60979
6.48096e-05	1.01201	PALM	up	GSE60979
6.49853e-05	0.997243	TMEM54	up	GSE60979
6.49853e-05	-1.25803	PDIA6	down	GSE60979
6.49853e-05	-1.8779	FAM9B	down	GSE60979
6.49853e-05	1.05329	BMPR2	up	GSE60979
6.49853e-05	-1.47831	PIWIL2	down	GSE60979
6.49997e-05	-0.971486	P2RX3	down	GSE60979
6.51867e-05	0.912359	MGLL	up	GSE60979
6.52206e-05	0.94217	HOXB4	up	GSE60979
6.58776e-05	-1.21305	TMEM221	down	GSE60979
6.60388e-05	-1.40375	MPV17L	down	GSE60979
6.70599e-05	-1.33108	OR10H2	down	GSE60979
6.72903e-05	-0.804896	RHBG	down	GSE60979
6.73897e-05	1.61768	ANLN	up	GSE60979
6.76085e-05	-0.621151	SURF2	down	GSE60979
6.76085e-05	0.733499	NDE1	up	GSE60979
6.76085e-05	2.48304	CTHRC1	up	GSE60979
6.76723e-05	-1.57398	BHLHA15	down	GSE60979
6.76723e-05	-0.769414	PAX2	down	GSE60979
6.83824e-05	1.73521	PMAIP1	up	GSE60979
6.84856e-05	1.24248	EFS	up	GSE60979
6.85052e-05	0.657803	VGLL4	up	GSE60979
6.85052e-05	-0.927038	NEGR1	down	GSE60979
6.85052e-05	-0.915355	IQGAP2	down	GSE60979
6.85082e-05	2.66992	LEMD1	up	GSE60979
6.86945e-05	0.920196	ITSN1	up	GSE60979
6.88903e-05	-1.84395	SEL1L	down	GSE60979
6.89272e-05	4.4082	LY6D	up	GSE60979
6.92238e-05	-1.04501	CYP27B1	down	GSE60979
6.93933e-05	-0.810624	RXFP3	down	GSE60979
6.94187e-05	0.938943	RIF1	up	GSE60979
6.98801e-05	-0.840993	GH1	down	GSE60979
6.98801e-05	-0.730567	DCTN1	down	GSE60979
6.98801e-05	1.70337	WNT2	up	GSE60979
7.03298e-05	3.02613	POSTN	up	GSE60979
7.04517e-05	0.887457	FANCA	up	GSE60979
7.07506e-05	1.16616	LIF	up	GSE60979
7.10153e-05	-0.87163	WDR4	down	GSE60979
7.12709e-05	-1.56722	PGBD5	down	GSE60979
7.14447e-05	1.36944	SMC4	up	GSE60979
7.14447e-05	2.11099	GALNT5	up	GSE60979
7.14447e-05	-0.852194	NUDT9	down	GSE60979
7.14447e-05	0.897299	LIMS1	up	GSE60979
7.14447e-05	-1.10248	SLC6A17	down	GSE60979
7.17386e-05	-0.608415	TMEM192	down	GSE60979
7.17386e-05	-0.802437	TLN2	down	GSE60979
7.1812e-05	1.62978	COL6A3	up	GSE60979
7.20774e-05	0.962092	GOLIM4	up	GSE60979
7.26908e-05	-0.971572	KRTAP4-7	down	GSE60979
7.27017e-05	1.2898	HIF1A	up	GSE60979
7.3144e-05	0.968028	INF2	up	GSE60979
7.35635e-05	1.01504	SLC37A1	up	GSE60979
7.36755e-05	-0.672985	KRTAP5-1	down	GSE60979
7.36755e-05	1.43606	DACT3	up	GSE60979
7.36755e-05	1.38155	SLC16A4	up	GSE60979
7.36755e-05	1.64893	BATF	up	GSE60979
7.36755e-05	0.702872	SESTD1	up	GSE60979
7.36755e-05	1.39904	MACC1	up	GSE60979
7.39698e-05	-0.822198	ECSIT	down	GSE60979
7.40865e-05	1.02879	MYOZ3	up	GSE60979
7.40865e-05	0.988254	OVGP1	up	GSE60979
7.40865e-05	-0.909864	POU3F4	down	GSE60979
7.40865e-05	3.02717	NMU	up	GSE60979
7.40865e-05	0.811366	C1orf112	up	GSE60979
7.45106e-05	1.02626	LMO7	up	GSE60979
7.47645e-05	-1.40122	RARRES2	down	GSE60979
7.51058e-05	-2.25502	SYT3	down	GSE60979
7.51058e-05	1.66545	ANGPT2	up	GSE60979
7.51591e-05	-3.00545	MMP17	down	GSE60979
7.51591e-05	-1.01426	BCAT2	down	GSE60979
7.51591e-05	0.596516	POU6F1	up	GSE60979
7.51591e-05	-0.873616	TG	down	GSE60979
7.54963e-05	0.597094	POLG	up	GSE60979
7.56426e-05	0.688089	MAPK6	up	GSE60979
7.57969e-05	-0.779892	ZNF619	down	GSE60979
7.60847e-05	0.606714	PCBP4	up	GSE60979
7.62578e-05	1.03341	IL15	up	GSE60979
7.65225e-05	1.49701	SOX11	up	GSE60979
7.65225e-05	0.936722	RASA3	up	GSE60979
7.68134e-05	-3.05572	UNC5A	down	GSE60979
7.68806e-05	0.664804	ZNF217	up	GSE60979
7.73233e-05	-0.761922	GSTA3	down	GSE60979
7.73233e-05	0.948191	NFKBIZ	up	GSE60979
7.73233e-05	-0.704589	UBE2R2	down	GSE60979
7.73233e-05	1.59249	CMTM3	up	GSE60979
7.73233e-05	0.803704	RASGRF2	up	GSE60979
7.73233e-05	0.776096	NOTCH4	up	GSE60979
7.74403e-05	0.707182	LRCH1	up	GSE60979
7.76909e-05	-0.877812	TMEM60	down	GSE60979
7.77649e-05	0.77475	SPON2	up	GSE60979
7.82477e-05	-1.10413	OR5H1	down	GSE60979
7.82938e-05	0.649165	RNF213	up	GSE60979
7.85969e-05	0.794449	PTTG1IP	up	GSE60979
7.88736e-05	0.827381	TNFRSF1A	up	GSE60979
7.89793e-05	-1.25524	INHA	down	GSE60979
7.93744e-05	1.13037	CLTB	up	GSE60979
7.94885e-05	-1.24543	CNTNAP1	down	GSE60979
7.94885e-05	-1.28942	XBP1	down	GSE60979
7.94885e-05	-1.95046	SARDH	down	GSE60979
7.95269e-05	-0.922905	CRAT	down	GSE60979
7.997e-05	-2.69091	MAT1A	down	GSE60979
8.03378e-05	-0.704893	GPHN	down	GSE60979
8.11139e-05	-1.44267	CBFA2T3	down	GSE60979
8.16302e-05	-2.13895	IMPA2	down	GSE60979
8.2034e-05	-0.799846	TEX2	down	GSE60979
8.2034e-05	-1.43857	MAP6D1	down	GSE60979
8.22268e-05	-1.46042	IL27	down	GSE60979
8.23055e-05	-0.830105	ATP6V1E2	down	GSE60979
8.23055e-05	1.77492	ITGB3	up	GSE60979
8.26109e-05	1.30199	F3	up	GSE60979
8.34716e-05	1.35972	KITLG	up	GSE60979
8.36064e-05	-0.863371	FOXH1	down	GSE60979
8.38416e-05	0.71698	RNF217	up	GSE60979
8.45329e-05	1.64936	RARRES1	up	GSE60979
8.45329e-05	-0.796042	FAHD2A	down	GSE60979
8.50105e-05	-3.08611	GNMT	down	GSE60979
8.54642e-05	1.18282	CLEC11A	up	GSE60979
8.55967e-05	2.17858	AREG	up	GSE60979
8.66945e-05	1.05916	ZNF462	up	GSE60979
8.73732e-05	0.942043	PLEKHA4	up	GSE60979
8.75458e-05	1.33177	DSE	up	GSE60979
8.96102e-05	1.28386	TSPAN5	up	GSE60979
9.03524e-05	0.713694	KRAS	up	GSE60979
9.04378e-05	0.934682	GNRH1	up	GSE60979
9.05031e-05	-0.633961	FUZ	down	GSE60979
9.07819e-05	1.45827	CKS2	up	GSE60979
9.07819e-05	0.864449	GDPD3	up	GSE60979
9.10403e-05	1.18803	JUP	up	GSE60979
9.10403e-05	-1.05351	ADAMTS17	down	GSE60979
9.10403e-05	1.09665	TMEM132E	up	GSE60979
9.10546e-05	-0.663323	AGBL3	down	GSE60979
9.14196e-05	-0.839137	ORMDL3	down	GSE60979
9.15103e-05	-1.23987	SHANK1	down	GSE60979
9.21275e-05	1.03018	RTP4	up	GSE60979
9.21275e-05	2.70206	LCN2	up	GSE60979
9.21275e-05	-0.908525	PRM1	down	GSE60979
9.21536e-05	-0.9353	ZMYND12	down	GSE60979
9.21536e-05	1.04764	ROCK1	up	GSE60979
9.21536e-05	-1.41975	KCNK3	down	GSE60979
9.21536e-05	0.890082	LRP1	up	GSE60979
9.21536e-05	1.57154	COL4A5	up	GSE60979
9.28397e-05	0.778193	BTN2A1	up	GSE60979
9.30493e-05	1.63566	ANGPTL2	up	GSE60979
9.31509e-05	1.06	TAP1	up	GSE60979
9.40422e-05	1.18521	CDC25B	up	GSE60979
9.40422e-05	-0.938918	KIAA1614	down	GSE60979
9.43434e-05	2.95232	CST6	up	GSE60979
9.43434e-05	-0.7723	ELAC1	down	GSE60979
9.45521e-05	-0.956862	MANEAL	down	GSE60979
9.46741e-05	-1.02657	RTN3	down	GSE60979
9.5222e-05	-2.18322	NPHS1	down	GSE60979
9.5581e-05	-0.830437	ZNF395	down	GSE60979
9.57361e-05	0.649243	PPFIA2	up	GSE60979
9.58028e-05	1.33103	PPP1R14C	up	GSE60979
9.58295e-05	1.44773	KIF14	up	GSE60979
9.61843e-05	-1.274	PARM1	down	GSE60979
9.64398e-05	0.75947	PPARD	up	GSE60979
9.75732e-05	1.02597	EDNRA	up	GSE60979
9.88668e-05	-0.679789	RAB4A	down	GSE60979
9.88668e-05	1.69678	GFPT2	up	GSE60979
9.88668e-05	-0.891644	ALG5	down	GSE60979
9.94094e-05	-0.933178	GNG7	down	GSE60979
9.94929e-05	0.799074	HES4	up	GSE60979
9.95978e-05	1.17462	BST2	up	GSE60979
9.95978e-05	1.10812	ARMC9	up	GSE60979
0.000100072	-0.998594	KRTAP3-1	down	GSE60979
0.000100072	0.614322	RLIM	up	GSE60979
0.000100409	0.82116	ADAM10	up	GSE60979
0.000101767	0.849439	RCN1	up	GSE60979
0.000101799	1.4319	DKK3	up	GSE60979
0.000101934	1.6452	COL8A2	up	GSE60979
0.000101934	0.668224	PHTF2	up	GSE60979
0.000102083	-1.12477	ACTL6B	down	GSE60979
0.000102326	1.51551	DUSP5	up	GSE60979
0.000102326	-0.831528	KRTAP5-11	down	GSE60979
0.000102326	1.31261	XRCC4	up	GSE60979
0.000102489	0.683707	PSME2	up	GSE60979
0.000103125	0.841199	GRM2	up	GSE60979
0.000103138	-0.70413	ALG2	down	GSE60979
0.000103175	1.23452	GPX8	up	GSE60979
0.000103225	1.14424	DNAJC2	up	GSE60979
0.000104129	-0.88974	ZNF574	down	GSE60979
0.000104215	-0.686015	SLC6A5	down	GSE60979
0.00010504	-0.676965	RPL22	down	GSE60979
0.000105186	-0.669351	SYVN1	down	GSE60979
0.000105261	0.813868	FUT6	up	GSE60979
0.0001056	-1.34611	KRTAP10-10	down	GSE60979
0.000105693	-1.19504	ELANE	down	GSE60979
0.000106299	-0.902792	CHAD	down	GSE60979
0.000106374	-0.711789	SSNA1	down	GSE60979
0.000106374	0.634587	TUG1	up	GSE60979
0.000106395	-0.705572	SND1	down	GSE60979
0.000106589	-1.13927	PITX3	down	GSE60979
0.000107463	1.26513	PARP14	up	GSE60979
0.000108122	-0.881143	TMIE	down	GSE60979
0.000108267	0.979242	RARG	up	GSE60979
0.000109811	2.16208	TMEM45B	up	GSE60979
0.000109811	-0.759309	PDCD2	down	GSE60979
0.000109811	-1.5114	EPHB3	down	GSE60979
0.000109811	0.661099	ZNF703	up	GSE60979
0.000109811	0.922933	CDC42SE1	up	GSE60979
0.000109811	-0.884856	DYRK1B	down	GSE60979
0.000109811	1.87904	GCNT3	up	GSE60979
0.000110019	0.988859	PLXNB3	up	GSE60979
0.000110471	1.64704	EMB	up	GSE60979
0.000110541	-0.755911	NAA11	down	GSE60979
0.000110844	-0.608497	MPI	down	GSE60979
0.000111186	1.67861	CALD1	up	GSE60979
0.000111187	-0.699825	ZIM2	down	GSE60979
0.000111465	0.739819	IFT172	up	GSE60979
0.000111465	-1.14518	NOMO1	down	GSE60979
0.000111565	-0.901854	RPUSD3	down	GSE60979
0.000111578	1.76152	MFAP5	up	GSE60979
0.000112232	-0.798508	KLRG1	down	GSE60979
0.000112657	-1.85937	RHBDL1	down	GSE60979
0.000113334	-0.951039	NRG2	down	GSE60979
0.000113609	-0.605454	IQCF1	down	GSE60979
0.000113652	-1.23185	TBKBP1	down	GSE60979
0.000114186	1.02019	RIN1	up	GSE60979
0.0001147	0.872457	VPS37B	up	GSE60979
0.0001147	1.54172	SPIRE2	up	GSE60979
0.000114826	1.03932	ASAP2	up	GSE60979
0.000114969	0.637546	DAPK3	up	GSE60979
0.000115461	-1.29571	RAB3D	down	GSE60979
0.000116127	-0.690637	PRLR	down	GSE60979
0.000116185	1.26282	EPHX4	up	GSE60979
0.000116323	1.27488	TCF4	up	GSE60979
0.000116433	-1.45422	FOXI3	down	GSE60979
0.000117032	-0.753992	NME6	down	GSE60979
0.000117032	-0.629038	SNPH	down	GSE60979
0.000117167	-0.956521	IGSF3	down	GSE60979
0.000118098	-1.38998	DUX4	down	GSE60979
0.000118219	0.643973	CDYL2	up	GSE60979
0.000118396	0.741955	ARL4A	up	GSE60979
0.000118529	1.54935	RAB34	up	GSE60979
0.000119135	-0.89552	HS6ST3	down	GSE60979
0.000119135	0.747292	ATAD5	up	GSE60979
0.000119482	0.685391	DYNLT3	up	GSE60979
0.000119694	-0.823867	HBZ	down	GSE60979
0.000120074	1.33867	ICAM1	up	GSE60979
0.000120131	0.8137	TBK1	up	GSE60979
0.000120799	1.77694	COMP	up	GSE60979
0.000120849	0.850885	ANKRD13D	up	GSE60979
0.00012098	-1.20704	SLC25A15	down	GSE60979
0.000121476	-0.593908	TMEM120B	down	GSE60979
0.000122365	2.78432	IHH	up	GSE60979
0.000122442	0.962039	MPZL2	up	GSE60979
0.000122618	1.51469	TBC1D2	up	GSE60979
0.00012313	-0.618613	TCOF1	down	GSE60979
0.000123654	0.994618	DNAJA4	up	GSE60979
0.000124459	1.00838	GRAMD1B	up	GSE60979
0.000124736	0.861094	UHRF1	up	GSE60979
0.000125219	0.976896	WNT5A	up	GSE60979
0.000125219	0.696802	RHOC	up	GSE60979
0.000125385	-0.666698	FRMPD3	down	GSE60979
0.000125424	0.664057	PRPF3	up	GSE60979
0.000125537	-0.67917	IGBP1	down	GSE60979
0.000125807	0.611402	OAS3	up	GSE60979
0.000126341	-1.16844	YIPF2	down	GSE60979
0.0001264	1.42497	PALLD	up	GSE60979
0.000126468	-0.598639	LMBRD1	down	GSE60979
0.000126468	1.91033	CCNB2	up	GSE60979
0.000126749	-1.17302	HYOU1	down	GSE60979
0.000126867	0.786892	DDHD1	up	GSE60979
0.000126867	-0.837863	HSH2D	down	GSE60979
0.000127356	-0.799166	TRIAP1	down	GSE60979
0.000127709	-0.658498	CLPTM1L	down	GSE60979
0.00012797	0.950007	GJC1	up	GSE60979
0.000128073	-0.963952	AZIN1	down	GSE60979
0.000128073	-1.38463	CHID1	down	GSE60979
0.000128792	-1.22992	SETDB1	down	GSE60979
0.000128852	0.644283	ZNF484	up	GSE60979
0.000129133	1.13558	ZSWIM4	up	GSE60979
0.000129526	-0.730819	UBE2D4	down	GSE60979
0.000129567	-0.676569	SMTNL1	down	GSE60979
0.000130118	-1.02195	ADM2	down	GSE60979
0.00013038	1.81338	FNDC1	up	GSE60979
0.000131018	0.911492	COL18A1	up	GSE60979
0.000131232	0.704644	ROCK2	up	GSE60979
0.000131665	-0.967587	CTTNBP2	down	GSE60979
0.000131771	1.06866	MSN	up	GSE60979
0.000132414	1.84746	PTK6	up	GSE60979
0.000132974	-1.20864	SLC25A22	down	GSE60979
0.000133717	-1.04481	LRPAP1	down	GSE60979
0.000133742	-0.690911	MRGPRE	down	GSE60979
0.000134331	-1.11015	FGF12	down	GSE60979
0.000134456	2.85142	KRT6B	up	GSE60979
0.000134582	0.626103	BRD4	up	GSE60979
0.000135857	0.602426	AP2M1	up	GSE60979
0.0001362	1.07523	SH3KBP1	up	GSE60979
0.0001362	-0.694436	ABHD16B	down	GSE60979
0.000136888	-0.813862	EIF4B	down	GSE60979
0.000136888	1.18065	CENPK	up	GSE60979
0.000137244	0.715563	TP53I3	up	GSE60979
0.000137244	0.67693	SSH1	up	GSE60979
0.000137418	0.724183	RBMS3	up	GSE60979
0.000137676	0.84621	IQGAP1	up	GSE60979
0.000137883	1.20809	HSPB2	up	GSE60979
0.000137999	-0.921687	ALG14	down	GSE60979
0.000138151	-0.80025	OR4C6	down	GSE60979
0.000138191	-0.722072	TAOK2	down	GSE60979
0.00013832	-0.819738	CDKN2AIPNL	down	GSE60979
0.000139628	1.6754	SPOCK1	up	GSE60979
0.000139632	-3.53362	PTF1A	down	GSE60979
0.000139632	-0.765793	FUNDC2	down	GSE60979
0.000139717	1.27723	RAD51	up	GSE60979
0.000139717	0.942357	MOCOS	up	GSE60979
0.000140575	0.811131	RBM41	up	GSE60979
0.000141443	1.87771	ANXA1	up	GSE60979
0.000142302	-1.00652	TECTA	down	GSE60979
0.00014247	-1.08398	LRIG1	down	GSE60979
0.00014247	0.700159	GALNT10	up	GSE60979
0.00014247	-1.04626	GIPR	down	GSE60979
0.000142874	-1.0124	HSPB9	down	GSE60979
0.000144489	1.05222	C1orf54	up	GSE60979
0.000144822	1.01183	DST	up	GSE60979
0.000145	0.590179	IL7	up	GSE60979
0.000145383	1.59102	LRRC66	up	GSE60979
0.000145587	1.37057	THBS1	up	GSE60979
0.000145616	-0.896703	CLN6	down	GSE60979
0.000146116	-0.64276	RWDD2B	down	GSE60979
0.000146116	0.837393	ITPKC	up	GSE60979
0.00014631	-1.81751	KCTD19	down	GSE60979
0.000146357	-0.815168	FAM162A	down	GSE60979
0.000147207	1.04598	TSHZ2	up	GSE60979
0.000149253	4.14547	PSCA	up	GSE60979
0.000149253	-0.789758	CHRNE	down	GSE60979
0.000149664	-0.979624	LCE1B	down	GSE60979
0.00015018	-0.815188	ZDHHC23	down	GSE60979
0.000150762	-0.927791	DDOST	down	GSE60979
0.000151211	-0.728936	OR2F1	down	GSE60979
0.000152714	1.48781	MMP23B	up	GSE60979
0.000152714	1.6828	FAM83E	up	GSE60979
0.000152719	-1.14531	SLC16A10	down	GSE60979
0.000152719	1.02481	PLXNC1	up	GSE60979
0.000152719	0.690915	AKT3	up	GSE60979
0.000152719	-1.56809	GMNN	down	GSE60979
0.000153846	-0.90348	SLC33A1	down	GSE60979
0.000154104	-0.688509	CPT2	down	GSE60979
0.000154252	0.712735	ADAMTS12	up	GSE60979
0.000154881	1.13801	MKI67	up	GSE60979
0.000155631	-1.50403	SYNGR4	down	GSE60979
0.000155767	0.887649	DBN1	up	GSE60979
0.000156288	-0.764721	ZNF622	down	GSE60979
0.00015651	0.957846	LIMS2	up	GSE60979
0.000156571	-1.08774	STAC2	down	GSE60979
0.000156571	0.793921	PLIN3	up	GSE60979
0.000157461	1.3225	CD300LF	up	GSE60979
0.000157543	1.15317	HOXB3	up	GSE60979
0.0001578	-0.966707	SNTB1	down	GSE60979
0.000157854	-0.756288	CAMK1D	down	GSE60979
0.000157854	-0.710619	FAM117A	down	GSE60979
0.000158373	-1.12058	RASGEF1A	down	GSE60979
0.000158373	0.911117	NRP2	up	GSE60979
0.000160184	1.51871	PRDM1	up	GSE60979
0.00016099	-0.593248	RTBDN	down	GSE60979
0.000161059	1.24296	BUB1B	up	GSE60979
0.000161072	1.1369	CRIP2	up	GSE60979
0.000161603	1.81424	MMP10	up	GSE60979
0.000161856	-0.797242	DPH5	down	GSE60979
0.000162296	-3.5003	DTX1	down	GSE60979
0.000162296	0.697474	ARHGEF2	up	GSE60979
0.000162866	1.0795	E2F1	up	GSE60979
0.000162925	1.72177	CDK1	up	GSE60979
0.000163307	1.2178	NFATC4	up	GSE60979
0.000163307	0.647175	RNF152	up	GSE60979
0.000163307	2.83939	MMP1	up	GSE60979
0.000163584	0.974547	IFITM3	up	GSE60979
0.000163584	1.27375	UNC5B	up	GSE60979
0.000163859	1.09797	SLC20A1	up	GSE60979
0.000163945	1.3155	SHISA2	up	GSE60979
0.000164453	-1.12027	PRPF40B	down	GSE60979
0.000165114	0.790311	CPLX1	up	GSE60979
0.000165197	-0.913518	SEMA4A	down	GSE60979
0.000165208	0.885329	BAZ1A	up	GSE60979
0.000165285	-1.13005	SHISA8	down	GSE60979
0.000165383	-0.844953	SNURF	down	GSE60979
0.000165954	1.73064	CRIP1	up	GSE60979
0.000166417	0.993151	PPFIA4	up	GSE60979
0.000167385	-0.947605	GSTA4	down	GSE60979
0.00016779	1.57361	ARL4C	up	GSE60979
0.00016779	1.36621	GJB4	up	GSE60979
0.000169833	-1.0561	PCBD1	down	GSE60979
0.000169871	1.06998	LRRC8A	up	GSE60979
0.000170588	-1.08445	CD4	down	GSE60979
0.000170884	-0.659483	TMEM219	down	GSE60979
0.000171195	-0.727576	GRID2	down	GSE60979
0.000171241	1.1677	SMC6	up	GSE60979
0.000172073	-0.834642	ARSD	down	GSE60979
0.00017317	-0.895391	TMEM134	down	GSE60979
0.000173683	0.770366	BCL3	up	GSE60979
0.000173736	-0.62454	APOM	down	GSE60979
0.000173736	-1.229	KRT73	down	GSE60979
0.000174713	1.24268	IL1RN	up	GSE60979
0.000174789	-0.834659	TXNL4A	down	GSE60979
0.000174814	0.954461	CYBRD1	up	GSE60979
0.000174958	-0.789061	TYSND1	down	GSE60979
0.000174967	1.03619	PMP22	up	GSE60979
0.000174967	-1.98837	SHISA4	down	GSE60979
0.000176124	-0.981597	PDXP	down	GSE60979
0.000176513	1.02012	SAMD9	up	GSE60979
0.000176785	1.62308	RND3	up	GSE60979
0.000177628	-0.821229	TMEM187	down	GSE60979
0.000177659	0.676836	ZNF614	up	GSE60979
0.000178359	-0.654062	TTC7B	down	GSE60979
0.000178729	0.789291	ZNF845	up	GSE60979
0.000178799	-0.641152	MOCS2	down	GSE60979
0.000178883	1.48833	C1QTNF3	up	GSE60979
0.000178883	-0.59639	SIVA1	down	GSE60979
0.000179443	-0.667236	BOLA3	down	GSE60979
0.000179443	1.015	ITGB1BP2	up	GSE60979
0.000179585	1.12469	CACNA1H	up	GSE60979
0.000179909	-1.28246	PLXNA2	down	GSE60979
0.000180226	-0.684799	CNGB1	down	GSE60979
0.000180316	-0.865855	HAP1	down	GSE60979
0.000180316	-0.668914	RFESD	down	GSE60979
0.000180634	-0.914186	B9D1	down	GSE60979
0.000180692	2.70341	SCEL	up	GSE60979
0.000181215	0.590393	TAOK1	up	GSE60979
0.000182881	-1.23201	RPH3AL	down	GSE60979
0.000182952	-2.04016	NRG4	down	GSE60979
0.000183177	0.903824	MYO9B	up	GSE60979
0.000183257	-1.30058	TAS2R31	down	GSE60979
0.000183392	-0.767697	SH3BGR	down	GSE60979
0.000183787	1.10862	CEBPB	up	GSE60979
0.000183822	1.22448	JMJD1C	up	GSE60979
0.000184408	0.633014	MIER2	up	GSE60979
0.000184468	-0.973519	SHC3	down	GSE60979
0.000184468	-0.886863	ATP13A2	down	GSE60979
0.000184468	1.00476	CDKN2B	up	GSE60979
0.000184468	-1.00417	SFXN2	down	GSE60979
0.000185069	-0.961081	MRGPRG	down	GSE60979
0.000185192	1.8887	IL11	up	GSE60979
0.000186333	-0.600351	TMEM239	down	GSE60979
0.000186333	-0.622665	MYC	down	GSE60979
0.000186333	1.72242	SYNDIG1	up	GSE60979
0.000186474	1.56255	LOX	up	GSE60979
0.000187634	1.03238	CHML	up	GSE60979
0.000187824	1.06348	SLC7A4	up	GSE60979
0.000187824	1.02033	DNM3	up	GSE60979
0.000188019	1.22533	TNFSF13B	up	GSE60979
0.00018842	1.16565	DENND3	up	GSE60979
0.000190165	-1.1535	RBMS2	down	GSE60979
0.000190199	1.5063	ITGA11	up	GSE60979
0.00019063	-0.985354	PRG3	down	GSE60979
0.000190842	-0.616821	CYB5D2	down	GSE60979
0.000193084	-0.675057	TMED10	down	GSE60979
0.000193753	-0.730304	PIGQ	down	GSE60979
0.000194236	0.594608	DPY19L1	up	GSE60979
0.000194971	0.733564	CBX8	up	GSE60979
0.000195982	-0.923906	PLA2G12A	down	GSE60979
0.000196833	1.16806	ZEB2	up	GSE60979
0.000197298	-1.28455	PHYHIPL	down	GSE60979
0.000198294	0.745736	STK31	up	GSE60979
0.000198732	1.00002	ARRDC2	up	GSE60979
0.000201573	0.825643	PLCB3	up	GSE60979
0.000201736	0.780127	HOXD8	up	GSE60979
0.000201788	1.09528	RECQL4	up	GSE60979
0.000201916	1.62931	PLCB2	up	GSE60979
0.000201933	4.47691	CLDN18	up	GSE60979
0.000202096	1.01217	MCTP1	up	GSE60979
0.000202096	-0.59315	SYS1	down	GSE60979
0.000202096	-0.826094	KRTAP5-6	down	GSE60979
0.000202096	1.49869	LOXL1	up	GSE60979
0.000202096	0.966453	TSC22D1	up	GSE60979
0.000202096	1.34985	FLRT3	up	GSE60979
0.000202915	-1.5793	NOBOX	down	GSE60979
0.000204738	-0.62469	MTMR8	down	GSE60979
0.000205841	1.32358	ITGAX	up	GSE60979
0.000206566	-1.19499	REEP1	down	GSE60979
0.000207733	-0.682208	OR4D11	down	GSE60979
0.000209725	2.32695	KRT6C	up	GSE60979
0.000209772	-0.745674	CC2D1A	down	GSE60979
0.000209828	-0.667168	NDUFV3	down	GSE60979
0.000211844	1.15242	GJC2	up	GSE60979
0.00021205	-0.901885	PIGH	down	GSE60979
0.000212557	-0.659214	KRTAP2-4	down	GSE60979
0.000212557	1.67875	SAA2	up	GSE60979
0.000212557	-1.18042	QPRT	down	GSE60979
0.000212595	1.09861	MLPH	up	GSE60979
0.000212905	1.40843	LIPH	up	GSE60979
0.000213357	-0.691239	ALDH5A1	down	GSE60979
0.000214873	-1.31243	ABHD12	down	GSE60979
0.000216007	-1.67507	ENTPD3	down	GSE60979
0.000216082	-1.99214	BRSK2	down	GSE60979
0.000216201	0.67462	CERS6	up	GSE60979
0.000216528	1.15964	LTBP2	up	GSE60979
0.000216951	0.943341	AMDHD2	up	GSE60979
0.000217415	1.2497	HLA-F	up	GSE60979
0.00021819	-0.588277	CNOT7	down	GSE60979
0.000218289	1.82641	VSTM2L	up	GSE60979
0.000218498	-1.21027	SRM	down	GSE60979
0.000218524	0.602006	NAV1	up	GSE60979
0.000219299	1.02031	TMC6	up	GSE60979
0.000219328	0.902928	TMOD3	up	GSE60979
0.000219328	-0.585883	IFNB1	down	GSE60979
0.000219328	1.24263	MET	up	GSE60979
0.000219328	1.13993	CLCF1	up	GSE60979
0.000220673	1.03451	FGD6	up	GSE60979
0.000220946	-0.692074	TATDN1	down	GSE60979
0.000221448	-1.73851	RGN	down	GSE60979
0.000222293	-2.5076	DPEP1	down	GSE60979
0.000222293	1.46905	HOXC6	up	GSE60979
0.000222706	-4.49572	ALB	down	GSE60979
0.000223854	-2.47911	TMEM97	down	GSE60979
0.000224133	-0.855278	SMPDL3A	down	GSE60979
0.000225401	0.947431	GPR162	up	GSE60979
0.000225622	-0.632821	EIF3J	down	GSE60979
0.000226217	-1.20684	CHAC1	down	GSE60979
0.000226217	-0.849482	GPR152	down	GSE60979
0.000226217	0.980367	MAFF	up	GSE60979
0.000226227	-0.773869	PGAM2	down	GSE60979
0.000226479	-0.935768	CLDN24	down	GSE60979
0.000226503	-0.641763	RPS6KL1	down	GSE60979
0.000227665	1.34742	ASPM	up	GSE60979
0.000228464	0.914563	CRABP2	up	GSE60979
0.000228464	0.612256	NARF	up	GSE60979
0.000228626	-0.643347	RPL27A	down	GSE60979
0.000228626	0.685082	CEP152	up	GSE60979
0.000229427	1.13105	GPSM2	up	GSE60979
0.000229446	-0.594006	NCSTN	down	GSE60979
0.000231178	-0.689882	RHBDD3	down	GSE60979
0.000231178	0.817766	AHNAK	up	GSE60979
0.000232185	1.16784	IGFBP7	up	GSE60979
0.000232675	-0.936603	PDK2	down	GSE60979
0.000232896	1.04609	SAT1	up	GSE60979
0.000233798	0.810093	LRRC8C	up	GSE60979
0.000233798	0.641452	HIP1	up	GSE60979
0.000233992	1.16248	HAND2	up	GSE60979
0.000233992	1.45077	ENO2	up	GSE60979
0.000233992	-0.639663	KLC2	down	GSE60979
0.000234332	-0.905978	ZFPM1	down	GSE60979
0.000234748	-1.13115	TPD52L1	down	GSE60979
0.000235016	-0.919195	DAPK1	down	GSE60979
0.000235847	2.31831	GREM1	up	GSE60979
0.000235969	1.08234	TWIST1	up	GSE60979
0.000235969	-0.922292	PIP4K2C	down	GSE60979
0.000236255	2.13529	CYP2C9	up	GSE60979
0.000237569	0.612756	BZW1	up	GSE60979
0.000238423	1.50019	RCN3	up	GSE60979
0.000239258	1.86584	EGR2	up	GSE60979
0.000239306	-1.00272	NMNAT3	down	GSE60979
0.000240178	0.622883	ADAM17	up	GSE60979
0.000241166	1.49223	DDX60	up	GSE60979
0.000241166	-1.76768	SYBU	down	GSE60979
0.000241313	-0.58532	ZNF496	down	GSE60979
0.000241332	0.698078	CNOT6	up	GSE60979
0.000241562	1.0475	PRKCI	up	GSE60979
0.000241562	0.926757	NACAD	up	GSE60979
0.000241562	0.974192	PLK3	up	GSE60979
0.000241688	0.691712	KIAA0408	up	GSE60979
0.000241913	-1.33719	ACHE	down	GSE60979
0.00024225	-0.72064	IMMP1L	down	GSE60979
0.000243408	-0.866734	PIPOX	down	GSE60979
0.000243609	1.3812	CDCA8	up	GSE60979
0.000243613	-0.770344	OR2T5	down	GSE60979
0.000244331	0.80766	KATNAL1	up	GSE60979
0.000244373	0.724073	TNFSF10	up	GSE60979
0.000245133	-1.07316	SLC37A4	down	GSE60979
0.000245646	1.03793	RASL10A	up	GSE60979
0.00024748	1.69772	PI15	up	GSE60979
0.00024748	-1.09602	VAV3	down	GSE60979
0.000247529	-0.682098	OR6M1	down	GSE60979
0.000248353	1.18026	IER5	up	GSE60979
0.000248647	0.918986	PEAK1	up	GSE60979
0.000249222	1.16052	HLA-G	up	GSE60979
0.000250556	-1.34859	SERPINI1	down	GSE60979
0.000250716	1.04201	ARHGAP22	up	GSE60979
0.000251748	0.737961	PTPRM	up	GSE60979
0.000252005	1.25038	UACA	up	GSE60979
0.000252952	-0.734046	TOMM22	down	GSE60979
0.000254361	-1.11222	PLTP	down	GSE60979
0.000254361	0.622697	PHF14	up	GSE60979
0.000254361	1.33879	IL18R1	up	GSE60979
0.000254361	0.877627	RLF	up	GSE60979
0.000254571	-0.734063	MRPL23	down	GSE60979
0.000254571	1.16634	IFI6	up	GSE60979
0.000254571	1.06988	SDC1	up	GSE60979
0.000254885	0.633956	CHKB	up	GSE60979
0.000255675	0.768012	DOK4	up	GSE60979
0.000255675	1.10793	ZNF83	up	GSE60979
0.000255981	1.21193	ISM1	up	GSE60979
0.000256516	-0.942968	ZAN	down	GSE60979
0.000256912	-1.85068	AOX1	down	GSE60979
0.000257317	0.831347	ZFC3H1	up	GSE60979
0.000258064	1.08897	MFGE8	up	GSE60979
0.000259567	0.738905	PPP1R3B	up	GSE60979
0.000259895	1.33042	EXOC3L4	up	GSE60979
0.000260406	0.756148	MED15	up	GSE60979
0.00026061	-0.921098	CASQ1	down	GSE60979
0.000261615	0.891217	FAM156A	up	GSE60979
0.00026478	-0.931049	LTK	down	GSE60979
0.000265347	0.882226	F2R	up	GSE60979
0.000266283	-0.804073	TADA2B	down	GSE60979
0.000267514	-0.865669	ZNF630	down	GSE60979
0.000268664	1.79068	IFI44L	up	GSE60979
0.000269014	-0.607608	SCAND1	down	GSE60979
0.00026938	1.2447	EPHA4	up	GSE60979
0.00026938	0.821311	MAP7D1	up	GSE60979
0.000270155	-0.672143	MRPL33	down	GSE60979
0.000270469	0.792554	ZMIZ2	up	GSE60979
0.000270994	-0.953475	FXYD7	down	GSE60979
0.0002718	-0.965127	ACO1	down	GSE60979
0.000271963	1.76843	SFTA2	up	GSE60979
0.000271963	-1.13067	POM121L12	down	GSE60979
0.00027309	-4.78061	CTRL	down	GSE60979
0.00027309	-0.624601	MRS2	down	GSE60979
0.000274224	1.10442	KCNJ2	up	GSE60979
0.000274224	1.4466	PRSS22	up	GSE60979
0.000276055	0.875799	OCIAD2	up	GSE60979
0.000276692	0.68777	TRIP13	up	GSE60979
0.0002776	0.780444	PRR16	up	GSE60979
0.0002776	-0.652144	DNAJC19	down	GSE60979
0.000277779	-0.614393	GOLGA2	down	GSE60979
0.000278593	1.4263	TNNC2	up	GSE60979
0.00027935	-0.775306	HM13	down	GSE60979
0.000281439	0.871837	PHACTR2	up	GSE60979
0.000282204	-0.799557	PACSIN2	down	GSE60979
0.000282334	-0.698491	HAGH	down	GSE60979
0.000284415	-0.587628	OR13C5	down	GSE60979
0.000284415	-2.09309	CTNND2	down	GSE60979
0.000284722	-1.13972	OR7E24	down	GSE60979
0.000286097	-1.65236	ECE2	down	GSE60979
0.000286097	0.71618	MYSM1	up	GSE60979
0.000286472	-0.966147	SLC35G1	down	GSE60979
0.000286472	1.32432	PIK3IP1	up	GSE60979
0.000286848	1.10273	FAM83B	up	GSE60979
0.000287146	-0.612041	AHSG	down	GSE60979
0.000287798	0.927338	PTPRR	up	GSE60979
0.000289282	-0.925517	SSR3	down	GSE60979
0.000289382	-0.642746	DHTKD1	down	GSE60979
0.000290468	0.640601	GDI1	up	GSE60979
0.000294284	0.806318	FIGNL2	up	GSE60979
0.000294284	1.52358	EREG	up	GSE60979
0.000294997	-2.06581	SLC38A5	down	GSE60979
0.000294997	-0.616482	MMACHC	down	GSE60979
0.000296089	1.17009	LPAR6	up	GSE60979
0.000296101	-0.593985	NENF	down	GSE60979
0.000296993	0.936711	LIPG	up	GSE60979
0.000299334	0.98963	MCU	up	GSE60979
0.000300352	-0.850431	MRPL24	down	GSE60979
0.000300549	1.14415	COTL1	up	GSE60979
0.000301053	1.1086	C1R	up	GSE60979
0.000301388	1.09652	TRIM59	up	GSE60979
0.000302052	0.759603	PTPRB	up	GSE60979
0.000303089	0.943984	SLC25A29	up	GSE60979
0.000303089	1.15973	KLF12	up	GSE60979
0.00030388	0.759485	CCAR1	up	GSE60979
0.000304995	0.64203	ZMYM1	up	GSE60979
0.000305293	-0.923988	PROP1	down	GSE60979
0.000305385	0.778897	GSN	up	GSE60979
0.000305385	-2.03105	KIRREL2	down	GSE60979
0.000305449	1.42297	FAM25A	up	GSE60979
0.000305737	0.864153	KIF7	up	GSE60979
0.000305737	-1.05123	FETUB	down	GSE60979
0.000305737	0.688313	FAM81A	up	GSE60979
0.000306124	1.28942	PRAM1	up	GSE60979
0.000306708	-0.982231	APLP1	down	GSE60979
0.000306708	1.08664	FCHO1	up	GSE60979
0.000307197	1.263	IRX5	up	GSE60979
0.000308762	0.809434	RNASEL	up	GSE60979
0.000309997	-2.2237	EGF	down	GSE60979
0.000311995	0.69193	TRMT11	up	GSE60979
0.000312198	0.961762	ACSL4	up	GSE60979
0.000312489	1.44149	CKMT1A	up	GSE60979
0.000313157	1.01469	LMNA	up	GSE60979
0.000313157	-0.735759	OPALIN	down	GSE60979
0.000313157	-1.19665	WNK2	down	GSE60979
0.000315079	0.726369	TET2	up	GSE60979
0.000315817	-0.869146	RPL10L	down	GSE60979
0.000315817	0.864856	EZH2	up	GSE60979
0.000315817	0.612049	ZNF365	up	GSE60979
0.000315817	-0.590933	RIMS1	down	GSE60979
0.00031631	0.627866	SMYD3	up	GSE60979
0.00031631	0.834784	RHBDF1	up	GSE60979
0.000316394	-0.914723	PRDX2	down	GSE60979
0.000316394	1.41698	NUSAP1	up	GSE60979
0.000316443	0.592657	CAMK2D	up	GSE60979
0.000316443	0.988504	RASGEF1B	up	GSE60979
0.000316443	-0.808055	SCGB1A1	down	GSE60979
0.000316443	-0.729784	TSNARE1	down	GSE60979
0.000316443	1.1008	FOXM1	up	GSE60979
0.000317079	0.818388	REC8	up	GSE60979
0.000318654	-0.9338	TMEM147	down	GSE60979
0.000319364	1.92334	PTGS2	up	GSE60979
0.000319364	1.36869	FSTL1	up	GSE60979
0.000320218	1.19345	TSHZ3	up	GSE60979
0.000321032	0.713802	ARPC5	up	GSE60979
0.000321606	0.941411	ZBTB1	up	GSE60979
0.000324834	-0.682973	EIF3F	down	GSE60979
0.000325679	-0.855657	FRAT2	down	GSE60979
0.000325679	1.01391	CYB5R2	up	GSE60979
0.000326264	-0.844176	TOR2A	down	GSE60979
0.000326419	-0.685203	ADCY9	down	GSE60979
0.000326638	-0.711553	OLFM1	down	GSE60979
0.000326951	1.30327	HOXB2	up	GSE60979
0.000326951	0.682022	POC1B	up	GSE60979
0.000327496	-1.82387	KCNH3	down	GSE60979
0.000327717	0.951331	HLA-C	up	GSE60979
0.000327907	-0.628971	JAGN1	down	GSE60979
0.000327907	0.739663	GAD1	up	GSE60979
0.000328404	-1.90691	GLS2	down	GSE60979
0.000328404	0.809932	HELLS	up	GSE60979
0.000329649	-1.2314	C21orf62	down	GSE60979
0.000331388	-1.17169	FXYD1	down	GSE60979
0.000332283	-1.56021	RBP1	down	GSE60979
0.000332283	1.1384	PTTG2	up	GSE60979
0.000333056	-1.29158	BCAT1	down	GSE60979
0.000333202	-1.3941	NUCB2	down	GSE60979
0.000334619	0.593996	RELL1	up	GSE60979
0.00033497	-0.843623	YJEFN3	down	GSE60979
0.000335557	1.51855	C11orf96	up	GSE60979
0.000335572	0.737834	RNF145	up	GSE60979
0.000337867	0.718579	PRTFDC1	up	GSE60979
0.000338844	-0.690337	RESP18	down	GSE60979
0.000342422	1.09733	CLIC5	up	GSE60979
0.00034272	0.955484	CYP27C1	up	GSE60979
0.000343885	1.03535	TRPC1	up	GSE60979
0.000344193	-0.588839	EEF1B2	down	GSE60979
0.00034443	-1.45801	SMPDL3B	down	GSE60979
0.000346871	-0.634691	TBC1D3	down	GSE60979
0.000347583	-0.645988	ALG9	down	GSE60979
0.000347583	0.951504	CCDC146	up	GSE60979
0.000347765	0.954293	PYGB	up	GSE60979
0.00035002	1.72258	HOXC9	up	GSE60979
0.000350299	0.94198	DUSP6	up	GSE60979
0.00035055	0.747922	GNL2	up	GSE60979
0.000353119	2.24719	DKK1	up	GSE60979
0.000353119	-0.694499	ITIH1	down	GSE60979
0.00035326	-1.10197	TBC1D24	down	GSE60979
0.000355306	0.637641	TNFRSF10B	up	GSE60979
0.000357325	-0.618713	LHX3	down	GSE60979
0.000357423	0.888209	BORA	up	GSE60979
0.000357736	0.667712	ZNF12	up	GSE60979
0.000357779	-1.7439	BACE1	down	GSE60979
0.000358995	0.628009	PARP4	up	GSE60979
0.000359467	-0.639789	ANAPC13	down	GSE60979
0.000360081	0.659503	PROCA1	up	GSE60979
0.000360081	1.5359	PBX4	up	GSE60979
0.000360127	-0.754604	TTLL4	down	GSE60979
0.000360127	-0.640711	RNF224	down	GSE60979
0.000360352	-1.42647	SMAD5	down	GSE60979
0.000360352	-0.627369	ABHD14A	down	GSE60979
0.00036366	-0.730003	LPA	down	GSE60979
0.000363762	0.855842	TNFRSF25	up	GSE60979
0.000363762	1.13726	MAP3K8	up	GSE60979
0.000363762	-1.51803	CA4	down	GSE60979
0.000363762	-1.15027	SEMA6C	down	GSE60979
0.000363762	-0.650052	CCDC86	down	GSE60979
0.000363762	0.685339	RIPK2	up	GSE60979
0.000363762	0.707702	TTC39B	up	GSE60979
0.000363762	0.838008	CASP3	up	GSE60979
0.000363771	0.903657	RUNX1T1	up	GSE60979
0.000363944	1.13253	TIE1	up	GSE60979
0.00036424	0.622259	SMARCA5	up	GSE60979
0.000365851	-0.971111	POLR1D	down	GSE60979
0.000366238	0.774021	NEMF	up	GSE60979
0.000366255	-1.00133	SPNS1	down	GSE60979
0.000366615	-0.686528	HAX1	down	GSE60979
0.000367195	1.43157	CCDC102B	up	GSE60979
0.000367195	1.01737	PIM1	up	GSE60979
0.00036823	-0.653883	SETD6	down	GSE60979
0.000368525	-1.08305	NPM2	down	GSE60979
0.000369375	-0.747644	CHRM2	down	GSE60979
0.000370508	-0.685896	PTRHD1	down	GSE60979
0.000370924	0.939192	SERPINA1	up	GSE60979
0.000370931	0.768737	HK2	up	GSE60979
0.000373485	1.47419	NT5E	up	GSE60979
0.000374319	0.869739	SMOX	up	GSE60979
0.000374851	-0.902928	CDC14C	down	GSE60979
0.000375493	-0.662321	MRPS34	down	GSE60979
0.000375493	-1.02257	IGFBPL1	down	GSE60979
0.000376708	0.895384	EFEMP2	up	GSE60979
0.000376986	0.616523	RBM34	up	GSE60979
0.000377107	-4.99382	SYCN	down	GSE60979
0.000378418	-0.676393	BPHL	down	GSE60979
0.000378548	0.730255	CPNE8	up	GSE60979
0.000379422	0.759478	ECT2	up	GSE60979
0.000379422	-0.624313	ZSCAN5B	down	GSE60979
0.000379422	-1.20502	STC2	down	GSE60979
0.000380667	1.28442	RNF19B	up	GSE60979
0.000381902	0.722598	MIDN	up	GSE60979
0.000381902	-1.22788	IFT20	down	GSE60979
0.000381902	0.74371	CHORDC1	up	GSE60979
0.000381975	-0.607504	SLC34A1	down	GSE60979
0.000382273	0.858365	B4GALT5	up	GSE60979
0.000383318	0.858488	MPDZ	up	GSE60979
0.000384887	0.928743	PLCD3	up	GSE60979
0.000387618	-0.832478	RPSA	down	GSE60979
0.000387979	-0.972857	GALNT11	down	GSE60979
0.000388519	-1.11451	HOGA1	down	GSE60979
0.000389687	0.718541	NUAK1	up	GSE60979
0.000391916	-0.721416	GPR62	down	GSE60979
0.000391916	-0.998574	PFDN6	down	GSE60979
0.000391916	-0.722023	PPIL1	down	GSE60979
0.000391916	0.752635	NOVA2	up	GSE60979
0.000391916	-0.675721	TFE3	down	GSE60979
0.000391916	-0.861722	OR10P1	down	GSE60979
0.000392555	1.00588	SLC2A1	up	GSE60979
0.000392926	0.906136	NMI	up	GSE60979
0.000393176	0.604774	TIGD1	up	GSE60979
0.000396663	1.19561	GPCPD1	up	GSE60979
0.000397895	-0.624835	MCAT	down	GSE60979
0.000398029	1.80148	ITGBL1	up	GSE60979
0.000398119	0.758927	ANO8	up	GSE60979
0.000400206	0.690807	LAMB2	up	GSE60979
0.000400206	1.54137	KLF5	up	GSE60979
0.00040043	-0.9599	TMED3	down	GSE60979
0.000402377	1.02271	UNC13D	up	GSE60979
0.000404061	-0.591662	PMM1	down	GSE60979
0.000404696	2.65604	DUOX2	up	GSE60979
0.000404698	1.33484	BTBD16	up	GSE60979
0.000405885	1.6402	BIRC3	up	GSE60979
0.00040677	0.894634	PRR5L	up	GSE60979
0.000407543	-0.71048	SUCLG1	down	GSE60979
0.000408156	1.00839	CEP135	up	GSE60979
0.00040938	-1.16869	LMAN1L	down	GSE60979
0.000413491	0.859158	GAS2L3	up	GSE60979
0.000413491	0.875257	AFAP1	up	GSE60979
0.000414224	-0.98078	CEBPD	down	GSE60979
0.000414509	0.659892	TPR	up	GSE60979
0.000415233	-0.698033	IMPDH2	down	GSE60979
0.000415736	-0.638057	SPINK8	down	GSE60979
0.00041653	-0.748102	C1orf122	down	GSE60979
0.00041653	-0.829902	C21orf58	down	GSE60979
0.000419202	0.785288	DGKH	up	GSE60979
0.000420922	0.812272	PCSK5	up	GSE60979
0.000422624	0.841986	JAK3	up	GSE60979
0.000423808	2.02101	MATN3	up	GSE60979
0.000424822	0.882796	E2F7	up	GSE60979
0.000427277	-0.689631	COPZ1	down	GSE60979
0.000429654	-0.644028	TBL2	down	GSE60979
0.000432207	-0.815842	OR2AG2	down	GSE60979
0.00043332	1.1318	BMP8A	up	GSE60979
0.000434759	1.00027	SQLE	up	GSE60979
0.000435992	1.70466	PRRX1	up	GSE60979
0.000436444	0.821223	RASA2	up	GSE60979
0.000436444	1.30573	RHPN1	up	GSE60979
0.000436444	-0.664213	SLC27A5	down	GSE60979
0.000436506	-0.773021	NUDT8	down	GSE60979
0.000437396	1.3347	IL2RA	up	GSE60979
0.000437396	-0.703063	LPAR3	down	GSE60979
0.000440601	-1.51719	NKX1-2	down	GSE60979
0.000440757	1.66615	MMP7	up	GSE60979
0.000441415	-0.911784	C11orf42	down	GSE60979
0.000443336	-0.695798	KRTCAP2	down	GSE60979
0.000443336	0.643245	SLC12A4	up	GSE60979
0.00044694	1.8978	CYP2C18	up	GSE60979
0.000449466	1.3186	LST1	up	GSE60979
0.000449666	0.780133	FGF11	up	GSE60979
0.000449671	-0.975457	SLC39A14	down	GSE60979
0.000449842	0.942274	RAB3IL1	up	GSE60979
0.000450437	-0.694802	MAP2K6	down	GSE60979
0.000450437	0.885027	ARMCX4	up	GSE60979
0.000451286	0.954105	TMEM176A	up	GSE60979
0.000451997	-0.737607	GFI1	down	GSE60979
0.000452453	1.45553	MEX3A	up	GSE60979
0.000453471	0.68819	ZNF668	up	GSE60979
0.000454383	1.1033	ADAMTSL2	up	GSE60979
0.000454478	-0.655529	EDA	down	GSE60979
0.000454593	0.856074	TNFRSF10A	up	GSE60979
0.000454656	-0.793398	RRS1	down	GSE60979
0.000455844	-0.585475	ZFAND1	down	GSE60979
0.000456051	-0.607188	NECAP1	down	GSE60979
0.000456051	1.26436	RNF183	up	GSE60979
0.000457878	1.02511	PLOD2	up	GSE60979
0.000457919	1.45823	TMEM158	up	GSE60979
0.000457919	1.36723	TAGLN	up	GSE60979
0.000457919	0.626641	ANKRD10	up	GSE60979
0.000459007	0.930571	GADD45A	up	GSE60979
0.000459992	-0.658433	DGCR6L	down	GSE60979
0.000460032	1.80556	GPR68	up	GSE60979
0.000460154	-1.3801	EIF4EBP1	down	GSE60979
0.000460374	-0.996499	MTUS2	down	GSE60979
0.000460483	-0.682561	PIGV	down	GSE60979
0.000463894	0.927701	CALU	up	GSE60979
0.000464017	-0.738571	AFMID	down	GSE60979
0.000466183	1.28854	INPP4B	up	GSE60979
0.000466347	-0.605287	KRTAP20-2	down	GSE60979
0.000466347	0.684121	DNAJC13	up	GSE60979
0.000466594	1.32829	TACC3	up	GSE60979
0.000469119	0.913164	FAR2	up	GSE60979
0.000469645	-0.917297	HAGHL	down	GSE60979
0.000469775	1.11314	MILR1	up	GSE60979
0.000472586	-3.95882	ERP27	down	GSE60979
0.000472586	-1.07036	SSR2	down	GSE60979
0.000474232	0.706625	WSB1	up	GSE60979
0.000474296	0.844749	EIF5A2	up	GSE60979
0.000474296	-3.23234	TMED6	down	GSE60979
0.000474574	1.2838	APOBR	up	GSE60979
0.000476935	1.06593	MIS18BP1	up	GSE60979
0.000477148	-0.67991	ZNF418	down	GSE60979
0.000477861	-0.91187	PRKAG3	down	GSE60979
0.000477861	-0.741733	HDLBP	down	GSE60979
0.000478415	0.707192	HECW2	up	GSE60979
0.000479642	0.611406	TOMM40L	up	GSE60979
0.000479642	1.02141	ZWINT	up	GSE60979
0.000480488	-0.721042	OLFM2	down	GSE60979
0.000489741	-0.752139	PAK4	down	GSE60979
0.000490101	0.881622	RRAS	up	GSE60979
0.000490146	1.05682	BHLHE40	up	GSE60979
0.000490386	0.806746	PLXNA1	up	GSE60979
0.000492431	-0.678867	SCLY	down	GSE60979
0.000493606	-0.709636	FCN3	down	GSE60979
0.000494619	0.666821	WBP4	up	GSE60979
0.00049539	-0.999934	LENG8	down	GSE60979
0.000496597	1.40468	SLCO4A1	up	GSE60979
0.00049899	1.06515	AK4	up	GSE60979
0.00050008	-0.68801	MTHFS	down	GSE60979
0.000500445	-1.19864	PHYHD1	down	GSE60979
0.000500445	-0.637716	LRP3	down	GSE60979
0.00050118	0.652872	FRRS1	up	GSE60979
0.000502069	3.32463	KRT6A	up	GSE60979
0.000502069	0.929925	CCDC153	up	GSE60979
0.000502069	-0.603935	BRF1	down	GSE60979
0.000502345	0.951021	TMEM200B	up	GSE60979
0.000505841	-0.597468	CST9L	down	GSE60979
0.000506992	1.63407	AMIGO2	up	GSE60979
0.000506992	0.776328	ADAM22	up	GSE60979
0.000508176	1.34222	MELK	up	GSE60979
0.000509699	0.874989	SAA4	up	GSE60979
0.000509923	0.798499	UBE2S	up	GSE60979
0.000509923	0.638837	GPATCH2	up	GSE60979
0.0005102	-0.713047	GPR155	down	GSE60979
0.000512463	1.41287	CLDN11	up	GSE60979
0.000512504	-0.745786	NUDT19	down	GSE60979
0.000514095	-2.79661	TMEM52	down	GSE60979
0.00051748	0.588077	SIPA1L2	up	GSE60979
0.000518304	-0.792072	TMEM101	down	GSE60979
0.000518307	0.964726	VSIG8	up	GSE60979
0.00051933	1.19162	FSTL3	up	GSE60979
0.000521571	1.14504	LMTK3	up	GSE60979
0.000522984	0.781348	C4orf47	up	GSE60979
0.000523045	1.86713	PLAUR	up	GSE60979
0.000524915	-1.23139	DNAJB9	down	GSE60979
0.000524915	-1.30631	PLCE1	down	GSE60979
0.000526037	1.789	HOXB9	up	GSE60979
0.000526037	-0.825684	HNF1B	down	GSE60979
0.000526037	-0.672521	GPD1L	down	GSE60979
0.000526931	0.679818	HOXB7	up	GSE60979
0.000527142	-0.795595	PANX2	down	GSE60979
0.000528193	1.46962	KLHDC7B	up	GSE60979
0.000528657	-2.41504	CAMK2N2	down	GSE60979
0.00052878	0.941362	NR2F1	up	GSE60979
0.000529941	-0.597968	BCL7A	down	GSE60979
0.000532058	1.16917	CFH	up	GSE60979
0.000532135	0.956878	TBC1D3G	up	GSE60979
0.000532135	-0.652277	SPCS2	down	GSE60979
0.000532135	-1.14628	GSX1	down	GSE60979
0.000532135	-1.10752	SCGB1C1	down	GSE60979
0.000532395	0.635326	ZNF225	up	GSE60979
0.000534429	-1.13611	SCAMP5	down	GSE60979
0.000534429	1.31235	CD68	up	GSE60979
0.000535437	0.682114	LRRC49	up	GSE60979
0.00053611	-1.78649	BNIP3	down	GSE60979
0.00053621	-0.846885	FRAS1	down	GSE60979
0.000537447	0.789036	CREB5	up	GSE60979
0.000541304	1.78635	CCL17	up	GSE60979
0.000543057	0.871696	IFITM2	up	GSE60979
0.000543057	0.779231	REEP3	up	GSE60979
0.000543288	-0.984371	CCL24	down	GSE60979
0.000543288	0.669459	STRC	up	GSE60979
0.000544732	-0.631418	MRPL53	down	GSE60979
0.000545651	0.926872	CAPRIN2	up	GSE60979
0.0005459	0.606511	PELO	up	GSE60979
0.0005459	1.07337	C1QTNF1	up	GSE60979
0.000546256	-0.650382	TKT	down	GSE60979
0.00054983	-0.681478	PSD4	down	GSE60979
0.00054983	1.21015	ULBP2	up	GSE60979
0.000551693	0.795626	PTMA	up	GSE60979
0.000554004	-0.788344	FGFR2	down	GSE60979
0.000556484	-0.808338	PCCB	down	GSE60979
0.000556484	0.937352	ARHGAP20	up	GSE60979
0.000556898	0.666066	RTN4	up	GSE60979
0.000556898	1.18671	CYP4F12	up	GSE60979
0.000556898	1.03386	PHYHIP	up	GSE60979
0.000558386	-0.591494	FRMD1	down	GSE60979
0.000559963	-1.69643	MEFV	down	GSE60979
0.000563266	0.685279	ARHGAP1	up	GSE60979
0.000564765	1.14149	SYT13	up	GSE60979
0.000567299	1.43788	TMPRSS3	up	GSE60979
0.000570576	-0.809183	C20orf144	down	GSE60979
0.00057112	0.736347	SLCO3A1	up	GSE60979
0.000572762	1.32077	MGP	up	GSE60979
0.000575497	-0.685539	ARMCX3	down	GSE60979
0.000576251	1.33218	KLF2	up	GSE60979
0.000578109	-1.6963	TCEA3	down	GSE60979
0.000580661	-0.781328	STMN4	down	GSE60979
0.000582019	-0.693441	TMEM18	down	GSE60979
0.0005824	1.45451	PODNL1	up	GSE60979
0.000589403	0.800623	FADS1	up	GSE60979
0.000592037	-0.602366	TREX2	down	GSE60979
0.000592402	0.975172	GMIP	up	GSE60979
0.000595847	-0.723999	SERINC5	down	GSE60979
0.000597637	1.28058	GNB4	up	GSE60979
0.000597997	0.684941	IFT81	up	GSE60979
0.000599793	1.94164	TNFAIP6	up	GSE60979
0.00060024	-0.842504	ADAMTSL3	down	GSE60979
0.000600616	0.768276	RASA1	up	GSE60979
0.000601779	-0.656134	CT47A11	down	GSE60979
0.000601959	-0.643252	MRPL20	down	GSE60979
0.000602801	0.599184	KIF5B	up	GSE60979
0.000602801	1.35603	BIRC5	up	GSE60979
0.000603936	0.635737	PLCG1	up	GSE60979
0.000607763	-0.811246	KCNK15	down	GSE60979
0.00060805	-1.0334	KIF26A	down	GSE60979
0.000609519	-1.17758	ZC3HAV1L	down	GSE60979
0.000609552	0.708851	RPS6KA4	up	GSE60979
0.000610136	1.11169	RAPGEFL1	up	GSE60979
0.000610262	1.97745	FGFBP1	up	GSE60979
0.000610262	-0.723684	FAM171A1	down	GSE60979
0.000610262	-0.798968	COBLL1	down	GSE60979
0.000610753	1.26515	GPBAR1	up	GSE60979
0.000613748	-1.71755	TRIM50	down	GSE60979
0.000614401	-0.819812	DDT	down	GSE60979
[truncated: 2,000 more rows]

## Sheet: BothUP
S1 Data. Differentially expressed genes analysis and intersection results of 7 geo datasets
BothUP
TRIM29
S100P
LAMC2
CEP55
LAMB3
GJB2
COL10A1
AHNAK2
DKK1
CENPF
TMPRSS4
ANXA2
LEF1
ANLN
CDH3
TOP2A
SLPI
INHBA
UBE2T
THBS2
HEPH
CORO2A
CAPG
KRT19
LMO7
CTHRC1
MALL
MMP11
SDC1
COL1A1
SFN
MBOAT2
BUB1
FN1
S100A10
CLIC1
CDH11
FHL2
B3GNT3
ANTXR1
TMSB10
GPRC5A
TSPAN1
KCNN4
PLAT
COL5A1
FXYD3
HOXB6
IGFBP3
PALLD
SLC2A1
TGM2
MET
OAS1
MYOF
SULF2
GPX8
CD109
COL1A2
PLAC8
SQLE
PLEK2
OAS3
GPX2
TMEM45B
MLPH
[truncated: 107 more rows]

[truncated: 1 more sheets: BothDown]
