# Supplementary material for: OCIAD2 as a novel prognostic and therapeutic biomarker for pancreatic cancer: A study based on transcriptomic signature and bioinformatics analysis
Source: PLoS Comput Biol. 2025 Oct 7;21(10):e1013566. doi: 10.1371/journal.pcbi.1013566 (PMC12517509; doi:10.1371/journal.pcbi.1013566)
Supplement: S2 Data — (XLSX) [file pcbi.1013566.s005.xlsx]

## Sheet: Supplement 4
S2 Data. Correlation analysis results between OCIAD2 expression and IC50 of different compounds in PC patients
Gene	Compounds	Correlation coefficient	pvalue
OCIAD2	CIL55	0.0694742	0.358171
OCIAD2	BRD4132	0.133941	0.0755084
OCIAD2	BRD6340	-0.246704	0.000932158
OCIAD2	BRD9876	-0.144725	0.0546142
OCIAD2	betulinic.acid	0.269214	0.000290749
OCIAD2	gossypol	-0.0947697	0.20958
OCIAD2	chlorambucil	0.571419	9.92e-17
OCIAD2	fluorouracil	0.0982314	0.193337
OCIAD2	cimetidine	-0.266508	0.000336302
OCIAD2	azacitidine	-0.0135713	0.857716
OCIAD2	trifluoperazine	0.450206	3.23e-10
OCIAD2	paclitaxel	0.371068	3.69e-07
OCIAD2	tamoxifen	0.309614	2.75e-05
OCIAD2	carboplatin	-0.448219	3.95e-10
OCIAD2	teniposide	0.600448	1.01e-18
OCIAD2	sildenafil	-0.422963	4.49e-09
OCIAD2	simvastatin	0.0687589	0.363153
OCIAD2	parbendazole	0.0511163	0.499242
OCIAD2	procarbazine	0.520835	1.07e-13
OCIAD2	curcumin	0.0954532	0.206297
OCIAD2	ciclopirox	-0.2881	0.000100849
OCIAD2	epigallocatechin.3.monogallate	0.30898	2.86e-05
OCIAD2	myricetin	-0.526333	5.32e-14
OCIAD2	methotrexate	0.157897	0.0358182
OCIAD2	lovastatin	0.0276663	0.71471
OCIAD2	valdecoxib	-0.159641	0.0337983
OCIAD2	dacarbazine	-0.288778	9.69e-05
OCIAD2	prochlorperazine	0.0332626	0.660288
OCIAD2	ifosfamide	-0.35835	9.71e-07
OCIAD2	doxorubicin	0.410986	1.33e-08
OCIAD2	ouabain	0.521773	9.54e-14
OCIAD2	BRD9647	-0.233245	0.00178202
OCIAD2	piperlongumine	0.0577122	0.445459
OCIAD2	pyrazolanthrone	-0.101431	0.179157
OCIAD2	C6.ceramide	-0.462473	9.15e-11
OCIAD2	topotecan	0.0110136	0.884322
OCIAD2	importazole	-0.527033	4.86e-14
OCIAD2	etoposide	0.175236	0.0196521
OCIAD2	PRIMA.1	-0.159445	0.0340202
OCIAD2	tanespimycin	0.0136782	0.856606
OCIAD2	blebbistatin	0.0986006	0.19166
OCIAD2	cytochalasin.B	-0.0119041	0.875043
OCIAD2	NSC95397	-0.137707	0.0675779
OCIAD2	manumycin.A	-0.0809638	0.284043
OCIAD2	mitomycin	0.352792	1.46e-06
OCIAD2	tacrolimus	0.494425	2.67e-12
OCIAD2	SB.431542	-0.603879	5.72e-19
OCIAD2	staurosporine	-0.187331	0.0125332
OCIAD2	SB.225002	0.354102	1.33e-06
OCIAD2	cerulenin	-0.113611	0.132152
OCIAD2	purmorphamine	-0.47464	2.49e-11
OCIAD2	GSK.3.inhibitor.IX	-0.186019	0.0131765
OCIAD2	dasatinib	-0.463221	8.46e-11
OCIAD2	erlotinib	-0.400529	3.31e-08
OCIAD2	BRD.K94991378	-0.312066	2.35e-05
OCIAD2	LBH.589	-0.175997	0.0191179
OCIAD2	IC.87114	-0.588944	6.59e-18
OCIAD2	ciclosporin	-0.531863	2.58e-14
OCIAD2	sirolimus	-0.43313	1.73e-09
OCIAD2	KU.55933	-0.0687936	0.362911
OCIAD2	sitagliptin	-0.0665307	0.378947
OCIAD2	PDMP	-0.136792	0.0694402
OCIAD2	BRD.K71935468	-0.11023	0.144131
OCIAD2	entinostat	-0.286106	0.000113182
OCIAD2	BEC	-0.40899	1.59e-08
OCIAD2	apicidin	-0.38671	1.06e-07
OCIAD2	Merck60	-0.187308	0.0125442
OCIAD2	BRD.A94377914	-0.368501	4.5e-07
OCIAD2	FGIN.1.27	-0.183263	0.0146228
OCIAD2	compound.1B	0.522128	9.12e-14
OCIAD2	vincristine	0.247861	0.000880175
OCIAD2	cytarabine.hydrochloride	0.181088	0.0158598
OCIAD2	itraconazole	-0.341989	3.18e-06
OCIAD2	erastin	-0.412605	1.15e-08
OCIAD2	ML031	0.031912	0.673273
OCIAD2	CIL56	0.100321	0.183985
OCIAD2	FQI.1	0.439874	9.02e-10
OCIAD2	BRD.K92856060	0.39506	5.28e-08
OCIAD2	B02	-0.328385	8.11e-06
OCIAD2	BRD.K45681478	-0.159629	0.0338123
OCIAD2	ML050	-0.441137	7.97e-10
OCIAD2	ML162	0.290629	8.7e-05
OCIAD2	CIL41	0.517084	1.73e-13
OCIAD2	NSC30930	-0.335059	5.15e-06
OCIAD2	CIL70	0.700817	1.81e-27
OCIAD2	MI.1	-0.685013	7.41e-26
OCIAD2	DBeQ	-0.257119	0.000550748
OCIAD2	ML083	0.201499	0.00715776
OCIAD2	CID.5951923	-0.580626	2.43e-17
OCIAD2	IU1	-0.451445	2.85e-10
OCIAD2	ML311	0.221035	0.00311156
OCIAD2	imatinib	0.00207616	0.97812
OCIAD2	decitabine	0.673602	9.35e-25
OCIAD2	CHIR.99021	-0.187777	0.012321
OCIAD2	BI.2536	0.193633	0.00981294
OCIAD2	BRD.K61166597	-0.247433	0.000899059
OCIAD2	GW.843682X	0.142094	0.0592111
OCIAD2	vandetanib	-0.424107	4.04e-09
OCIAD2	sorafenib	0.420331	5.73e-09
OCIAD2	temozolomide	-0.0420663	0.578254
OCIAD2	QW.BI.011	0.191889	0.0105077
OCIAD2	SNX.2112	-0.277458	0.000184859
OCIAD2	bexarotene	0.519518	1.27e-13
OCIAD2	nilotinib	-0.223618	0.00277209
OCIAD2	sunitinib	0.0740952	0.327019
OCIAD2	bendamustine	0.102034	0.176572
OCIAD2	CD.437	0.582361	1.86e-17
OCIAD2	SCH.79797	0.390437	7.77e-08
OCIAD2	LE.135	0.0825776	0.274522
OCIAD2	SKI.II	-0.133597	0.0762702
OCIAD2	Platin	0.533115	2.19e-14
OCIAD2	GW.405833	-0.272416	0.000244255
OCIAD2	AC55649	-0.381963	1.55e-07
OCIAD2	RITA	-0.369911	4.03e-07
OCIAD2	LY.2183240	-0.0761737	0.313594
OCIAD2	CD.1530	-0.0756228	0.317117
OCIAD2	TPCA.1	0.0580634	0.44269
OCIAD2	NSC632839	0.236226	0.00154849
OCIAD2	pifithrin.mu	-0.0800991	0.289234
OCIAD2	SN.38	-0.0675596	0.371603
OCIAD2	BRD.K80183349	-0.653333	6.46e-23
OCIAD2	BRD.K66532283	-0.496776	2.03e-12
OCIAD2	MK.2206	-0.562089	3.94e-16
OCIAD2	triazolothiadiazine	0.211603	0.00469363
OCIAD2	BRD.K66453893	-0.19481	0.00936704
OCIAD2	BRD.K11533227	-0.340633	3.5e-06
OCIAD2	BRD.K27224038	-0.321762	1.26e-05
OCIAD2	BRD.K14844214	-0.038421	0.611647
OCIAD2	BRD1835	0.283838	0.000128926
OCIAD2	BRD.K41597374	-0.159401	0.0340709
OCIAD2	BRD.K63431240	-0.432179	1.89e-09
OCIAD2	BRD.K13999467	0.0918442	0.224053
OCIAD2	BRD.K96970199	-0.407274	1.85e-08
OCIAD2	brefeldin.A	-0.18416	0.0141371
OCIAD2	AGK.2	-0.226412	0.00244296
OCIAD2	L.685458	-0.522871	8.29e-14
OCIAD2	PF.750	-0.240182	0.0012817
OCIAD2	triptolide	-0.416326	8.24e-09
OCIAD2	nutlin.3	-0.162381	0.0308205
OCIAD2	X16.beta.bromoandrosterone	0.138902	0.0652086
OCIAD2	PRL.3.inhibitor.I	0.561214	4.47e-16
OCIAD2	SID.26681509	0.484921	7.93e-12
OCIAD2	neuronal.differentiation.inducer.III	-0.177257	0.0182617
OCIAD2	NSC.74859	-0.281126	0.000150425
OCIAD2	bortezomib	-0.162799	0.0303866
OCIAD2	ABT.737	-0.4508	3.05e-10
OCIAD2	zebularine	0.130087	0.0843885
OCIAD2	PI.103	-0.178537	0.0174263
OCIAD2	tubastatin.A	0.131291	0.0815283
OCIAD2	SR.II.138A	0.161827	0.0314035
OCIAD2	neopeltolide	0.153197	0.0417753
OCIAD2	parthenolide	-0.487366	6.01e-12
OCIAD2	Compound.7d.cis	-0.137392	0.0682151
OCIAD2	pevonedistat	0.453972	2.21e-10
OCIAD2	AZD7545	-0.372725	3.24e-07
OCIAD2	VER.155008	-0.196519	0.00875152
OCIAD2	ML203	-0.481768	1.13e-11
OCIAD2	SRT.1720	0.371854	3.47e-07
OCIAD2	CAY10594	-0.565837	2.28e-16
OCIAD2	Compound.1541A	0.119821	0.112161
OCIAD2	RG.108	-0.463315	8.37e-11
OCIAD2	PAC.1	0.147298	0.0504087
OCIAD2	GMX.1778	0.25337	0.000667277
OCIAD2	gemcitabine	0.605501	4.35e-19
OCIAD2	MST.312	0.294547	6.9e-05
OCIAD2	olaparib	-0.0132453	0.861098
OCIAD2	oligomycin.A	0.390349	7.83e-08
OCIAD2	indisulam	0.569743	1.27e-16
OCIAD2	BRD.K49290616	-0.484659	8.17e-12
OCIAD2	BRD.K02492147	-0.44874	3.75e-10
OCIAD2	austocystin.D	-0.629901	5.87e-21
OCIAD2	SJ.172550	0.25658	0.000566269
OCIAD2	pandacostat	-0.664862	6.05e-24
OCIAD2	BRD.K96431673	-0.304362	3.81e-05
OCIAD2	cyanoquinoline.11	-0.274558	0.000217128
OCIAD2	tipifarnib.P2	-0.103841	0.168991
OCIAD2	tipifarnib.P1	-0.363464	6.61e-07
OCIAD2	Compound.23.citrate	0.12596	0.0948056
OCIAD2	nakiterpiosin	0.493397	3.01e-12
OCIAD2	CCT036477	0.298166	5.56e-05
OCIAD2	tamatinib	-0.524055	7.13e-14
OCIAD2	myriocin	0.0997128	0.186673
OCIAD2	YM.155	0.251993	0.000715497
OCIAD2	BMS.754807	-0.531475	2.72e-14
OCIAD2	BIBR.1532	0.653733	5.96e-23
OCIAD2	neratinib	-0.507854	5.39e-13
OCIAD2	BRD1812	0.543132	5.7e-15
OCIAD2	BRD8958	-0.497484	1.87e-12
OCIAD2	serdemetan	-0.55711	8.08e-16
OCIAD2	daporinad	0.664357	6.72e-24
OCIAD2	MK.1775	0.0300812	0.691029
OCIAD2	tivozanib	-0.0561123	0.458196
OCIAD2	Ko.143	-0.313871	2.1e-05
OCIAD2	CR.1.31B	-0.0663253	0.380424
OCIAD2	BRD.K71781559	0.431457	2.03e-09
OCIAD2	BRD.K86535717	-0.485301	7.6e-12
OCIAD2	BRD.K48334597	-0.164192	0.0289772
OCIAD2	ML312	0.231207	0.0019597
OCIAD2	BRD.K04800985	-0.512989	2.87e-13
OCIAD2	BRD.K78574327	-0.101456	0.179048
OCIAD2	BRD.K19103580	-0.390997	7.42e-08
OCIAD2	BRD.K30019337	-0.185288	0.0135472
OCIAD2	BRD.K84807411	-0.120847	0.109099
OCIAD2	BRD.K44224150	0.0798338	0.29084
OCIAD2	BRD.K75293299	-0.465857	6.4e-11
OCIAD2	BRD.K64610608	-0.362881	6.91e-07
OCIAD2	BRD.K02251932	0.0712779	0.345798
OCIAD2	BRD.K55116708	-0.00505669	0.946742
OCIAD2	BRD.K41334119	-0.0922101	0.222205
OCIAD2	BRD.K34485477	-0.191918	0.0104961
OCIAD2	BRD.K16147474	-0.278623	0.00017319
OCIAD2	BRD.K29086754	0.58451	1.33e-17
OCIAD2	BRD.K33199242	-0.476269	2.08e-11
OCIAD2	BRD.K52037352	-0.181999	0.0153307
OCIAD2	BRD.K27986637	-0.435522	1.38e-09
OCIAD2	BRD.K37390332	0.518603	1.43e-13
OCIAD2	fulvestrant	-0.505445	7.22e-13
OCIAD2	HLI.373	-0.320786	1.34e-05
OCIAD2	NSC48300	0.0990338	0.189706
OCIAD2	PRIMA.1.Met	-0.266076	0.000344159
OCIAD2	isoevodiamine	0.400768	3.25e-08
OCIAD2	UNC0638	-0.216966	0.00372301
OCIAD2	cucurbitacin.I	0.291961	8.05e-05
OCIAD2	BRD.K50799972	-0.581918	1.99e-17
OCIAD2	BRD.K17060750	-0.0552414	0.465213
OCIAD2	linifanib	0.0624727	0.408768
OCIAD2	veliparib	-0.400049	3.45e-08
OCIAD2	saracatinib	-0.614136	9.89e-20
OCIAD2	afatinib	-0.351916	1.56e-06
OCIAD2	canertinib	-0.316313	1.79e-05
OCIAD2	obatoclax	-0.262886	0.000407653
OCIAD2	masitinib	-0.250181	0.000783857
OCIAD2	ZSTK474	-0.657761	2.63e-23
OCIAD2	brivanib	0.11612	0.12377
OCIAD2	GDC.0879	-0.113455	0.13269
OCIAD2	NVP.TAE684	-0.343969	2.76e-06
OCIAD2	SNS.032	-0.274421	0.00021878
OCIAD2	PLX.4720	-0.379726	1.86e-07
OCIAD2	TGX.221	-0.279742	0.000162643
OCIAD2	KU.0063794	-0.449613	3.43e-10
OCIAD2	SU11274	0.328427	8.09e-06
OCIAD2	BRD.K88742110	-0.0213146	0.778254
OCIAD2	BRD8899	0.0533545	0.480618
OCIAD2	EX.527	-0.0993318	0.18837
OCIAD2	ELCPK	0.0192803	0.798944
OCIAD2	NPC.26	-0.252679	0.000691099
OCIAD2	X1S.3R.RSL.3	0.198005	0.00824612
OCIAD2	CIL55A	0.396012	4.87e-08
OCIAD2	SCH.529074	-0.213617	0.00430523
OCIAD2	StemRegenin.1	0.620131	3.44e-20
OCIAD2	FQI.2	-0.251072	0.000749545
OCIAD2	ML210	0.286002	0.000113862
OCIAD2	darinaparsin	0.269396	0.000287897
OCIAD2	PX.12	0.13749	0.0680163
OCIAD2	GANT.61	-0.212643	0.00448934
OCIAD2	PL.DI	-0.130983	0.0822516
OCIAD2	TW.37	0.0768258	0.309457
OCIAD2	AZD8055	-0.437098	1.18e-09
OCIAD2	CHM.1	-0.331256	6.68e-06
OCIAD2	QS.11	0.119054	0.114496
OCIAD2	ML239	0.320293	1.39e-05
OCIAD2	fumonisin.B1	-0.180892	0.0159756
OCIAD2	JQ.1	-0.240857	0.00124068
OCIAD2	BRD.K51490254	-0.0402362	0.594912
OCIAD2	BRD.K85133207	-0.58532	1.17e-17
OCIAD2	CAY10576	0.0353916	0.640024
OCIAD2	Repligen.136	-0.295679	6.45e-05
OCIAD2	nintedanib	0.0415476	0.582954
OCIAD2	foretinib	-0.314921	1.96e-05
OCIAD2	regorafenib	0.353727	1.37e-06
OCIAD2	WZ8040	-0.231211	0.00195931
OCIAD2	OSI.930	0.614015	1.01e-19
OCIAD2	MGCD.265	0.267502	0.000318835
OCIAD2	lenvatinib	0.0264217	0.727023
OCIAD2	YK.4.279	0.0115908	0.878305
OCIAD2	CAY10618	0.67515	6.68e-25
OCIAD2	KU.0060648	-0.204121	0.00642691
OCIAD2	narciclasine	0.21707	0.0037061
OCIAD2	MLN2238	0.436746	1.22e-09
OCIAD2	ISOX	-0.134954	0.073306
OCIAD2	BRD.K29313308	-0.576823	4.37e-17
OCIAD2	UNC0321	0.206432	0.00583881
OCIAD2	SGX.523	0.383319	1.39e-07
OCIAD2	erismodegib	0.52865	3.94e-14
OCIAD2	alisertib	-0.138041	0.0669085
OCIAD2	AZD6482	0.0666478	0.378107
OCIAD2	ruxolitinib	0.0821346	0.277114
OCIAD2	bleomycin.A2	-0.445249	5.31e-10
OCIAD2	GDC.0941	-0.672493	1.19e-24
OCIAD2	SB.525334	-0.547107	3.3e-15
OCIAD2	PHA.793887	0.429578	2.42e-09
OCIAD2	quizartinib	-0.381325	1.64e-07
OCIAD2	fingolimod	-0.0178066	0.814021
OCIAD2	pazopanib	-0.174972	0.01984
OCIAD2	BRD.K24690302	-0.262765	0.000410263
OCIAD2	BRD.K70511574	0.267014	0.000327307
OCIAD2	PLX.4032	-0.410081	1.44e-08
OCIAD2	GSK461364	0.290594	8.72e-05
OCIAD2	BRD.K20514654	-0.125246	0.0967079
OCIAD2	BRD.K28456706	-0.245926	0.000968677
OCIAD2	STF.31	0.334131	5.49e-06
OCIAD2	spautin.1	-0.184495	0.0139597
OCIAD2	BRD.A02303741	0.0203934	0.787605
OCIAD2	ML320	0.0427724	0.571885
OCIAD2	tigecycline	0.41677	7.92e-09
OCIAD2	BRD.K34099515	-0.0997128	0.186673
OCIAD2	PF.543	-0.591701	4.23e-18
OCIAD2	PF.573228	0.463807	7.95e-11
OCIAD2	ceranib.2	0.593726	3.05e-18
OCIAD2	FSC231	0.120788	0.109274
OCIAD2	X968	-0.278116	0.000178178
OCIAD2	GSK4112	-0.219992	0.00325888
OCIAD2	etomoxir	0.0964141	0.201745
OCIAD2	HC.067047	-0.114061	0.130619
OCIAD2	IPR.456	-0.400156	3.42e-08
OCIAD2	leptomycin.B	0.0973479	0.197392
OCIAD2	AZ.3146	-0.420591	5.59e-09
OCIAD2	VU0155056	-0.567898	1.68e-16
OCIAD2	JQ.1.UNC0638..2.1.mol.mol.	-0.579121	3.07e-17
OCIAD2	vorinostat.carboplatin..1.1.mol.mol.	-0.321231	1.3e-05
OCIAD2	serdemetan.SCH.529074..1.1.mol.mol.	-0.312879	2.23e-05
OCIAD2	selumetinib.PLX.4032..8.1.mol.mol.	-0.34752	2.15e-06
OCIAD2	sirolimus.bortezomib..250.1.mol.mol.	-0.306471	3.34e-05
OCIAD2	BRD.K97651142	0.29448	6.93e-05
OCIAD2	vorapaxar	-0.400141	3.43e-08
OCIAD2	Ch.55	0.0593654	0.432511
OCIAD2	BRD.K79669418	0.429742	2.39e-09
OCIAD2	BRD.K99584050	0.170527	0.0232505
OCIAD2	BRD.A71883111	-0.11187	0.138222
OCIAD2	navitoclax.birinapant..1.1.mol.mol.	-0.384264	1.29e-07
OCIAD2	ISOX.bortezomib..250.1.mol.mol.	-0.0430836	0.569089
OCIAD2	selumetinib.GDC.0941..4.1.mol.mol.	-0.513256	2.78e-13
OCIAD2	selumetinib.tretinoin..2.1.mol.mol.	-0.495231	2.43e-12
OCIAD2	selumetinib.vorinostat..8.1.mol.mol.	-0.585531	1.13e-17
OCIAD2	selumetinib.BRD.A02303741..4.1.mol.mol.	-0.555289	1.05e-15
OCIAD2	tretinoin.navitoclax..4.1.mol.mol.	-0.528737	3.89e-14
OCIAD2	decitabine.navitoclax..2.1.mol.mol.	-0.526533	5.18e-14
OCIAD2	tretinoin.carboplatin..2.1.mol.mol.	-0.638005	1.29e-21
OCIAD2	necrostatin.7	0.157657	0.0361046
OCIAD2	PYR.41	-0.37613	2.48e-07
OCIAD2	I.BET151	-0.573593	7.15e-17
OCIAD2	lomeguatrib	-0.231241	0.00195653
OCIAD2	tanespimycin.gemcitabine..1.1.mol.mol.	0.183182	0.0146668
OCIAD2	docetaxel.tanespimycin..2.1.mol.mol.	0.0496464	0.511678
OCIAD2	selumetinib.MK.2206..8.1.mol.mol.	-0.301423	4.56e-05
OCIAD2	navitoclax.PLX.4032..1.1.mol.mol.	-0.0868853	0.250177
OCIAD2	selumetinib.piperlongumine..8.1.mol.mol.	-0.432971	1.76e-09
OCIAD2	tanespimycin.bortezomib..250.1.mol.mol.	-0.409162	1.56e-08
OCIAD2	navitoclax.MST.312..1.1.mol.mol.	-0.257096	0.000551389
OCIAD2	carboplatin.etoposide..40.17.mol.mol.	0.298039	5.6e-05
OCIAD2	piperlongumine.MST.312..1.1.mol.mol.	0.304721	3.73e-05
OCIAD2	navitoclax.gemcitabine..1.1.mol.mol.	0.337858	4.24e-06
OCIAD2	JW.480	0.195547	0.00909703
OCIAD2	BMS.195614	0.0704148	0.351684
OCIAD2	BRD.K07442505	-0.572488	8.44e-17
OCIAD2	BRD.K35604418	0.508298	5.11e-13
OCIAD2	SB.743921	-0.0256828	0.734367
OCIAD2	GSK525762A	-0.157809	0.0359224
OCIAD2	navitoclax.pluripotin..1.1.mol.mol.	-0.634097	2.69e-21
OCIAD2	JQ.1.carboplatin..1.1.mol.mol.	-0.341104	3.38e-06
OCIAD2	selumetinib.navitoclax..8.1.mol.mol.	-0.525968	5.57e-14
OCIAD2	selumetinib.decitabine..4.1.mol.mol.	-0.409741	1.49e-08
OCIAD2	SNX.2112.bortezomib..250.1.mol.mol.	-0.147553	0.0500073
OCIAD2	JQ.1.MK.0752..1.1.mol.mol.	-0.399546	3.61e-08
OCIAD2	BRD.A02303741.navitoclax..2.1.mol.mol.	-0.473669	2.76e-11
OCIAD2	salermide.PLX.4032..12.1.mol.mol.	-0.44622	4.82e-10
OCIAD2	UNC0638.navitoclax..1.1.mol.mol.	-0.455508	1.89e-10
OCIAD2	BRD.A02303741.carboplatin..1.1.mol.mol.	0.295691	6.45e-05
OCIAD2	doxorubicin.navitoclax..2.1.mol.mol.	0.307834	3.07e-05
OCIAD2	selumetinib.UNC0638..4.1.mol.mol.	-0.264313	0.000378008
OCIAD2	alisertib.navitoclax..2.1.mol.mol.	-0.020353	0.788016
OCIAD2	navitoclax.sorafenib..1.1.mol.mol.	-0.175187	0.0196871
OCIAD2	navitoclax.piperlongumine..1.1.mol.mol.	-0.445815	5.02e-10
OCIAD2	SMER.3	-0.235818	0.00157872
OCIAD2	NVP.ADW742	-0.452332	2.61e-10
OCIAD2	clofarabine	0.363833	6.43e-07
OCIAD2	vorinostat.navitoclax..4.1.mol.mol.	-0.335943	4.85e-06
OCIAD2	XL765	0.276665	0.0001932
OCIAD2	ML258	-0.177664	0.0179923
OCIAD2	SR1001	0.661216	1.29e-23
OCIAD2	bardoxolone.methyl	-0.0156988	0.835704
OCIAD2	BMS.270394	-0.26202	0.000426676
OCIAD2	fluvastatin	0.375847	2.53e-07
OCIAD2	AZD4547	0.163243	0.0299312
OCIAD2	hyperforin	-0.121263	0.107879
OCIAD2	NVP.231	0.135697	0.0717212
OCIAD2	MK.0752	-0.455538	1.88e-10
OCIAD2	semagacestat	-0.304405	3.8e-05
OCIAD2	bosutinib	0.107471	0.154504
OCIAD2	temsirolimus	0.0850231	0.260511
OCIAD2	nelarabine	-0.448847	3.71e-10
OCIAD2	rigosertib	0.457094	1.6e-10
OCIAD2	PD318088	-0.297844	5.67e-05
OCIAD2	KU.60019	0.15229	0.0430164
OCIAD2	BIRB.796	-0.433261	1.71e-09
OCIAD2	KW.2449	0.245228	0.00100256
OCIAD2	RAF265	0.345568	2.47e-06
OCIAD2	silmitasertib	-0.3069	3.26e-05
OCIAD2	BRD.K03911514	-0.26564	0.000352263
OCIAD2	BRD.K16130065	0.261328	0.000442465
OCIAD2	momelotinib	-0.153805	0.0409616
OCIAD2	CAL.101	-0.355248	1.22e-06
OCIAD2	LY.2157299	-0.309252	2.81e-05
OCIAD2	WP1130	-0.012541	0.868416
OCIAD2	OSI.027	-0.0992651	0.188668
OCIAD2	NVP.BSK805	-0.302799	4.19e-05
OCIAD2	erlotinib.PLX.4032..2.1.mol.mol.	-0.402186	2.87e-08
OCIAD2	PIK.93	-0.406493	1.98e-08
OCIAD2	AZD7762	0.0172049	0.820197
OCIAD2	birinapant	-0.311483	2.44e-05
OCIAD2	KX2.391	0.272833	0.00023875
OCIAD2	X3.Cl.AHPC	0.237541	0.00145466
OCIAD2	BRD.K58730230	-0.119506	0.113115
OCIAD2	BRD.K27188169	-0.667104	3.77e-24
OCIAD2	KHS101	-0.674253	8.12e-25
OCIAD2	WAY.362450	0.275772	0.000203032
OCIAD2	JQ.1.vorinostat..2.1.mol.mol.	-0.320319	1.38e-05
OCIAD2	BRD.K13185470	0.249108	0.000827136
OCIAD2	crizotinib.PLX.4032..2.1.mol.mol.	0.0449983	0.552029
OCIAD2	BRD.K27188169.navitoclax..2.1.mol.mol.	-0.384768	1.24e-07
OCIAD2	BRD.K03536150	0.359805	8.71e-07
OCIAD2	BRD.K34222889	0.163794	0.0293744
OCIAD2	linsitinib	-0.62775	8.72e-21
OCIAD2	ML006	0.116042	0.124024
OCIAD2	Bax.channel.blocker	-0.02623	0.728926
OCIAD2	tretinoin	-0.233628	0.00175028
OCIAD2	isoliquiritigenin	-0.565479	2.4e-16
OCIAD2	NSC23766	0.277286	0.000186634
OCIAD2	N9.isopropylolomoucine	-0.15644	0.0375828
OCIAD2	pifithrin.alpha	-0.0208743	0.78272
OCIAD2	BIX.01294	-0.136752	0.0695221
OCIAD2	dexamethasone	-0.255329	0.000603815
OCIAD2	selumetinib	-0.383743	1.35e-07
OCIAD2	ML029	-0.0562685	0.456944
OCIAD2	CI.976	0.563726	3.1e-16
OCIAD2	necrostatin.1	0.165287	0.0279093
OCIAD2	AA.COCF3	-0.357182	1.06e-06
OCIAD2	TG.101348	-0.317808	1.63e-05
OCIAD2	pluripotin	-0.508654	4.89e-13
OCIAD2	BMS.536924	-0.573522	7.22e-17
OCIAD2	BRD.K09587429	0.316533	1.77e-05
OCIAD2	tandutinib	-0.337587	4.33e-06
OCIAD2	TG.100.115	-0.234471	0.00168233
OCIAD2	crizotinib	-0.00938099	0.901375
OCIAD2	lapatinib	-0.371553	3.55e-07
OCIAD2	carboplatin.UNC0638..2.1.mol.mol.	-0.44375	6.16e-10
OCIAD2	selumetinib.JQ.1..4.1.mol.mol.	-0.420694	5.54e-09
OCIAD2	decitabine.carboplatin..1.1.mol.mol.	-0.108844	0.149274
OCIAD2	JQ.1.navitoclax..2.1.mol.mol.	-0.493572	2.95e-12
OCIAD2	elocalcitol	-0.229721	0.00209917
OCIAD2	cabozantinib	0.0639391	0.397836
OCIAD2	phloretin	0.485568	7.37e-12
OCIAD2	BRD.K26531177	-0.404228	2.41e-08
OCIAD2	BMS.345541	-0.318753	1.53e-05
OCIAD2	cyclophosphamide	0.358988	9.26e-07
OCIAD2	niclosamide	0.462724	8.91e-11
OCIAD2	gefitinib	-0.330742	6.92e-06
OCIAD2	vorinostat	-0.153448	0.0414378
OCIAD2	AM.580	0.0190005	0.801801
OCIAD2	Mdivi.1	0.27843	0.000175081
OCIAD2	axitinib	-0.0332058	0.660831
OCIAD2	navitoclax	-0.319041	1.5e-05
OCIAD2	Ki8751	-0.453909	2.22e-10
OCIAD2	oxaliplatin	0.387768	9.69e-08
OCIAD2	tosedostat	0.198859	0.00796712
OCIAD2	barasertib	0.335641	4.95e-06
OCIAD2	YL54	-0.274029	0.000223558
OCIAD2	PF.184	-0.0881393	0.24338
OCIAD2	AT7867	0.0200841	0.790751
OCIAD2	PD.153035	-0.502869	9.84e-13
OCIAD2	tacedinaline	0.423783	4.17e-09
OCIAD2	NVP.BEZ235	-0.354186	1.32e-06
OCIAD2	omacetaxine.mepesuccinate	0.380472	1.75e-07
OCIAD2	avrainvillamide	0.138663	0.0656769
OCIAD2	BRD.K09344309	-0.333169	5.86e-06
OCIAD2	isonicotinohydroxamic.acid	-0.435589	1.37e-09
OCIAD2	NSC19630	-0.0172863	0.819361
OCIAD2	LRRK2.IN.1	-0.357258	1.05e-06
OCIAD2	KH.CB19	0.532831	2.27e-14
OCIAD2	abiraterone	0.320704	1.35e-05
OCIAD2	KPT185	0.028497	0.706532
OCIAD2	pitstop2	-0.561389	4.36e-16
OCIAD2	R428	0.408151	1.71e-08
OCIAD2	ibrutinib	-0.413519	1.06e-08
OCIAD2	sotrastaurin	0.12798	0.089586
OCIAD2	A.804598	0.62708	9.85e-21
OCIAD2	COL.3	0.0643563	0.394758
OCIAD2	ABT.199	0.153405	0.0414962
OCIAD2	ETP.46464	-0.547563	3.1e-15
OCIAD2	marinopyrrole.A	0.18407	0.0141853
OCIAD2	methylstat	-0.196628	0.00871377
OCIAD2	BYL.719	-0.528838	3.84e-14
OCIAD2	GSK2636771	-0.482963	9.89e-12
OCIAD2	JW.74	-0.184453	0.0139818
OCIAD2	necrosulfonamide	-0.204804	0.00624799
OCIAD2	HBX.41108	-0.406057	2.05e-08
OCIAD2	palmostatin.B	-0.616118	7e-20
OCIAD2	JW.55	-0.589576	5.95e-18
OCIAD2	AT.406	-0.482637	1.03e-11
OCIAD2	salermide	0.209279	0.0051808
OCIAD2	WZ4002	-0.273934	0.000224734
OCIAD2	ML334.diastereomer	-0.560355	5.07e-16
OCIAD2	GSK1059615	-0.522216	9.02e-14
OCIAD2	BRD.K55473186	-0.276259	0.000197617
OCIAD2	VAF.347	0.467172	5.56e-11
OCIAD2	BRD.M00053801	0.0677328	0.370375
OCIAD2	thalidomide	0.374815	2.75e-07
OCIAD2	MG.132	0.331702	6.48e-06
OCIAD2	belinostat	-0.316826	1.74e-05
OCIAD2	O.6.benzylguanine	-0.102825	0.173224
OCIAD2	BRD.K90370028	0.349613	1.84e-06
OCIAD2	cediranib	0.457008	1.62e-10
OCIAD2	BRD.K48477130	-0.238224	0.00140799
OCIAD2	AZD1480	0.232517	0.00184373
OCIAD2	BRD.A05715709	-0.166783	0.0265036
OCIAD2	docetaxel	-0.220339	0.00320927
OCIAD2	BRD.K99006945	0.136727	0.0695734
OCIAD2	tivantinib	0.18455	0.0139306
OCIAD2	trametinib	0.337306	4.41e-06
OCIAD2	RO4929097	-0.0307133	0.684879
OCIAD2	dinaciclib	-0.403495	2.57e-08
OCIAD2	MLN2480	0.498779	1.6e-12
OCIAD2	BRD.K51831558	0.406103	2.05e-08
OCIAD2	istradefylline	0.229579	0.00211295
OCIAD2	MI.2	0.295289	6.61e-05
OCIAD2	BRD.K42260513	0.0970913	0.198582
OCIAD2	alvocidib	-0.278324	0.000176118
OCIAD2	CBB.1007	0.333287	5.82e-06
OCIAD2	BRD.A86708339	-0.128284	0.0888197
OCIAD2	PF.3758309	0.199417	0.00778959
OCIAD2	dabrafenib	0.33571	4.92e-06
OCIAD2	SZ4TA2	0.396271	4.76e-08
OCIAD2	AT13387	0.164428	0.0287441
OCIAD2	BCL.LZH.4	0.199891	0.00764157
OCIAD2	skepinone.L	0.229232	0.00214701
OCIAD2	PF.4800567.hydrochloride	-0.380013	1.82e-07
OCIAD2	avicin.D	-0.272861	0.000238374
OCIAD2	VX.680	-0.131141	0.0818811
OCIAD2	BRD.K33514849	0.131141	0.0818811
OCIAD2	BRD.K01737880	-0.131141	0.0818811
OCIAD2	bafilomycin.A1	0.131141	0.0818811
OCIAD2	SR8278	0.131141	0.0818811
OCIAD2	GSK.J4	-0.131141	0.0818811
OCIAD2	BRD9876.MK.1775..4.1.mol.mol.	-0.131141	0.0818811
OCIAD2	BRD.K30748066	-0.131141	0.0818811
