# Supplementary material for: OCIAD2 as a novel prognostic and therapeutic biomarker for pancreatic cancer: A study based on transcriptomic signature and bioinformatics analysis
Source: PLoS Comput Biol. 2025 Oct 7;21(10):e1013566. doi: 10.1371/journal.pcbi.1013566 (PMC12517509; doi:10.1371/journal.pcbi.1013566)
Supplement: S3 Data — Transcriptome sequencing results of knocking down OCIAD2 expression in BxPC-3 cells. Table B. Analysis of differentially expressed genes after knocking down OCIAD2 expression (DESeq2). Table C. Analysis of differentially expressed genes after knocking down OCIAD2 expression (limma). (XLSX) [file pcbi.1013566.s007.xlsx]

## Sheet: S3 Data ref_trans_tab
Table A in S3 Data. Transcriptome sequencing results of knocking down OCIAD2 expression in BxPC-3 cells
symbol	control-1_FPKM	control-1_Count	control-2_FPKM	control-2_Count	control-3_FPKM	control-3_Count	control-4_FPKM	control-4_Count	siOCIAD2-1_FPKM	siOCIAD2-1_Count	siOCIAD2-2_FPKM	siOCIAD2-2_Count	siOCIAD2-3_FPKM	siOCIAD2-3_Count	siOCIAD2-4_FPKM	siOCIAD2-4_Count	siOCIAD2-5_FPKM	siOCIAD2-5_Count
A1BG	0	0	0.017528	2	0	0	0	0	0	0	0.023521	4	0	0	0	0	0	0
A1CF	0.017295	7	0.017216	6	0.014804	5	0.021334	8	0.00717	3	0.013362	5	0.032764	12	0.015276	7	0.013517	5
A2M	0.035282	7	0.022339	4	0.063659	8	0.050034	10	0.08702	14	0.082782	12	0.052248	8	0.017314	4	0.076976	4
A2ML1	0.11744	25	0.288066	53	0.278418	50	0.27298	52	0.256821	46	0.200842	41	0.129166	25	0.079506	18	0.216108	41
A3GALT2	0.037667	2	0.090311	4	0.288159	11	0.031082	2	0.245255	9	0.037715	2	0.122857	5	0.066535	3	0.091468	4
A4GALT	24.6646	1890	26.1153	1857	26.5138	1775	21.9896	1707	23.8847	1573	24.5529	1935	24.3772	1794	25.5456	2175	23.2786	1728
A4GNT	0.014751	2	0.019436	2	0	0	0.080384	6	0	0	0.028537	2	0.03002	2	0.064339	5	0	0
AAAS	21.2692	1659	21.5873	1511	21.0614	1402	19.3559	1530	20.5234	1395	19.7367	1510	18.711	1379	20.821	1803	20.4004	1478
AACS	12.9343	1669	13.5511	1538	13.7932	1505	14.0355	1764	15.3023	1670	15.2308	1883	13.8744	1614	14.9536	2096	13.1488	1574
AADAC	28.7237	1729	30.391	1613	32.6587	1670	31.3875	1855	32.7693	1693	32.669	1917	33.2264	1881	29.786	1940	29.8834	1675
AADACL2	0.078797	16	0.16205	30	0.106486	19	0.111188	22	0.096065	17	0.092704	19	0.101495	19	0.116034	25	0.152607	29
AADACL3	0	0	0	0	0	0	0	0	0	0	0	0	0	0	0	0	0	0
AADACL4	0	0	0	0	0	0	0	0	0	0	0	0	0	0	0	0	0	0
AADAT	2.9558	267	2.3792	193	2.89091	224	2.15229	192	2.41436	188	2.63128	234	2.03412	169	2.25819	224	2.41453	202
AAGAB	18.2099	1862	16.9696	1625	14.7571	1488	15.6166	1782	16.684	1511	15.8168	1684	17.8	1791	17.9949	1885	14.8134	1628
AAK1	4.83028	3551	4.92646	3347	7.57646	3336	8.2278	3860	5.06275	3081	5.03432	3578	7.22663	3204	4.73863	3899	7.25136	3179
AAMDC	2.69914	62	3.09453	65	2.93788	61	2.69221	64	3.93455	81	3.4602	77	4.16144	92	3.33296	87	2.46544	56
AAMP	30.6563	2172	29.1382	1846	28.4494	1722	30.3987	2131	29.7439	1809	30.6316	2132	30.2357	1997	27.4106	2117	30.6733	2019
AANAT	0.120624	10	0.164259	6	0.310344	7	0.120428	7	0.246577	12	0.100224	8	0.111728	2	0.057522	5	0.083985	6
AAR2	13.071	1358	11.9423	1240	12.1624	1126	11.7009	1267	13.5025	1286	12.3747	1362	12.3955	1337	12.5585	1586	15.0264	1433
AARD	0	0	0	0	0	0	0	0	0	0	0	0	0	0	0	0	0	0
AARS1	26.5158	3836	25.6691	3349	25.1014	3134	26.8624	3828	29.5828	3714	28.3431	3995	30.4459	4168	30.6175	4739	29.477	3881
AARS2	3.67922	709	4.13318	705	3.97638	655	4.22459	801	3.81263	629	3.62936	681	3.97493	715	3.73691	768	3.77785	673
AARSD1	6.17197	319	5.72851	258	6.43452	266	5.88274	298	6.97679	316	5.17878	261	6.35028	307	6.54796	374	5.9124	286
AASDH	4.17817	552	3.46606	419	3.63772	430	4.31488	569	3.44458	401	3.74262	506	3.34608	428	3.38414	509	3.46402	446
AASDHPPT	19.7551	2186	19.118	1898	19.2744	1826	21.3687	2343	17.9715	1710	19.3653	2096	20.32	2104	18.949	2279	21.7585	2238
AASS	9.11027	1890	9.64827	1755	10.0666	1596	8.91696	1815	8.48882	1454	7.86174	1625	9.37394	1545	7.85268	1703	8.26119	1576
AATF	12.9698	1073	13.8524	1035	12.8359	896	13.5219	1125	13.8625	991	13.3284	1080	13.2915	1023	13.9565	1242	14.6509	1143
AATK	1.30458	624	1.53794	657	1.72033	677	0.960106	453	1.20617	494	1.20856	567	1.02063	455	1.20038	624	0.942358	418
ABAT	5.49149	1056	5.56768	945	5.58596	909	6.16788	1146	7.02716	1166	7.56828	1406	6.90481	1236	7.41676	1541	6.96218	1236
ABCA1	31.251	13023	37.7089	14019	39.6828	14113	37.0661	15226	33.8107	12045	31.9505	13024	31.335	12150	34.4425	15590	30.1944	11664
ABCA10	6.4312	854	7.53693	809	7.97251	777	6.75622	881	9.91717	1043	9.58178	1065	10.9911	1192	9.45371	1265	10.004	1089
ABCA12	3.42463	1262	3.65768	1182	3.95619	1252	3.87386	1413	3.66553	1172	3.43377	1238	2.93547	1020	3.2875	1326	2.94312	994
ABCA13	3.85183	2604	3.72742	2203	3.75992	2117	3.51069	2354	3.28455	1808	3.45318	2291	3.31616	2096	3.46934	2548	3.26951	2051
ABCA2	22.3606	6951	22.9174	6327	22.8579	6022	20.3377	6155	20.1704	5240	21.541	6483	19.9522	5600	21.9576	7371	20.5292	5816
ABCA3	0.009328	3	0.052465	13	0.060726	11	0.033943	9	0.026998	7	0.02271	6	0.031791	8	0.016227	5	0	0
ABCA4	0.214007	61	0.443138	93	0.433984	74	0.264418	64	0.409187	67	0.271549	68	0.369	88	0.401888	88	0.341106	68
ABCA5	6.97503	1547	8.34993	1396	8.39387	1467	8.0421	1547	6.77721	1266	7.12768	1418	6.43745	1276	6.54098	1474	8.08321	1341
ABCA6	3.15037	571	2.669	432	2.62061	384	2.81858	486	3.69072	602	3.88108	712	4.24609	705	4.09159	809	4.0299	649
ABCA7	13.2654	3383	14.1659	3402	14.8106	3309	12.6021	3274	10.9499	2469	11.7977	3070	10.9836	2714	11.7615	3413	11.2244	2753
ABCA8	0.252623	61	0.309098	67	0.31241	65	0.303431	73	0.312773	63	0.419	88	0.256294	58	0.293377	77	0.28278	64
ABCA9	0.032348	9	0.119288	23	0.097149	22	0.06986	18	0.135545	30	0.133982	34	0.131205	32	0.139762	39	0.214295	29
ABCB1	0	0	0.017893	4	0	0	0	0	0.011175	3	0	0	0.010261	3	0	0	0	0
ABCB10	4.51868	688	4.37178	595	4.40925	585	4.27908	639	3.35808	434	3.82976	581	4.23879	573	3.65016	601	4.27792	615
ABCB11	1.41986	396	1.72196	382	1.76602	407	1.69308	445	1.95066	404	1.79434	427	1.66339	395	1.83916	510	1.96327	454
ABCB4	0.088214	16	0.071551	12	0.023236	4	0	0	0.070051	11	0.049825	9	0	0	0.01294	3	0.064139	11
ABCB5	0	0	0	0	0	0	0	0	0	0	0	0	0	0	0	0	0	0
ABCB6	5.3543	629	5.48111	574	6.29683	633	3.96412	459	4.48581	449	5.26818	612	4.55762	504	4.32302	554	5.43239	599
ABCB7	17.4773	1845	16.0541	1565	14.5598	1429	16.7353	1796	14.2318	1330	9.61668	1603	14.876	1503	15.3648	1886	15.3383	1523
ABCB8	11.0619	1008	10.7192	996	12.567	830	8.85679	941	7.83862	782	11.1697	863	10.9072	882	7.85985	965	7.66211	813
ABCB9	4.73533	753	5.12911	702	4.69351	702	4.567	671	5.119	685	5.06488	804	3.98978	625	4.38399	819	4.56647	707
ABCC1	34.3676	8967	33.5466	7817	34.4931	7662	34.0867	8764	34.853	7746	34.1651	8747	33.3155	8096	35.1595	9979	32.8849	7963
ABCC10	7.46133	1307	7.25092	1141	7.35915	1160	7.03286	1273	6.39777	1001	6.87152	1203	6.57602	1095	6.63289	1354	6.87115	1142
ABCC11	0.035281	9	0.031981	7	0.049113	11	0.037598	9	0.066648	14	0.061212	15	0.064726	15	0.081977	22	0.044835	10
ABCC12	0	0	0	0	0	0	0	0	0	0	0.005247	2	0.017755	2	0	0	0	0
ABCC2	0.268875	63	0.426339	84	0.396402	79	0.331226	71	0.508005	100	0.345148	79	0.411186	90	0.549161	125	0.46084	94
ABCC3	29.8291	5886	31.5781	5522	31.7749	5348	27.8764	5480	31.8969	5396	31.4255	6127	31.564	5796	33.8163	7249	31.8143	5923
ABCC4	1.41465	329	1.60921	336	1.48582	300	1.68247	382	1.31264	262	1.14612	265	1.19484	264	1.12302	297	1.28396	268
ABCC5	34.1867	7023	35.6831	6548	35.5964	6339	33.2722	6732	35.2051	6247	34.2384	6996	35.7318	6805	37.3614	8353	34.7344	6669
ABCC6	2.7051	348	2.58594	340	2.44353	355	2.43842	354	2.30208	273	2.49649	352	2.02965	274	1.93508	312	2.16755	280
ABCC8	0	0	0	0	0	0	0	0	0	0	0	0	0	0	0	0	0	0
ABCC9	0	0	0.004414	2	0	0	0	0	0	0	0.006088	3	0.007528	3	0.006488	3	0	0
ABCD1	9.63119	1292	9.15238	1141	10.0522	1181	9.28578	1236	9.62402	1113	9.86727	1338	10.0209	1314	10.3392	1553	9.80064	1257
ABCD2	0.006681	2	0	0	0.009243	2	0	0	0	0	0	0	0	0	0.007279	3	0	0
ABCD3	34.0396	4482	32.0915	3794	30.8155	3475	32.7216	4229	31.4768	3559	31.4432	4008	28.9522	3553	27.9632	4017	31.2263	3795
ABCD4	17.915	1461	18.1363	1407	19.1302	1373	18.147	1467	19.9575	1480	20.5684	1692	18.58	1494	19.7758	1891	18.854	1501
ABCE1	17.1657	2663	14.6453	2021	14.025	1861	15.8119	2415	14.9068	1982	13.672	2076	17.3965	2508	14.4389	2443	15.8404	2285
ABCF1	16.5253	2256	15.6234	1908	15.5912	1828	16.8923	2272	16.6033	1937	17.2387	2317	16.2376	2072	16.4972	2454	16.2061	2063
ABCF2	13.7546	2288	12.7564	2004	12.9231	1897	13.459	2312	13.3899	1989	14.1255	2383	14.7455	2410	14.5207	2775	13.9221	2226
ABCF2-H2BK1	0.4486	40	0.158541	13	0.09609	8	0.305309	27	0.042593	4	0.076542	7	0.24647	21	0.139648	14	0.038677	4
ABCF3	20.8436	2020	20.5767	1787	19.8383	1640	20.8285	1997	21.5088	1780	21.5308	2059	21.2083	1914	20.7581	2198	20.6716	1873
ABCG1	3.53038	467	3.77349	452	3.37676	383	4.04723	540	2.87008	334	3.36506	441	2.64758	334	2.90059	418	3.03584	372
ABCG2	0.098887	20	0.02245	4	0.083777	14	0.035912	7	0.035384	6	0	0	0.011025	2	0.046534	10	0.021866	4
ABCG4	0	0	0.01463	3	0.015099	2	0	0	0	0	0	0	0	0	0	0	0	0
ABCG5	0	0	0.011652	2	0.021206	3	0	0	0	0	0	0	0	0	0	0	0	0
ABCG8	0	0	0	0	0	0	0.005483	2	0.008074	2	0	0	0.006769	2	0.010309	4	0	0
ABHD1	0.052423	3	0	0	0.019629	1	0.021834	2	0.027873	2	0	0	0	0	0	0	0	0
ABHD10	9.18387	949	10.3526	927	9.22854	798	9.92439	1013	6.83549	586	6.80091	687	8.54341	825	7.64254	844	8.28258	771
ABHD11	12.4433	620	11.5339	496	11.9752	505	10.2539	486	12.1697	504	11.6251	550	9.9025	460	10.1142	564	10.6352	487
ABHD12	32.4333	2351	32.8183	2145	31.9818	2016	34.0492	2481	34.1545	2038	33.2298	2375	33.2315	2112	32.7259	2499	33.896	2269
ABHD12B	0.35786	30	0.167273	13	0.252577	16	0.17584	13	0.171779	11	0.351791	5	0.251933	19	0.248705	23	0.520648	19
ABHD13	3.78014	807	3.77898	721	4.20481	766	3.93192	828	3.51217	642	3.41238	715	3.8413	765	3.80303	883	4.03004	798
ABHD14A	4.8433	201	4.9341	182	5.95836	208	3.42024	134	4.86856	176	4.58343	179	4.72957	179	4.16857	179	5.02379	193
ABHD14A-ACY1	4.15618	342	3.79722	349	1.65772	169	5.46482	466	1.51769	162	8.39743	654	3.4378	312	8.90357	814	3.85641	375
ABHD14B	5.8911	402	6.14882	382	5.58885	334	5.13523	342	5.8224	340	5.64931	378	5.67445	356	5.56724	399	5.96443	385
ABHD15	3.80963	534	3.8088	477	3.70343	444	3.46296	480	3.47607	418	3.84065	529	3.69387	484	3.8308	585	3.57352	465
ABHD16A	20.3384	1546	20.5945	1350	19.1458	1229	19.5625	1454	19.4986	1271	20.921	1566	20.4946	1484	20.3414	1707	20.3963	1462
ABHD16B	3.04355	183	3.49418	187	3.98316	204	1.85097	110	4.4564	229	3.50225	206	3.20723	180	3.37478	220	3.10392	173
ABHD17A	19.466	1180	18.5883	1022	18.4486	979	16.0146	979	18.8312	962	17.48	1071	18.2132	1065	19.8	1356	17.4075	992
ABHD17B	5.48774	674	4.99599	550	4.98928	525	5.14659	612	4.72823	492	4.87449	589	5.29645	598	4.9989	666	5.02726	575
ABHD17C	52.9587	5016	51.2759	4305	53.4556	4312	55.8884	5218	52.7516	4277	52.897	4918	54.3691	4783	52.3453	5377	50.7295	4465
ABHD18	7.39223	939	6.15252	814	5.42098	826	7.20078	1034	4.965	726	5.40108	789	4.9106	810	6.6288	932	5.60451	802
ABHD2	34.5761	11669	32.7068	9858	32.1642	9266	31.7564	10542	31.3449	9047	33.2638	10986	31.9348	10032	33.6409	12341	33.111	10286
ABHD3	12.0045	972	11.5892	832	12.5152	852	11.1046	863	11.8262	803	10.1008	799	11.9327	859	9.77712	848	12.2588	902
ABHD4	13.5391	1593	13.7724	1412	14.5412	1449	14.0822	1632	14.4213	1462	14.0236	1625	13.779	1528	14.125	1827	14.1568	1544
ABHD5	3.99155	810	4.39798	784	4.36234	727	4.77196	920	3.74317	635	3.71053	737	3.80192	702	4.18395	852	3.92539	721
ABHD6	2.56582	236	2.8594	238	2.93004	226	3.23154	285	2.93207	240	2.87301	259	2.78477	245	3.14893	321	2.66803	227
ABHD8	4.6624	383	5.41768	393	5.00556	349	5.06077	410	5.85303	411	5.48791	442	5.40789	414	5.63597	503	5.01826	376
ABI1	26.3551	3621	27.8939	3420	28.4507	3339	28.3664	3851	27.7773	3250	28.6962	3857	29.243	3719	27.4071	4112	27.7455	3545
ABI2	5.88578	4206	8.04118	3829	7.1966	4070	7.12912	4664	6.90024	3401	7.12089	3948	6.6967	3568	7.69164	4489	6.84863	3650
ABI3	0	0	0	0	0	0	0	0	0	0	0	0	0	0	0	0	0	0
ABI3BP	0.325321	89	0.392123	79	0.438326	100	0.241182	64	0.332119	78	0.351797	74	0.299192	72	0.29192	87	0.313845	80
ABITRAM	20.2883	1296	22.0726	1254	22.7485	1241	23.1238	1492	23.151	1277	22.3856	1418	23.1436	1371	21.1409	1461	23.329	1437
ABL1	13.9609	3405	13.9591	2997	13.4349	2818	13.4922	3227	13.6322	2832	14.0961	3312	13.6097	3055	15.6651	4011	13.591	3227
ABL2	3.52189	1637	3.92273	1552	4.08261	1527	3.38453	1593	3.87855	1360	3.17427	1456	3.22172	1372	3.45519	1650	3.27561	1302
ABLIM1	54.5533	14949	55.5548	13672	61.7485	13311	58.4888	15877	61.3575	13911	62.6644	16110	54.4255	14256	58.9421	17524	61.0622	14416
ABLIM2	1.00688	125	1.11692	131	0.930839	107	0.779776	108	1.17889	124	0.715522	104	0.623058	85	0.774656	110	0.631327	92
ABLIM3	8.18365	1288	8.39724	1201	8.73061	1202	8.07764	1267	8.87887	1298	9.23952	1413	9.22401	1366	9.81309	1744	9.72146	1473
ABO	27.3306	5163	29.6515	4353	27.5665	4208	23.2046	4340	24.305	3801	27.5423	4687	24.8574	4189	27.8782	5253	24.6159	4248
ABR	14.689	2610	13.5105	2290	14.2009	2165	14.0305	2740	12.3866	2200	14.7091	2666	14.5789	2449	15.66	3037	15.0251	2461
ABRA	0	0	0.035167	4	0.020405	2	0.033477	4	0.042665	5	0.028757	4	0.030058	4	0.023551	3	0.044826	5
ABRACL	52.851	1652	47.4034	1326	49.2334	1315	57.4865	1779	51.9056	1391	50.1198	1541	58.359	1705	52.4292	1786	60.7635	1765
ABRAXAS1	3.68129	513	2.73049	337	2.67552	341	3.10811	451	3.12863	400	3.03585	439	3.22502	471	3.21311	536	3.34553	474
ABRAXAS2	9.16147	1087	8.4772	899	8.25281	837	9.37246	1098	8.83968	899	9.24804	1077	9.46731	1048	8.90716	1150	8.50667	937
ABT1	5.19064	614	4.76796	504	5.19452	525	5.62861	657	5.73672	581	6.15209	714	6.70392	739	6.59321	848	6.25102	686
ABTB1	17.483	1196	20.5832	1265	20.1133	1167	17.0193	1170	20.0742	1228	21.9458	1522	19.2977	1302	23.7313	1770	18.3366	1234
ABTB2	1.48325	293	1.63157	288	1.72591	291	1.58285	308	2.07743	351	1.89346	366	1.95588	360	1.89777	407	1.84009	337
ABTB3	8.48334	1946	8.22719	1676	7.75263	1516	8.75753	1961	7.64402	1495	7.1059	1573	7.24559	1521	7.67138	1892	8.00412	1682
ACAA1	34.9827	2387	33.8988	2028	34.0149	1993	30.9706	2134	35.1453	1997	34.9017	2276	36.8752	2286	35.4362	2583	35.4705	2246
ACAA2	17.662	1873	17.222	1683	14.3579	1383	17.2185	1838	15.8465	1509	16.3177	1825	17.0691	1776	16.6387	2086	18.3244	1894
ACACA	20.2445	7703	19.3866	6538	20.3513	6485	21.5429	8043	20.5898	6664	19.9012	7344	19.7112	6904	19.9796	8231	18.9233	6652
ACACB	0.003512	2	0.027185	10	0.010316	4	0.035289	14	0.031522	11	0.026066	10	0.138721	8	0.024583	11	0.039285	14
ACAD10	5.48101	810	6.42301	787	6.2574	724	6.30997	856	6.8479	818	6.45833	884	5.62421	737	5.84591	927	6.16728	764
ACAD11	5.25759	634	6.98151	735	4.08493	396	3.60588	376	5.22894	528	5.58567	631	4.69702	485	5.58043	735	3.9463	406
ACAD8	9.26169	746	10.3981	762	11.872	830	8.98601	720	8.69945	617	10.4841	837	9.30014	721	9.83259	878	9.3186	706
ACAD9	18.9838	2021	18.1083	1906	19.9675	1900	17.8156	1929	20.9021	1935	18.9803	2018	19.0708	1939	19.4274	2283	20.8781	2058
ACADL	0.122589	17	0.051458	7	0.079644	9	0.164556	20	0.117928	15	0.121774	17	0.09458	12	0.100135	15	0.12099	16
ACADM	40.5546	3935	38.2315	3277	38.5344	3168	37.2821	3717	35.5735	2911	35.2884	3296	34.7415	3320	35.2374	3737	38.2042	3427
ACADS	9.52123	712	9.80974	654	8.9251	569	8.93362	656	10.6855	682	9.97392	730	9.9857	696	10.9071	886	9.71055	671
ACADSB	3.78168	881	3.5894	751	4.18533	836	3.32714	770	3.23904	651	3.07292	703	3.40672	733	3.36634	852	3.89091	846
ACADVL	115.405	9868	126.307	9031	123.736	8501	111.981	9390	125.383	8886	118.06	9939	129.258	10010	118.161	10969	127.345	9621
ACAN	0	0	0.012656	5	0.013021	4	0.011266	4	0	0	0	0	0	0	0	0	0.004034	2
ACAP1	0.141485	15	0.580065	27	0.387671	11	0.297847	18	0.351058	14	0.69273	24	0.112583	11	0.546895	14	0.139955	10
ACAP2	9.97739	2691	9.9512	2427	9.99889	2241	8.90054	2377	8.59172	2006	8.30095	2228	9.22861	2327	8.62661	2534	8.94053	2283
ACAP3	29.5591	3945	30.8406	3684	32.5763	3774	26.9421	3677	30.4128	3640	33.009	4503	31.1223	3950	32.5631	4898	30.5034	3942
ACAT1	6.5031	403	5.4895	305	5.7372	306	6.28207	382	6.77882	354	6.02843	368	7.32227	417	6.34687	424	6.33086	358
ACAT2	9.37821	570	7.73223	421	6.59344	342	8.02786	483	7.48601	391	8.15747	488	8.31516	469	7.6586	508	9.78987	557
ACBD3	20.4084	2935	19.4496	2498	19.1401	2346	17.7206	2517	19.1555	2359	19.2376	2714	19.2885	2587	20.0283	3135	20.0851	2683
ACBD4	4.99092	319	6.11427	341	5.24099	294	4.2214	276	5.63062	328	5.65702	369	4.85576	316	5.5579	409	5.36799	338
ACBD5	10.9984	1692	9.95772	1362	10.2263	1349	10.9233	1635	8.71185	1153	9.90228	1480	8.81905	1283	9.22597	1525	9.81211	1380
ACBD6	11.3546	1211	14.0746	1069	10.9731	993	13.8886	1181	12.4	1032	10.0055	1131	12.0888	1032	15.4834	1230	15.8657	997
ACBD7	0.317298	43	0.139447	17	0.077838	9	0.13539	19	0.155919	19	0.124381	17	0.128787	17	0.15764	24	0.152527	20
ACCS	9.62042	773	11.375	818	11.5255	780	10.0213	799	10.9292	752	10.8105	875	10.5781	807	11.1661	952	11.4556	828
ACCSL	0	0	0	0	0	0	0	0	0	0	0	0	0	0	0	0	0	0
ACD	10.4721	628	9.35448	496	9.77153	498	9.64676	573	10.9109	564	10.3513	591	10.6342	605	10.0971	670	11.2404	613
ACE	0.047848	10	0.025998	5	0.034956	6	0.068563	12	0.032341	6	0.050718	11	0.025255	5	0	0	0.016635	4
ACE2	1.06978	244	0.814343	191	1.45165	202	1.03894	238	1.17161	207	1.18648	265	0.760898	189	1.13093	253	0.849798	207
ACER1	0	0	0	0	0	0	0	0	0	0	0	0	0	0	0	0	0	0
ACER2	3.01973	337	3.1338	312	3.50364	334	2.98107	328	2.97215	284	2.97381	325	2.11122	220	2.92909	355	2.61223	270
ACER3	8.56591	2271	8.27053	2028	8.22666	1939	7.80709	2135	7.22454	1772	8.06718	2086	7.31454	1932	7.71346	2385	7.98777	1918
ACHE	0.225219	25	0.216959	24	0.168415	18	0.171346	20	0.2433	25	0.233478	22	0.203917	23	0.296073	39	0.167051	19
ACIN1	54.2505	8447	56.8342	7811	53.826	7085	50.9592	7848	52.161	6944	51.822	7917	51.7973	7614	53.0014	8939	50.5036	7294
ACKR1	0	0	0	0	0	0	0	0	0	0	0	0	0	0	0	0	0	0
ACKR2	0.077935	10	0.19304	17	0.433058	17	0.051766	7	0.152131	16	0.290605	18	0.229698	17	0.157046	18	0.136618	16
ACKR3	14.977	1162	15.4115	1037	14.4108	993	14.7507	1170	15.4914	1023	17.8508	1317	13.1013	935	15.1032	1266	16.0573	1157
ACKR4	0.547777	51	0.604897	47	0.741731	59	1.03988	88	0.322315	26	0.3083	29	0.514516	40	0.56371	57	0.718391	58
ACLY	18.0892	2981	17.3111	2609	17.6565	2516	19.9627	3305	21.061	3019	20.2456	3306	21.8809	3448	20.4599	3804	19.6966	3068
ACMSD	0.065572	4	0.095578	5	0.085844	4	0	0	0	0	0.059429	4	0	0	0.060485	4	0.033675	2
ACO1	10.3378	2558	10.3758	2233	8.91776	2113	13.189	2596	7.81744	1998	10.485	2373	9.73063	2364	10.051	2736	11.5316	2370
ACO2	35.8694	3960	35.5613	3494	31.3111	2950	31.7512	3443	35.5086	3398	35.2408	3773	34.298	3582	32.2819	4064	36.8743	3850
ACOD1	0.016091	2	0	0	0	0	0	0	0	0	0.023645	3	0.072054	6	0	0	0	0
ACOT1	5.36167	362	5.83427	348	5.25872	302	4.93935	326	6.13744	355	6.1865	411	6.68303	418	6.54912	483	6.23356	392
ACOT11	13.0249	1590	10.0346	1254	10.8129	1258	9.20633	1364	12.1581	1194	10.2875	1291	9.59557	1194	9.49815	1450	10.8933	1322
ACOT12	0	0	0	0	0.026287	2	0.02347	2	0.027141	2	0.024256	2	0.057093	5	0.041189	4	0	0
ACOT13	2.79123	460	3.20393	478	2.89257	410	2.66755	431	2.9731	418	2.61991	427	2.8747	445	2.53366	458	2.56856	400
ACOT2	10.2952	638	10.3313	586	9.68528	521	9.83768	607	11.2955	615	11.3555	704	11.7399	689	10.5994	729	10.7141	619
ACOT4	3.50607	207	2.68447	142	3.0966	156	3.57884	208	3.4755	176	3.15227	182	3.83309	211	3.94627	253	3.62687	198
ACOT6	0	0	0	0	0.044	3	0	0	0.083501	4	0.053935	3	0	0	0.037206	3	0	0
ACOT7	21.131	1365	20.0565	1095	18.1767	1004	22.3795	1383	24.8196	1249	22.6302	1407	26.4908	1563	22.99	1548	25.3037	1489
ACOT8	16.7646	735	16.697	690	16.2507	634	16.8154	748	16.2382	643	17.7072	749	16.8061	658	16.4567	787	17.0196	660
ACOT9	8.99937	1257	8.24322	1053	9.13971	1146	9.02098	1302	8.93064	1098	8.86171	1246	8.36237	1102	8.37115	1342	9.73626	1211
ACOX1	13.056	3327	11.9995	2993	13.8527	2742	12.5092	3381	13.1922	2864	12.4742	3338	11.0611	2970	11.8963	3731	13.7966	3248
ACOX2	0.045511	2	0.031272	3	0	0	0	0	0.01057	1	0	0	0	0	0	0	0	0
ACOX3	5.04833	517	5.57149	499	5.80019	491	5.40459	557	6.30138	531	5.34396	547	5.60754	544	5.6645	622	6.96095	631
ACOXL	0.34714	39	0.679292	64	0.496142	43	0.357601	40	0.535591	52	0.468328	53	0.354655	38	0.477827	60	0.539136	55
ACP1	17.6424	1003	18.1712	927	17.7751	861	19.874	1111	16.8169	831	18.0031	1008	17.8378	965	16.7823	1038	18.542	983
ACP2	13.8875	1133	13.4722	966	13.899	945	13.2945	1080	12.2265	895	13.4679	1068	12.0161	929	14.0234	1213	12.6034	994
ACP3	1.13755	122	1.02279	96	1.33438	126	1.0701	117	0.816421	82	0.989152	102	0.868317	83	1.12599	127	0.792226	81
ACP4	0	0	0.069398	4	0.034051	2	0.072335	4	0.122679	6	0	0	0.027459	2	0.064252	4	0	0
ACP5	5.2521	312	6.75273	360	6.51066	324	6.28598	358	5.95272	300	6.92007	400	6.68008	360	6.56078	404	6.34534	343
ACP6	5.60106	796	5.02688	694	5.34901	690	4.84685	835	5.52755	699	5.01011	773	4.7229	734	5.14209	919	3.88851	652
ACP7	0.991815	103	0.804115	84	1.00293	100	1.02476	117	0.875672	88	0.799522	92	0.952607	105	0.826608	105	1.03976	110
ACR	0.050292	3	0.055378	3	0	0	0	0	0.084336	5	0	0	0	0	0.129988	9	0.056301	3
ACRBP	0.073847	6	0.053314	3	0.046596	4	0.073469	6	0.030558	3	0.054364	5	0.047659	4	0.139165	9	0.114204	9
ACRV1	0.157782	13	0.065726	5	0.116834	8	0.129575	10	0.10287	7	0.077275	6	0.141516	11	0.050141	5	0.088853	7
ACSBG1	0.784786	192	0.836006	176	0.778653	167	0.306502	64	0.504847	105	0.429405	94	0.337569	79	0.625532	171	0.334557	78
ACSBG2	0.029073	4	0.051768	6	0.093031	9	0.089825	10	0.047142	5	0.035191	4	0.045466	5	0.042973	6	0.069771	8
ACSF2	36.2172	2645	36.3112	2403	37.2635	2297	36.5795	2709	39.674	2458	37.5528	2745	37.8127	2631	38.7288	2991	38.6317	2605
ACSF3	7.95336	692	10.9604	704	8.3418	602	8.02783	677	9.86292	633	9.52703	757	9.91606	679	8.13865	755	8.50041	713
ACSL1	19.4847	2903	18.601	2468	19.045	2369	20.6158	3037	19.6786	2520	20.2838	2915	18.9392	2577	19.4696	3165	18.948	2614
ACSL3	59.8647	12909	68.0674	12090	67.1955	11921	64.1358	13209	63.1525	11430	60.902	12727	67.9156	12372	62.1757	14338	61.6138	11902
ACSL4	36.2095	7053	35.1781	6049	32.92	5448	36.1269	6862	34.0617	5764	34.4309	6634	35.9779	6614	35.0276	7426	36.6484	6654
ACSL5	31.0434	4166	30.1934	3620	30.1554	3457	30.7125	4069	32.4069	3726	31.4635	4139	32.7366	4090	32.2532	4703	34.9813	4359
ACSL6	0.015846	3	0.031205	8	0.011962	3	0.017326	5	0.008071	3	0.023228	6	0.011498	3	0.010789	4	0	0
ACSM1	0.195859	12	0.094959	8	0.141334	11	0.174049	15	0.053166	4	0	0	0.044573	4	0.108768	11	0.087017	7
ACSM2A	0	0	0	0	0	0	0	0	0	0	0	0	0	0	0	0	0	0
ACSM2B	0	0	0	0	0	0	0	0	0	0	0	0	0	0	0	0	0	0
ACSM3	0.300305	27	0.090364	9	0.150952	14	0.245191	23	0.363785	24	0.410116	38	0.471429	32	0.340187	23	0.415815	34
ACSM4	0.687485	65	0.488116	42	0.477289	39	0.595636	56	0.569817	47	0.614935	57	0.536638	48	0.51826	54	0.543442	48
ACSM5	0	0	0	0	0	0	0	0	0	0	0	0	0	0	0	0	0	0
ACSM6	0	0	0.0475	3	0.061614	5	0	0	0.037736	3	0.048089	4	0	0	0.007471	1	0	0
ACSS1	6.09995	919	6.71222	905	6.95014	895	6.52841	959	6.99536	910	6.93171	1020	6.88442	965	6.22482	1010	6.63586	920
ACSS2	33.5625	3676	38.239	3783	39.6649	3667	38.5744	4236	36.9601	3484	36.3193	3913	35.3011	3644	35.6053	4234	35.0667	3613
ACSS3	0	0	0	0	0	0	0	0	0	0	0	0	0	0	0	0	0	0
ACTA1	0.075617	7	0.033413	2	0.099834	8	0.071253	7	0.084026	7	0.0389	4	0.022054	2	0.080811	8	0.061691	6
ACTA2	2.3163	157	2.56073	153	2.30655	134	2.50401	165	2.32048	136	3.36596	222	3.1014	197	2.8842	210	3.09811	193
ACTB	1060.28	71477	860.203	61600	917.688	57749	925.459	72945	1240.23	71453	1165.65	84076	1110.37	82051	1104.06	91539	1087.5	78153
ACTBL2	3.56204	400	4.66914	468	3.87578	372	3.542	393	4.50796	434	5.09345	561	4.7501	498	4.47193	546	4.10354	428
ACTC1	0	0	0	0	0	0	0.107583	6	0.061827	4	0.036846	3	0	0	0.043073	3	0	0
ACTG1	798.644	62796	814.323	56300	799.108	52805	858.527	65578	854.595	56664	857.158	65217	860.435	62222	858.211	72781	847.091	60869
ACTG2	0	0	0.074758	3	0	0	0	0	0	0	0	0	0	0	0.022108	2	0	0
ACTL10	1.16778	75	1.27894	73	0.972988	53	1.256	79	1.08362	59	1.48398	93	0.911132	55	1.10194	77	1.01075	60
ACTL6A	18.1836	1280	16.1299	1003	15.4627	935	16.4977	1166	14.8024	904	14.207	1007	15.3019	1020	13.9523	1098	15.2954	1005
ACTL6B	0	0	0	0	0.050927	3	0	0	0	0	0	0	0	0	0	0	0	0
ACTL7A	0	0	0.020447	2	0	0	0	0	0	0	0	0	0	0	0	0	0	0
ACTL7B	0	0	0	0	0	0	0.010102	1	0.165342	8	0	0	0	0	0	0	0	0
ACTL8	0	0	0	0	0	0	0	0	0	0	0	0	0	0	0	0	0	0
ACTL9	0	0	0	0	0	0	0	0	0	0	0	0	0	0	0	0	0	0
ACTMAP	6.73431	837	6.11998	672	6.13521	640	6.13622	760	5.86194	635	7.02002	831	5.75989	673	6.22978	853	6.62516	768
ACTN1	79.281	11459	88.9698	10128	77.7478	9665	91.4525	11541	88.7548	10736	86.2984	12157	89.8803	12101	87.2809	13627	89.384	11907
ACTN2	0.009034	2	0	0	0	0	0.003729	1	0	0	0	0	0	0	0	0	0	0
ACTN3	0	0	0	0	0	0	0	0	0	0	0	0	0.052597	7	0	0	0	0
ACTN4	230.659	44846	263.308	41802	260.949	39680	290.042	45008	291.656	39678	243.296	44931	228.46	40390	292.741	50223	249.65	39990
ACTR10	17.7759	1703	18.2049	1559	17.191	1408	19.6792	1851	17.7445	1452	18.1855	1699	19.3197	1716	17.7127	1835	19.0921	1681
ACTR1A	18.8616	2124	18.1503	1840	16.9145	1654	19.1173	2154	16.9078	1656	17.2847	1925	18.5269	1974	17.8393	2236	17.9834	1920
ACTR1B	13.1081	1160	13.2287	1046	13.614	1029	13.1162	1146	13.8511	1050	13.6419	1185	13.2999	1098	13.2643	1278	13.8333	1137
ACTR2	63.2558	9535	60.0746	8035	58.0394	7413	59.268	8789	52.5609	6763	55.0964	8108	55.3039	7749	55.1532	9028	59.694	8319
ACTR3	23.8516	6220	22.9134	5275	21.7415	4760	25.0918	6425	22.2317	5037	22.1016	5668	22.8051	5533	22.9198	6534	24.3104	5824
ACTR3B	1.62318	131	1.86036	136	2.36538	171	2.24931	189	2.30269	159	2.50048	207	2.28892	179	2.379	215	2.08485	169
ACTR3C	4.00211	412	3.80743	396	4.01938	340	4.74342	404	4.44985	323	3.36796	340	4.34659	309	3.60422	384	4.31595	358
ACTR5	3.41465	350	3.10259	284	3.02402	265	2.92321	296	3.34827	294	2.52973	254	3.21185	307	3.01817	336	2.88214	274
ACTR6	10.4917	727	10.9796	693	10.0125	594	11.4009	787	12.5976	753	10.8394	746	11.0976	708	10.4449	800	11.6757	754
ACTR8	6.0911	848	6.36477	775	6.38995	742	6.19652	845	6.55695	774	6.83311	920	6.27488	787	6.56471	988	6.34963	803
ACTRT1	0	0	0	0	0	0	0	0	0	0	0	0	0	0	0	0	0.022333	2
ACTRT2	0	0	0	0	0	0	0	0	0	0	0	0	0	0	0	0	0	0
ACTRT3	1.65952	112	1.58459	95	1.26887	73	1.3738	91	1.4047	81	1.3394	89	1.83624	115	1.57161	115	1.64373	103
ACVR1	11.556	1497	10.7534	1283	13.1828	1417	11.648	1539	12.2841	1327	12.9222	1656	12.2073	1506	13.026	1850	12.1397	1484
ACVR1B	25.0672	4418	26.2517	4149	25.8523	3881	25.4695	4401	24.5841	3723	25.7699	4513	24.627	4048	25.1996	4780	25.2677	4147
ACVR1C	2.03062	722	2.33818	743	2.188	665	1.71227	601	1.58402	483	1.68452	588	2.51221	565	1.79064	693	1.71176	565
ACVR2A	2.00065	363	2.18941	343	2.20786	386	1.68516	329	2.22232	347	2.3926	394	2.07308	303	1.62671	332	2.00361	342
ACVR2B	1.99848	946	1.95174	825	1.99078	805	1.87278	875	1.43625	582	1.57347	731	1.52519	673	1.62998	839	1.69638	745
ACVRL1	0.045121	8	0.039268	7	0.05385	8	0.055678	10	0.027063	4	0.064682	11	0.043525	7	0.020607	4	0.050908	9
ACY1	15.4942	874	14.2208	719	16.3704	792	11.6695	642	20.5169	997	9.04769	501	15.8939	834	9.55034	573	14.3346	754
ACY3	1.05389	57	1.04166	52	1.15181	55	1.22439	67	1.09137	48	1.29545	70	1.5335	79	1.31083	79	1.42889	73
ACYP1	11.3542	276	9.10965	201	7.17513	156	8.57209	212	8.17677	171	10.2304	249	9.39176	217	7.27918	202	8.74217	203
ACYP2	4.9181	219	4.51379	182	3.70674	150	6.07274	259	5.45701	203	5.40966	240	6.68591	275	4.67054	224	5.19191	215
ADA	6.56446	474	7.86921	457	8.22914	466	7.56067	568	6.75829	380	7.305	470	7.21642	497	6.85415	543	6.98432	451
ADA2	0	0	0	0	0	0	0	0	0	0	0	0	0	0	0	0	0	0
ADAD1	0	0	0	0	0	0	0	0	0	0	0	0	0	0	0	0	0	0
ADAD2	0.645448	60	0.485454	40	0.570745	45	0.385336	35	0.814551	64	0.70765	64	0.415459	36	0.595278	60	0.573494	49
ADAL	2.74222	400	2.19923	307	2.20558	285	2.58347	406	2.73538	315	2.66619	387	2.26001	288	2.64334	409	2.19123	312
ADAM10	63.8669	27572	62.7135	24051	63.7742	23399	61.5179	25943	54.2821	20003	55.279	23372	57.2745	23016	56.5165	26403	56.7629	22344
ADAM11	0.053549	11	0	0	0	0	0.023445	5	0.007186	2	0.014643	3	0.043097	8	0.021996	5	0.019315	4
ADAM12	0.012549	4	0.04892	14	0.013639	4	0.066825	22	0.04553	13	0.057132	18	0.039419	9	0.022985	8	0.021682	7
ADAM15	39.9481	3926	34.1819	3244	36.5565	3170	30.72	3067	42.6099	3747	46.6765	4336	42.917	4277	42.4972	4924	40.1284	3995
ADAM17	8.43709	1485	8.14596	1293	8.50969	1302	8.63273	1516	6.74142	1042	7.30372	1279	7.49892	1192	7.82893	1519	7.44212	1227
ADAM18	0	0	0	0	0	0	0	0	0	0	0	0	0	0	0	0	0	0
ADAM19	1.49533	358	1.65892	386	1.6682	280	1.67724	397	1.97285	421	2.60086	559	1.98742	473	2.34151	575	1.84249	444
ADAM2	0.028509	3	0.190802	8	0.047532	5	0.073034	4	0.032687	3	0.044398	2	0.032126	4	0.254704	9	0.079626	3
ADAM20	0.095418	11	0.205749	21	0.15641	15	0.121327	14	0.052172	6	0.10546	12	0.118829	13	0.097003	12	0.133671	14
ADAM21	0.219817	24	0.219521	25	0.31375	29	0.124665	16	0.181379	20	0.226048	27	0.092474	11	0.277407	33	0.232627	28
ADAM22	0.010167	4	0.011711	4	0.028448	10	0.005309	3	0.035503	12	0.022176	9	0.017899	7	0.013354	6	0.053761	20
ADAM23	0.182585	47	0.272372	60	0.189668	40	0.174652	44	0.14222	31	0.22335	51	0.290274	69	0.175334	49	0.111071	27
ADAM28	43.9153	8757	42.4952	7726	42.6051	7523	39.4265	8124	39.9439	7030	42.7022	8634	39.6703	7914	43.5403	10051	43.4739	8369
ADAM29	0	0	0	0	0	0	0	0	0	0	0	0	0.015773	2	0	0	0	0
ADAM30	0	0	0	0	0	0	0	0	0	0	0	0	0	0	0	0	0	0
ADAM32	0.751995	76	1.0773	88	1.00425	88	0.914495	90	0.831887	68	0.902272	91	0.924272	85	0.773255	86	0.947029	90
ADAM33	0	0	0	0	0	0	0	0	0	0	0	0	0	0	0	0	0	0
ADAM7	0	0	0	0	0	0	0	0	0	0	0	0	0	0	0	0	0	0
ADAM8	36.5433	4679	39.035	4495	42.7142	4671	31.9501	4078	42.6188	4685	41.0478	5185	40.4159	4841	42.9002	5961	40.1381	4786
ADAM9	86.02	14991	82.4792	13468	89.0691	13066	85.7101	14383	84.8876	12555	80.7095	13930	81.7359	13491	78.0539	15236	86.2895	13601
ADAMDEC1	0.020584	2	0.023451	2	0	0	0	0	0	0	0	0	0	0	0.019518	3	0	0
ADAMTS1	4.89167	1018	4.98607	927	5.31181	945	5.3623	1100	5.80943	1036	6.67767	1364	5.94923	1153	6.7297	1524	6.40191	1237
ADAMTS10	0	0	0	0	0	0	0	0	0	0	0	0	0	0	0	0	0	0
ADAMTS12	0.398684	134	0.338747	98	0.414919	122	0.396978	135	0.430915	117	0.38161	119	0.394115	116	0.485099	180	0.533953	152
ADAMTS13	0.360337	63	0.394598	70	0.447357	71	0.37644	66	0.365103	57	0.442161	79	0.406628	73	0.297309	59	0.412431	69
ADAMTS14	0.245217	54	0.356473	68	0.295227	57	0.284314	63	0.398962	76	0.370145	82	0.364187	75	0.30042	73	0.386885	79
ADAMTS15	1.17547	284	1.40964	304	1.35681	280	1.09283	261	1.2316	255	1.06994	254	1.17124	264	1.38648	364	1.32502	297
ADAMTS16	0.138501	25	0.12078	22	0.126632	19	0.166827	28	0.106257	17	0.182071	26	0.08343	14	0.159659	28	0.157612	26
ADAMTS17	0.571537	107	0.255856	59	0.563574	90	0.391676	94	0.491261	67	0.209596	53	0.292175	67	0.314128	73	0.330417	66
ADAMTS18	0	0	0	0	0	0	0	0	0	0	0	0	0	0	0	0	0	0
ADAMTS19	0	0	0	0	0	0	0	0	0	0	0	0	0	0	0	0	0	0
ADAMTS2	0	0	0	0	0	0	0	0	0	0	0	0	0	0	0	0	0	0
ADAMTS20	3.55341	638	3.65216	612	3.41455	578	2.63701	530	2.83294	458	2.81666	527	3.03003	523	3.06718	626	3.60438	591
ADAMTS3	0.01596	4	0	0	0.018685	4	0.024223	6	0.006428	2	0	0	0	0	0	0	0	0
ADAMTS4	0.01974	8	0.015776	3	0.005967	2	0	0	0.011026	4	0.00836	4	0.008703	4	0	0	0.017933	7
ADAMTS5	0	0	0	0	0	0	0.005229	2	0	0	0	0	0	0	0	0	0	0
ADAMTS6	0.174978	37	0.190598	50	0.150207	38	0.203123	44	0.094598	24	0.108146	32	0.064423	18	0.122504	40	0.090595	25
ADAMTS7	0.398698	89	0.388104	75	0.41613	79	0.293915	64	0.466096	89	0.479279	105	0.464763	92	0.57211	134	0.439385	89
ADAMTS8	0	0	0.012912	2	0	0	0	0	0	0	0	0	0	0	0	0	0	0
ADAMTS9	0	0	0	0	0.007651	2	0	0	0	0	0	0	0	0	0	0	0	0
ADAMTSL1	0.050687	10	0.017271	5	0	0	0	0	0.035747	7	0	0	0.004582	2	0.011096	4	0.024013	7
ADAMTSL2	0.02291	4	0	0	0.013525	2	0	0	0.010171	2	0.050687	9	0.031134	5	0.024375	5	0.035447	6
ADAMTSL3	0	0	0	0	0	0	0	0	0	0	0	0	0	0	0	0	0	0
ADAMTSL4	4.37603	624	5.00115	634	5.17899	624	3.56835	516	3.1967	403	3.53421	506	2.84167	387	3.19698	509	3.01576	403
ADAMTSL5	8.04004	716	8.81722	723	10.8412	769	8.53988	746	6.85548	561	8.1126	760	8.52831	688	7.81876	763	7.98813	636
ADAP1	16.1448	1514	17.1915	1418	16.8973	1345	16.6151	1540	18.7826	1485	18.5422	1703	19.9457	1723	19.8322	1982	18.7681	1603
ADAP2	0.019299	3	0.149038	2	0.018797	2	0.017987	2	0.186851	3	0.013188	2	0	0	0.191888	5	0	0
ADAR	51.5794	13497	49.2547	11539	48.3164	10764	51.7127	13244	43.3989	9772	46.8597	11880	41.96	10108	46.295	13140	45.5901	10954
ADARB1	6.39101	1337	7.57405	1423	6.79276	1272	7.45634	1431	6.1931	1215	6.59684	1388	6.23836	1314	7.71347	1689	6.68654	1312
ADARB2	0.178167	15	0.082429	6	0.082873	5	0	0	0.120649	9	0.144118	14	0.058999	4	0.237659	20	0.16021	11
ADAT1	6.29351	1285	6.07935	1099	5.77421	980	5.68712	1205	5.02815	907	5.05554	1087	4.79842	993	4.66217	1073	5.45605	1065
ADAT2	9.56217	1128	9.77664	1018	9.24656	905	8.65946	1078	9.37783	899	7.54279	958	9.1424	1010	7.05012	971	7.18593	841
ADAT3	1.39755	78	1.10745	55	1.35954	66	0.850828	45	0.511654	18	0.750397	30	1.63929	90	1.07286	66	0.471763	18
ADCK1	2.00478	246	2.50273	238	2.46884	242	2.33386	250	2.1855	219	1.63633	199	2.16237	238	2.40324	313	2.22082	221
ADCK2	6.71492	690	6.71128	618	7.53519	660	5.93201	603	7.22138	637	6.99369	703	6.90997	660	7.35698	825	6.79497	648
ADCK5	6.13938	458	6.52357	442	6.35888	415	5.43569	420	7.38993	475	6.41659	478	6.57128	466	6.38934	528	6.15905	448
ADCY1	0	0	0	0	0.004609	2	0	0	0.004519	2	0.007434	4	0	0	0.003352	2	0	0
ADCY10	0.034	8	0.064586	13	0.081597	2	0.027872	6	0	0	0.026673	6	0.046954	10	0.045881	11	0.07635	3
ADCY2	0	0	0	0	0	0	0	0	0	0	0	0	0	0	0	0	0	0
ADCY3	6.0001	1138	5.77677	1000	5.14597	862	5.55749	1085	6.25046	1065	6.17316	1186	6.33593	1141	6.44839	1362	6.16407	1117
ADCY4	0.635387	95	0.713836	102	0.595593	81	0.715973	106	0.522378	68	0.505374	79	0.534875	80	0.564516	95	0.518426	76
ADCY5	0.140288	38	0.178477	43	0.188654	43	0.132859	35	0.178306	41	0.168356	45	0.092641	24	0.113443	33	0.099058	25
ADCY6	14.8229	3434	16.1302	3245	17.0174	3291	14.1747	3352	16.7589	3315	16.4618	3714	15.2445	3320	16.1777	4226	14.6948	3244
ADCY7	18.0531	4137	18.0203	3760	18.6588	3586	16.898	3750	14.8049	3052	14.171	3201	14.4939	3135	15.1757	3775	15.178	3190
ADCY8	0	0	0	0	0	0	0	0	0	0	0	0	0	0	0	0	0	0
ADCY9	5.63582	1751	5.67398	1518	6.04482	1585	5.47487	1664	6.08725	1645	6.55105	1977	6.11447	1750	6.6795	2221	5.97625	1729
ADCYAP1	0	0	0	0	0	0	0	0	0	0	0	0	0	0	0	0	0	0
ADCYAP1R1	0	0	0	0	0	0	0.007532	3	0.008652	3	0	0	0	0	0	0	0.007984	3
ADD1	41.9807	6732	41.5618	5840	39.6241	5398	40.6716	6389	40.8745	5526	40.2035	6301	40.0817	5924	39.7388	6902	39.4797	5928
ADD2	0	0	0.006023	3	0	0	0	0	0	0	0	0	0	0	0	0	0	0
ADD3	57.5319	8624	58.7293	7732	58.4826	7344	57.6208	8529	49.8925	6364	54.8109	7802	54.0776	7494	55.0106	8947	57.1246	7867
ADGB	0	0	0	0	0	0	0	0	0	0	0	0	0	0	0	0	0	0
ADGRA1	0	0	0	0	0	0	0	0	0	0	0	0	0	0	0	0	0	0
ADGRA2	0.044681	13	0.046989	12	0.092689	23	0.116792	33	0.167611	41	0.066616	19	0.05389	15	0.091704	28	0.053658	14
ADGRA3	9.15743	1654	9.40475	1515	9.33863	1412	9.60365	1699	9.29242	1424	9.17048	1606	10.3101	1698	9.98297	1923	9.99075	1654
ADGRB1	0.066762	17	0.021954	5	0.095977	21	0.025322	7	0.022494	5	0.059928	15	0.043234	10	0.024709	7	0.03669	9
ADGRB2	3.16344	553	3.15664	508	3.08981	525	2.7655	545	2.46709	412	3.28445	633	2.69191	507	2.79797	591	2.60984	471
ADGRB3	0	0	0	0	0	0	0	0	0	0	0	0	0	0	0.0388	1	0	0
ADGRD1	0.009012	2	0.010019	2	0	0	0	0	0	0	0	0	0	0	0	0	0.009708	2
ADGRD2	0.735951	104	0.854841	108	0.843355	102	0.559138	78	0.850974	103	0.788878	111	0.795317	106	0.714133	110	0.651722	86
ADGRE1	0.054472	7	0.044547	5	0	0	0	0	0.016234	2	0	0	0	0	0.036034	5	0	0
ADGRE2	0	0	0.013687	4	0.007931	2	0.018685	6	0	0	0	0	0.010958	3	0.005915	2	0	0
ADGRE3	0	0	0	0	0	0	0	0	0	0	0	0	0	0	0	0	0	0
ADGRE5	12.7174	1503	11.4259	1235	12.8626	1272	10.616	1259	10.5403	1072	10.3043	1225	10.0557	1143	10.9039	1440	10.469	1159
ADGRF1	8.10907	1605	7.48709	1257	7.60088	1217	7.45317	1411	8.27001	1295	7.60515	1395	7.36784	1325	7.75362	1563	7.08674	1263
ADGRF3	0.200886	35	0.240158	28	0.074754	12	0.06562	12	0.147158	23	0.09091	16	0.165957	24	0.078646	16	0.135148	23
ADGRF4	8.87774	1115	9.6832	1087	9.36204	1005	8.59304	1065	10.8341	1165	10.812	1332	10.3412	1212	10.4028	1421	10.37	1209
ADGRF5	0.055758	13	0.051208	11	0.046545	10	0.025903	6	0.103543	11	0.030049	7	0.020055	5	0.052796	14	0.025994	6
ADGRG1	115.195	15947	110.483	14164	112.502	13621	108.471	14875	106.6	13316	111.925	15522	109.917	14551	116.819	17893	112.989	14521
ADGRG2	0.042327	9	0.116768	21	0	0	0.044591	9	0.045451	8	0.041469	8	0.068792	13	0.020622	5	0.048872	9
ADGRG3	0	0	0	0	0.044718	4	0	0	0	0	0	0	0	0	0	0	0	0
ADGRG4	0	0	0	0	0	0	0	0	0	0	0	0	0	0	0.004609	2	0	0
ADGRG5	0.153186	21	0.071998	10	0.034172	5	0.123757	19	0.101709	14	0.072455	12	0.06423	10	0.166479	25	0.16362	23
ADGRG6	30.1152	8135	28.4047	6981	29.8184	6847	27.1552	7366	25.1061	5872	25.2497	6623	25.645	6598	25.8597	7713	25.8006	6482
ADGRG7	0.322793	33	0.224828	27	0.325116	32	0.383719	46	0.263996	29	0.253271	28	0.230664	28	0.302939	36	0.248066	28
ADGRL1	0.066179	21	0.027104	8	0.072105	20	0.060222	19	0.057504	16	0.111449	24	0.053431	16	0.055136	19	0.048823	15
ADGRL2	0.050395	16	0.062581	17	0.117531	28	0.068115	21	0.036908	9	0.037274	11	0.036792	11	0.093466	23	0.052263	15
ADGRL3	0.199176	91	0.286295	106	0.164684	78	0.140416	77	0.118004	56	0.236429	76	0.140325	73	0.169276	102	0.187919	97
ADGRL4	0.055557	2	0.015545	1	0.104496	5	0.186998	5	0.20722	12	0.230894	12	0.03573	5	0.368901	15	0.155536	4
ADGRV1	2.88244	375	2.93946	377	4.22526	450	4.66795	441	3.576	390	4.21565	469	3.19322	374	4.11439	537	3.77628	424
ADH1A	0.33096	20	0.245983	13	0.227081	12	0.338913	17	0.740158	27	0.253258	15	0.355184	20	0.285398	19	0.223334	13
ADH1B	0	0	0	0	0	0	0.00526	1	0.017878	3	0.036449	6	0	0	0.011257	2	0	0
ADH1C	1.56884	92	1.0086	53	1.51318	72	1.24804	67	0.771454	39	0.984086	54	1.34844	69	1.19865	76	1.33205	67
ADH4	0.00837	1	0.025673	2	0.063099	5	0.006891	1	0.037769	3	0.053675	3	0.007117	1	0.068335	7	0.020378	2
ADH5	53.2998	5562	52.3582	4897	50.0355	4458	52.0222	5374	51.9276	4598	53.4891	5449	52.0678	5070	50.3097	5716	56.9764	5516
ADH6	0.17246	20	0.147683	15	0.208091	21	0.197726	22	0.182933	20	0.123814	14	0.226847	27	0.224894	30	0.282075	32
ADH7	18.6623	1632	18.1128	1417	17.5833	1333	15.7001	1351	14.6907	1075	15.1804	1281	16.2328	1322	15.3849	1441	16.3756	1346
ADHFE1	5.74989	459	6.96011	482	7.01807	499	5.10383	418	5.61568	392	6.38105	493	5.58623	431	5.60034	508	5.54124	424
ADI1	6.52271	661	6.16047	552	6.14502	522	6.47115	649	6.05269	526	6.5072	609	6.93213	636	6.36206	705	7.01496	647
ADIG	0	0	0	0	0	0	0	0	0	0	0	0	0	0	0	0	0	0
ADIPOQ	0	0	0	0	0	0	0	0	0	0	0	0	0	0	0	0	0	0
ADIPOR1	47.39	3974	46.1048	3452	46.6702	3341	46.9335	3887	49.8756	3585	46.8292	3842	46.2407	3617	46.2006	4218	47.933	3714
ADIPOR2	36.3465	5594	34.6044	4799	34.8996	4664	38.3467	5768	38.3321	5022	38.8798	5867	37.776	5474	39.1738	6556	38.6538	5553
ADIRF	23.5704	559	25.074	529	23.3044	464	23.272	534	19.0712	389	19.4254	447	19.613	434	21.0793	551	19.943	444
ADISSP	11.1453	567	9.83495	455	9.58698	414	11.1661	558	10.5033	464	9.54643	475	11.2857	532	9.76537	548	10.1827	481
ADK	25.7167	1998	25.4787	1645	20.3374	1392	33.4369	1981	26.3155	1750	23.2072	1788	34.0611	1844	32.3352	1979	25.9582	1887
ADM	33.1276	2132	39.0536	2296	35.3373	2006	45.947	2937	44.6157	2491	44.6465	2948	44.8437	2737	46.6806	3324	43.9191	2675
ADM2	0.150088	26	0.158678	25	0.209502	31	0.128697	22	0.265309	40	0.218295	37	0.287639	47	0.220604	42	0.285818	46
ADM5	0.85364	28	0.559602	16	0.963861	27	0.271574	9	0.900811	25	0.789847	25	0.629397	19	0.851622	30	0.771283	23
ADNP	33.7311	8756	34.757	7692	33.1754	7217	34.6432	8539	33.8145	7086	33.9298	8276	36.2613	7833	34.5087	9246	32.2366	7650
ADNP2	12.1163	2350	11.9208	1940	11.2485	1817	12.4305	2392	12.0874	2037	13.3397	2390	12.2003	2271	12.5666	2564	12.3735	2207
ADO	7.2019	1087	6.8495	925	6.52773	842	7.08265	1056	6.45707	835	6.29822	934	6.69243	943	6.48974	1066	6.46914	907
ADORA1	0.227966	26	0.078569	10	0.089377	11	0.151055	21	0.09669	12	0.230083	25	0.194504	21	0.136845	21	0.195325	20
ADORA2A	0.42416	11	0.706652	47	0.396025	19	0.710191	59	0.352493	20	0.551441	54	0.721034	54	1.18948	108	0.641044	61
ADORA2B	18.195	1112	19.4461	1062	16.6323	868	19.8016	1195	20.216	1058	19.7955	1187	21.3595	1218	19.198	1277	18.0282	1023
ADORA3	0	0	0	0	0	0	0	0	0	0	0	0	0	0	0	0	0.05772	3
ADPGK	23.4359	2486	24.8593	2316	24.6994	2218	24.1966	2491	23.301	2097	24.4414	2489	23.7743	2340	21.326	2449	22.8322	2185
ADPRH	0	0	0.00916	2	0.018778	3	0.021983	4	0.012801	3	0.022335	4	0	0	0.063449	13	0.010154	2
ADPRHL1	0.108996	43	0.128396	45	0.121846	41	0.305446	55	0.650659	72	0.215483	53	0.776326	73	0.403876	79	0.653118	72
ADPRM	1.33468	71	1.88999	92	2.39907	111	1.50673	87	1.6407	74	2.0757	109	1.46846	67	1.64689	100	1.41077	77
ADPRS	10.3803	688	10.4002	616	9.96472	565	10.7413	703	10.1147	575	10.8479	706	11.3086	700	11.8562	856	11.444	705
ADRA1A	0	0	0	0	0	0	0	0	0	0	0	0	0	0	0	0	0	0
ADRA1B	0.039485	4	0.041227	4	0.100275	10	0.026776	3	0.210951	13	0.058995	6	0.063766	6	0.075241	9	0.149813	11
ADRA1D	0.495065	57	0.464385	45	0.558634	53	0.455062	50	0.48421	41	0.677635	74	0.555308	58	0.762535	92	0.512448	50
ADRA2A	0.262603	41	0.189247	27	0.250946	34	0.302562	47	0.26712	36	0.287927	44	0.308312	45	0.22831	39	0.334949	49
ADRA2B	0.013032	2	0	0	0.011838	2	0.006828	2	0.023607	4	0.012957	2	0.01445	3	0.006896	2	0	0
ADRA2C	0	0	0	0	0	0	0	0	0	0	0	0	0.012477	2	0	0	0	0
ADRB1	0.509313	63	0.423901	47	0.386277	41	0.426383	52	0.488463	52	0.607452	73	0.472261	54	0.608192	81	0.432653	49
ADRB2	26.2224	2119	24.3327	1757	25.3499	1750	27.7418	2213	25.4023	1759	24.5963	1951	24.5916	1854	26.5096	2332	25.6302	1923
ADRB3	0	0	0	0	0	0	0	0	0	0	0	0	0	0	0	0	0	0
ADRM1	59.2327	3297	61.2154	2999	60.2342	2834	57.347	3109	59.4677	2814	60.8693	3295	64.1791	3309	63.9383	3763	61.9666	3166
ADSL	5.58713	865	5.55244	721	4.26006	537	7.21729	1007	5.86096	733	6.04431	855	5.25345	756	6.26667	921	5.98317	851
ADSS1	19.5106	1209	21.8785	1177	22.7207	1157	23.404	1392	27.2122	1380	25.5032	1494	20.7825	1172	26.4199	1741	24.5429	1396
ADSS2	29.9605	2912	27.8372	2416	29.8948	2466	29.9489	2915	29.9807	2507	30.6022	2914	31.917	2912	28.5103	3044	30.28	2741
ADTRP	2.78322	153	2.37337	126	2.73269	125	2.05156	117	2.92093	127	2.83315	139	2.91166	147	3.02819	181	2.85487	154
AEBP1	0	0	0.02677	4	0.025629	4	0.064287	5	0	0	0.022804	4	0.128922	10	0.013969	3	0.010786	2
AEBP2	13.5356	2699	14.1451	2491	13.9067	2364	14.0247	2892	13.1174	2274	12.5529	2549	14.9679	2826	14.8209	3252	14.557	2856
AEN	3.26351	378	3.45771	373	2.93379	297	2.38815	291	3.19379	336	2.64586	318	3.52505	402	2.7373	368	3.21866	354
AFAP1	12.1974	3531	12.8409	3318	12.6624	3162	12.6155	3688	13.496	3385	13.3692	3878	12.4729	3414	12.7766	4065	13.5535	3687
AFAP1L1	9.31312	2242	9.60567	2061	9.78951	2008	9.89983	2316	10.3082	2130	10.4373	2466	9.82772	2193	9.75601	2554	10.2298	2291
AFAP1L2	25.0478	3807	25.6038	3488	25.2361	3273	25.5021	3817	25.1841	3292	25.9431	3870	25.2256	3576	25.9777	4305	26.6361	3771
AFDN	23.5714	5251	25.5007	4918	27.7847	4612	21.1768	5000	27.2121	4313	26.782	5103	26.313	4653	27.137	5643	26.6784	4909
AFF1	13.1454	4867	13.262	4296	13.2998	4161	12.4302	4627	12.1599	3855	12.8882	4604	11.5874	4033	13.4353	5360	12.3168	4151
AFF2	1.04206	365	0.794115	259	0.742108	224	0.58861	271	0.662028	206	0.787056	246	0.544117	243	0.612373	320	0.943353	264
AFF3	0	0	0	0	0	0	0	0	0.004814	2	0	0	0	0	0	0	0	0
AFF4	30.6435	11526	32.2534	10850	32.5577	10460	32.7428	12203	33.0991	10759	32.9173	12224	31.5593	11081	33.1212	13597	31.6003	11079
AFG1L	0.855142	130	0.583018	95	0.577587	76	0.715175	128	0.676107	118	0.920448	124	0.732097	109	0.85161	133	0.670567	116
AFG3L2	23.4976	2995	20.5948	2343	21.4319	2323	21.5943	2716	23.1806	2519	21.9563	2740	21.7132	2586	21.6524	2998	23.1654	2719
AFM	0	0	0	0	0	0	0	0	0	0	0.002542	1	0	0	0	0	0	0
AFMID	8.2079	390	9.00346	361	9.48747	342	8.33003	363	7.39982	276	8.818	417	7.94503	352	7.02206	361	7.71066	340
AFP	0	0	0	0	0	0	0	0	0	0	0	0	0	0	0	0	0	0
AFTPH	12.3096	1910	12.3217	1637	10.8736	1503	12.8891	1949	11.6618	1587	11.8552	1878	12.9116	1736	11.3433	2001	11.7907	1649
AGA	9.01082	738	7.13363	519	7.37378	515	7.81144	632	7.5806	528	8.05191	648	8.48265	648	8.24639	729	9.09932	692
AGAP1	3.80676	1616	4.00114	1520	3.99545	1466	4.10973	1739	4.42427	1533	4.20783	1755	4.02215	1553	4.34673	2031	4.0208	1533
AGAP2	0.480018	102	0.558	94	0.631974	105	0.656037	127	0.634623	118	0.676379	144	0.628933	128	0.579255	123	0.685824	119
AGAP3	29.8787	3026	31.4907	2811	32.2164	2783	28.3091	3001	32.7383	3005	32.7213	3494	34.8304	3339	31.6627	3721	29.9874	3020
AGAP4	9.52804	798	10.4766	768	9.47594	683	9.51556	795	10.2473	762	10.2321	880	10.6463	848	10.2098	936	10.1335	807
AGAP5	2.5934	259	3.35225	305	3.2613	275	2.42219	238	2.93624	256	2.60865	255	2.75499	261	2.75682	286	2.56678	235
AGAP6	5.42094	574	7.29913	680	6.47082	592	7.08062	731	8.50577	756	8.28846	864	7.84951	781	6.71784	748	7.1733	706
AGAP9	8.31188	797	8.99494	771	10.0037	819	7.96017	753	8.02963	660	9.18474	864	8.81483	788	8.69509	907	8.6614	771
AGBL1	0.005644	3	0.021923	3	0	0	0.004066	2	0.018634	8	0.027059	4	0.022725	4	0.013075	2	0.017479	4
AGBL2	2.06251	223	3.01947	247	2.6935	208	1.86084	208	2.1066	201	2.38238	262	2.15563	215	2.33336	244	1.94669	200
AGBL3	0.314371	32	0.405323	30	0.314604	31	0.193224	19	0.526494	39	0.362436	35	0.929485	48	0.793091	39	0.764807	35
AGBL4	0.159032	21	0.165181	20	0.150806	17	0.216281	27	0.148272	17	0.131759	18	0.173175	18	0.16701	20	0.174484	21
AGBL5	9.16997	850	7.91813	655	7.42377	608	8.27947	740	8.47586	656	8.20109	773	7.53406	674	9.30313	918	9.10616	821
AGER	3.30553	169	4.1228	187	4.68434	201	2.94591	145	3.76728	172	3.26021	176	3.32946	162	3.39192	185	3.15237	154
AGFG1	13.4849	4441	13.0622	3921	13.7244	3923	13.5206	4406	12.4878	3522	11.6291	3855	11.9074	3704	11.9617	4362	12.6199	3917
AGFG2	4.92505	898	4.1247	712	5.08317	797	4.14647	781	4.78535	781	4.91099	926	4.57082	820	4.66363	957	4.32437	771
AGGF1	7.64505	1377	6.88525	1104	7.19653	1107	8.14854	1445	7.20188	1110	7.55977	1334	7.29807	1227	7.72658	1511	7.60746	1272
AGK	15.4805	2152	15.4199	1389	15.2217	1799	14.7607	2028	14.7411	1757	18.3682	1989	14.7884	1884	13.4184	2060	19.5766	2001
AGL	15.3703	4277	14.9281	3742	14.5604	3511	14.9084	4083	14.2164	3408	14.8819	4118	14.9951	3938	15.2937	4641	15.3593	4001
AGMAT	0.815842	102	0.57289	64	0.498794	53	0.917831	113	0.787323	84	0.81508	100	0.919802	107	0.730462	99	0.996161	115
AGMO	0.047023	5	0.03874	4	0	0	0.077733	8	0	0	0	0	0	0	0	0	0	0
AGO1	2.73835	1492	2.65639	1251	2.81894	1245	2.61639	1419	2.59923	1220	2.83656	1497	2.47322	1267	2.77488	1606	2.65095	1334
AGO2	9.91041	5604	10.4348	5254	10.4433	4996	9.76808	5379	9.6609	4579	9.14747	5131	8.78576	4660	9.6591	5904	9.01937	4740
AGO3	2.23629	1691	2.09524	1440	2.103	1348	2.10822	1570	1.86282	1173	1.9761	1460	1.83993	1322	1.84604	1559	1.93325	1383
AGO4	8.78232	2354	8.78688	2119	8.76203	1984	8.68612	2291	8.56348	1916	8.4223	2213	7.36086	1829	7.91332	2335	8.22389	2019
AGPAT1	15.8605	1461	14.3521	1194	15.6707	1214	13.7667	1238	17.0705	1324	17.4571	1627	15.627	1317	17.7698	1764	17.2745	1464
AGPAT2	42.9113	2626	40.6196	2220	41.1496	2155	37.4391	2272	46.6044	2446	45.0802	2711	46.9364	2685	43.0341	2868	43.9658	2512
AGPAT3	13.3711	3316	13.0157	2876	12.8797	2714	13.1385	3123	11.7139	2507	12.9808	3059	11.8539	2765	12.2213	3274	13.0934	2985
AGPAT4	2.49857	705	3.27168	712	3.11759	743	2.52669	687	3.11122	694	2.76318	781	2.78398	701	2.79592	870	2.67675	641
AGPAT5	10.4239	2145	10.2166	1851	10.6116	1865	11.0876	2257	10.6867	1902	9.93113	2008	10.7236	2051	10.6798	2348	10.3191	1974
AGPS	12.4423	3783	11.3327	3073	11.8932	3094	12.526	3755	9.86695	2572	10.5118	3128	11.0643	3111	10.4879	3491	10.797	3063
AGR2	84.8683	5487	77.9156	4545	77.3544	4329	81.6898	5211	82.7963	4540	79.6948	5059	77.0809	4675	74.7462	5254	86.7896	5195
AGR3	0	0	0	0	0	0	0.314138	10	0	0	0	0	0	0	0.122036	4	0.168731	5
AGRN	206.904	60851	204.182	53650	210.32	52833	161.594	46918	188.226	47418	196.168	56625	184.88	50727	200.698	64236	185.068	50525
AGRP	0	0	0.15827	3	0	0	0.121281	3	0.069692	2	0.039077	1	0	0	0.099903	3	0	0
AGT	0.226681	46	0.336637	62	0.352384	62	0.183692	38	0.263518	46	0.26881	54	0.141043	27	0.173007	39	0.134355	26
AGTPBP1	6.12635	1084	6.1593	931	6.42026	956	6.02847	1026	5.61573	850	5.64368	951	5.54957	905	5.77125	1092	5.89953	960
AGTR1	0	0	0	0	0	0	0	0	0	0	0	0	0	0	0	0	0	0
AGTR2	0	0	0	0	0.040493	4	0	0	0	0	0.043458	5	0.01866	3	0.015997	3	0	0
AGTRAP	47.529	2065	46.0422	1769	47.2221	1738	46.8649	2005	51.8536	1892	47.4918	2011	46.5225	1877	49.4017	2298	45.5188	1842
AGXT	0.046162	6	0.021922	3	0.026217	3	0	0	0	0	0.048199	6	0	0	0.029996	4	0.021285	3
AGXT2	0	0	0	0	0	0	0	0	0	0	0	0	0	0	0	0	0	0
AHCTF1	7.91962	2799	7.93047	2511	7.86068	2387	8.35609	2910	8.74572	2664	8.19565	2844	8.17282	2697	8.11924	3121	8.06198	2654
AHCY	61.9238	5297	57.016	4336	55.71	4085	57.1364	4818	63.7092	4686	60.2903	5065	63.6018	5089	62.369	5806	66.2275	5265
AHCYL1	44.6065	6824	45.1668	6160	45.0299	5898	43.7757	6639	39.6802	5240	39.8254	6000	39.2052	5655	39.8342	6605	40.8406	5833
AHCYL2	23.2829	4063	27.3875	3340	23.6153	3267	20.1575	3584	20.2438	3019	20.1251	3655	19.0379	3254	19.6687	3708	20.6059	3268
AHDC1	16.0709	3666	18.5767	3591	18.6406	3508	19.1273	4213	20.1599	3997	21.2998	4777	18.6544	4019	21.5275	5619	20.7716	4359
AHI1	3.30501	803	3.19507	684	3.5597	712	3.36627	815	2.81061	585	2.8617	715	3.17131	716	2.97044	798	3.4619	728
AHNAK	243.828	167684	222.489	142622	219.896	134874	209.626	149215	215.998	133360	229.458	152128	195.289	130272	236.851	174018	218.144	144772
AHNAK2	77.5053	51738	72.0932	47142	72.5404	45472	70.0034	49617	62.4699	38894	64.9722	44307	56.6948	38484	67.3017	50962	67.5944	41661
AHR	66.9119	16666	61.4911	13583	64.2681	13549	58.0754	14154	48.8137	10170	49.7672	12138	52.5429	12067	51.9167	13924	53.2751	12277
AHRR	2.21848	208	3.32901	276	3.52564	285	2.23675	207	2.03979	155	5.1055	469	0.508599	42	1.82146	188	2.88856	247
AHSA1	30.483	1597	28.9842	1370	28.2626	1268	32.9089	1714	35.0043	1584	34.7523	1793	35.4769	1748	32.0672	1846	34.7817	1705
AHSG	0	0	0	0	0	0	0.031959	2	0	0	0.040102	3	0	0	0	0	0.040125	3
AHSP	0	0	0	0	0	0	0	0	0	0	0	0	0	0	0	0	0	0
AICDA	0	0	0	0	0	0	0	0	0	0	0	0	0	0	0	0	0	0
AIDA	8.73698	1415	7.88354	1146	8.19169	1138	8.68482	1385	8.16124	1124	8.13085	1297	8.46424	1270	8.64471	1530	8.52036	1286
AIF1	0	0	0	0	0	0	0	0	0	0	0	0	0	0	0	0	0	0
AIF1L	5.36076	708	5.02745	598	4.62221	528	4.8102	639	5.25878	607	5.27948	679	4.70861	594	5.19374	750	5.04269	634
AIFM1	14.8155	1337	12.4843	1014	13.7327	1045	14.5175	1295	12.4328	956	12.9953	1103	14.5364	1193	13.3468	1297	14.2547	1186
AIFM2	4.76292	588	5.51682	598	5.34694	567	5.08838	614	4.8948	523	4.76473	572	4.3918	501	4.47126	607	5.13572	590
AIFM3	0	0	0	0	0	0	0	0	0.024208	2	0	0	0.019471	2	0.033758	4	0	0
AIG1	33.2332	3304	32.6638	2902	33.4332	2887	33.6806	3320	30.0674	2539	32.061	3186	35.4553	3158	29.4838	3176	34.1427	3122
AIM2	17.5545	1036	17.0321	910	17.6054	892	18.206	1051	14.3108	724	15.2026	882	14.6017	787	14.5184	926	16.4003	895
AIMP1	17.1424	2172	16.121	1873	14.731	1671	15.8058	2038	14.1249	1659	17.4706	2004	14.5595	1888	15.6831	2229	16.6736	1937
AIMP2	5.70134	269	6.46118	272	5.47013	218	6.98262	327	6.10966	246	5.90013	274	6.08005	270	5.84381	305	6.4186	279
AIP	26.5799	1311	24.2872	1082	25.5162	1089	23.0588	1131	27.3398	1171	28.3834	1396	28.304	1332	25.9952	1434	29.4865	1362
AIPL1	0	0	0	0	0	0	0	0	0	0	0	0	0	0	0	0	0	0
AIRE	0	0	0	0	0	0	0	0	0	0	0	0	0.026339	3	0.012425	2	0	0
AJAP1	0	0	0.008786	4	0.004444	2	0	0	0	0	0	0	0.009253	5	0.013065	7	0.004435	2
AJM1	2.30832	431	2.24963	375	2.37684	379	1.81812	335	2.19606	351	2.04812	375	1.80607	314	1.93637	393	2.08767	362
AJUBA	97.9504	14120	103.549	13171	103.604	12605	101.421	14515	94.7565	11931	93.3914	13505	93.5416	12724	98.2271	15708	93.4256	12706
AK1	4.06216	355	4.36734	339	4.42473	316	4.1586	349	4.28497	316	4.91998	399	4.43603	348	4.03798	380	4.1639	319
AK2	47.7495	7562	61.5021	6777	58.5633	6568	55.3684	7665	61.7953	6680	52.4313	7641	50.1521	6934	57.388	8314	46.9431	7062
AK3	26.5038	4427	25.5082	3807	26.8454	3812	26.1698	4300	25.7066	3647	25.8245	4225	27.7376	4299	25.6687	4627	28.5708	4389
AK4	20.4443	5490	18.8899	4591	19.5669	4544	22.4956	5838	21.7573	4995	21.4659	5724	18.9844	4828	22.515	6488	22.7377	5571
AK4P3	1.76169	132	1.56832	107	1.7545	116	1.62475	122	1.61711	107	2.2925	172	1.85794	134	1.576	133	2.12003	151
AK5	0	0	0	0	0	0	0	0	0	0	0	0	0	0	0.018373	4	0.01357	2
AK6	4.15585	228	4.06454	201	4.32083	206	5.30422	283	3.24585	156	3.83866	207	4.16297	236	3.77324	226	4.48871	228
AK7	0.631607	48	0.548744	40	0.577129	34	0.821774	63	0.585575	41	0.56054	47	0.52313	44	0.708812	59	0.365022	30
AK8	0.700133	63	1.14257	70	0.488716	33	0.816148	56	0.524887	33	0.864655	57	0.589442	50	0.882795	79	0.810296	68
AK9	0.921071	89	1.14348	104	0.684087	55	0.682861	57	0.812547	68	1.25982	114	0.645674	63	1.07749	110	0.932895	76
AKAIN1	0	0	0	0	0	0	0	0	0	0	0	0	0	0	0	0	0	0
AKAP1	12.2065	1881	11.7474	1613	10.589	1412	11.228	1686	13.0971	1695	11.9004	1782	12.4502	1771	11.6937	1966	12.0936	1735
AKAP10	8.94261	1421	8.47238	1213	9.62615	1290	10.5302	1621	9.19327	1259	9.16366	1438	9.11083	1347	9.48507	1641	9.55659	1422
AKAP11	10.6759	4249	10.0667	3580	10.3968	3535	9.908	3893	9.68405	3302	9.96524	3893	9.56613	3552	10.5458	4568	10.276	3797
AKAP12	10.7505	2997	11.0249	2725	12.2219	2900	11.2144	3129	14.4583	3424	13.3485	3682	11.9552	3109	12.9608	3908	11.6312	3067
AKAP13	17.4014	8981	17.4364	8027	19.014	8317	17.9888	9071	20.0561	8595	23.6173	9200	17.653	8249	18.894	10514	17.1646	8270
AKAP14	0	0	0.044798	3	0	0	0	0	0	0	0	0	0.031722	2	0	0	0	0
AKAP17A	4.74998	545	4.66342	495	4.5525	462	3.82722	455	4.98584	500	4.98706	589	5.05994	553	4.69926	604	4.6664	510
AKAP3	0.043291	6	0.019905	3	0.060598	7	0.107784	13	0.05195	6	0.022688	3	0.097903	13	0.064497	10	0.024095	3
AKAP4	0	0	0	0	0	0	0	0	0	0	0	0	0	0	0	0	0	0
AKAP5	0.306394	63	0.279018	27	0.199684	18	0.272055	29	0.37213	34	0.344563	74	0.268937	54	0.309583	73	0.537114	76
AKAP6	0.597256	209	0.549394	207	0.521405	204	0.64165	274	0.645997	204	0.451838	209	0.533927	240	0.484674	243	0.75352	251
AKAP7	0.121378	16	0.102684	12	0.098336	11	0.162561	19	0.262942	26	0.118993	15	0.146735	15	0.1015	14	0.097749	12
AKAP8	9.47081	1384	9.70039	1259	10.4692	1295	9.11271	1325	9.8785	1232	9.30261	1334	9.24021	1264	8.83276	1416	10.608	1435
AKAP8L	24.9159	2135	26.0809	1974	24.7213	1783	24.1242	2080	25.2742	1828	25.5884	2157	26.6355	2100	26.2429	2432	25.1689	2003
AKAP9	13.3645	6916	14.1933	6511	14.6312	6326	13.8034	6915	13.8756	6014	13.8996	6641	12.3734	5895	14.018	7641	13.3166	6382
AKIP1	8.41019	418	7.72247	357	7.32635	319	7.86373	395	7.91501	308	8.15197	381	7.764	364	7.37574	405	8.23954	353
AKIRIN1	24.805	2639	24.0929	2294	23.3046	2114	26.3705	2767	27.0481	2481	25.7836	2669	27.4428	2726	26.2149	3028	25.9244	2586
AKIRIN2	18.5807	1193	18.9188	1088	19.7558	1069	17.6043	1116	19.5541	1065	21.4145	1328	19.8584	1235	21.6034	1506	20.1996	1259
AKNA	0.718813	187	0.527124	141	0.836372	150	0.761682	180	0.668276	160	0.86562	207	0.926415	204	0.792431	202	0.600861	148
AKNAD1	0.025725	4	0	0	0	0	0	0	0	0	0	0	0	0	0	0	0	0
AKR1A1	59.5071	3081	61.5182	2859	62.5608	2666	62.5825	3246	60.958	2814	58.3006	3054	63.8665	3098	57.8769	3332	60.3373	3009
AKR1B1	68.6702	3826	70.7633	3540	65.1041	3155	74.2954	4140	71.0804	3498	73.1206	4006	78.3551	4079	72.094	4361	68.7513	3612
AKR1B10	36.5368	2326	33.5282	1896	36.7248	1998	35.8809	2259	33.1541	1803	31.6336	1997	32.893	1970	30.4675	2098	33.4198	1991
AKR1B15	0.392519	26	0.635528	38	0.527379	30	0.569751	38	0.438743	26	0.421266	28	0.405676	25	0.445607	33	0.427604	27
AKR1C1	42.2189	9096	40.6686	7537	42.3458	7571	44.9371	9195	38.7285	7427	37.7197	8065	37.2047	7759	37.4957	9018	38.2143	7828
AKR1C2	19.9803	2046	20.4438	1922	22.5761	1896	20.8205	2141	21.2081	1880	20.8378	2108	20.8112	2120	18.8224	2159	19.747	1942
AKR1C3	131.719	6271	122.808	5223	117.388	4774	136.888	6434	117.499	4792	115.92	5415	123.582	5489	117.467	6087	122.9	5432
AKR1C4	0.035396	3	0	0	0	0	0	0	0	0	0.015199	1	0.029756	2	0	0	0	0
AKR1C8	0	0	0.086313	4	0.17527	8	0	0	0	0	0	0	0.08921	5	0.055984	4	0.069585	4
AKR1D1	0	0	0	0	0	0	0	0	0	0	0.014816	2	0	0	0	0	0	0
AKR1E2	6.20831	334	5.43042	280	6.54424	302	5.2629	279	4.55223	214	4.87749	270	4.59365	244	5.02485	276	5.05297	278
AKR7A2	16.1749	881	13.3168	647	14.4332	669	14.3313	772	14.6129	682	14.9244	796	16.0527	815	14.5617	865	16.695	843
AKR7A3	0.797532	39	0.865991	38	0.654344	28	0.621583	30	0.664659	28	0.737434	36	0.588128	27	0.714455	38	0.776689	36
AKR7L	0.3555	28	0.285707	19	0.393319	26	0.36777	29	0.358823	23	0.220687	17	0.34292	24	0.289843	24	0.371698	27
AKT1	42.6272	5205	45.8849	4726	43.5604	4265	44.7803	5370	45.6381	4696	49.1588	5599	47.6606	5330	50.7837	6305	49.4341	5272
AKT1S1	13.5771	1509	12.2672	1344	11.1246	1136	12.0421	1434	12.7687	1250	15.6189	1689	14.4125	1579	13.0201	1680	14.2939	1482
AKT2	40.0705	5311	43.004	4714	42.8113	4478	39.7143	4980	38.8003	4470	37.791	5072	41.4001	4859	39.6336	5729	37.9645	4780
AKT3	0.789701	187	0.600428	146	0.765774	173	0.749121	207	0.635548	148	0.529414	148	0.634264	152	0.816061	215	0.729779	168
AKTIP	7.41433	663	7.98366	624	8.01202	589	7.66347	670	6.89004	510	7.24436	614	6.91732	574	7.05679	666	6.9439	548
ALAD	18.1523	2068	18.2945	1848	17.3607	1780	18.0486	2074	16.7196	1723	17.008	1961	15.9115	1735	17.5362	2208	16.3522	1800
ALAS1	21.6747	1885	21.4184	1701	21.7902	1634	20.5215	1789	20.4614	1524	19.5724	1706	19.5303	1604	20.3083	1943	18.818	1565
ALAS2	0	0	0	0	0.062545	5	0.027578	3	0	0	0.060886	5	0	0	0.026275	3	0	0
ALB	0	0	0.045721	4	0	0	0	0	0	0	0	0	0	0	0.016564	2	0	0
ALCAM	115.152	20900	129.381	17900	124.28	18738	127.298	19337	101.841	15819	100.521	17407	109.715	17937	118.921	19980	105.8	17986
ALDH16A1	14.6751	1808	13.5997	1512	14.232	1498	12.0918	1485	13.1386	1399	13.4549	1643	14.3079	1662	13.6745	1818	14.4948	1675
ALDH18A1	19.2088	2500	16.832	1988	18.0297	2057	19.5805	2557	18.6269	2122	18.2274	2350	19.2161	2348	20.2074	2871	19.3483	2370
ALDH1A1	9.04004	760	7.50611	562	6.52398	468	6.90764	571	6.51504	470	6.22854	512	6.26381	491	6.31446	578	6.01859	467
ALDH1A2	11.0998	458	11.9956	464	13.9388	496	11.391	462	11.2669	458	13.9234	575	11.5459	449	9.39396	433	11.3739	439
ALDH1A3	358.997	48927	370.61	44887	365.516	42616	362.144	48670	369.077	43311	368.125	49331	390.115	49277	369.711	54772	373.844	47080
ALDH1B1	3.73696	452	3.59636	391	2.78697	290	3.37912	406	3.28554	343	4.2323	505	4.24921	482	3.64432	480	4.06289	459
ALDH1L1	17.9113	1937	16.8826	1651	18.2938	1703	18.7042	1942	18.3203	1665	17.1892	1845	16.6427	1659	18.798	2165	16.9194	1685
ALDH1L2	0.071066	6	0.137158	16	0.026067	8	0.010446	4	0.032378	10	0.011271	4	0.076269	12	0.027011	10	0.036162	12
ALDH2	2.15908	775	3.47049	699	2.58396	607	1.72176	600	2.0793	557	2.2568	727	2.18583	647	1.84031	748	1.95268	657
ALDH3A1	170.83	11089	163.664	9455	157.531	8610	155.001	9773	117.475	6506	130.822	8249	141.897	8567	132.052	9250	137.759	8349
ALDH3A2	35.248	4785	37.8456	4392	34.741	4080	35.0938	4886	28.7303	3466	33.0946	4306	30.9698	4120	31.3189	4600	31.5558	4030
ALDH3B1	16.2271	1591	19.3341	1692	18.7997	1565	17.2364	1693	17.799	1527	18.2572	1795	17.2502	1629	17.9919	1941	18.1245	1652
ALDH3B2	7.64039	766	8.47592	784	9.09294	802	8.12944	832	8.85791	788	9.38447	949	7.04962	683	8.02713	889	7.95403	766
ALDH4A1	7.78723	933	7.5758	813	7.26752	725	7.27621	874	8.46579	842	7.77868	917	8.40855	944	7.69722	948	7.98342	891
ALDH5A1	8.7554	1720	8.88288	1567	9.37131	1558	8.8415	1734	8.85549	1507	8.63972	1701	8.71581	1615	8.83279	1877	9.29087	1760
ALDH6A1	3.29665	698	3.13258	601	3.15661	560	3.13123	649	3.42777	631	3.21209	669	3.43434	674	3.35819	772	3.48165	699
ALDH7A1	23.0471	2774	22.0324	2372	20.1208	2293	21.3504	2752	20.5592	2227	21.6956	2899	23.577	2767	24.7726	3247	23.7045	2779
ALDH8A1	0.645199	53	1.00572	70	0.87965	73	0.691059	67	1.10162	81	1.23217	103	0.823573	79	0.814925	88	1.17515	106
ALDH9A1	15.7648	1487	13.8615	1170	12.7003	1022	15.6343	1469	14.0699	1137	14.3266	1330	14.2722	1257	13.5103	1389	15.049	1312
ALDOA	1273.99	75493	1228.68	65365	1288.56	65067	1283.56	75366	1390.42	70826	1392.52	81139	1330.41	73720	1382.93	89842	1402.25	77077
ALDOB	0.274187	27	0.410219	31	0.224019	19	0.131463	13	0.222175	19	0.131392	13	0.135796	13	0.216685	23	0.089235	9
ALDOC	23.8379	1530	22.2656	1292	24.6913	1368	24.7142	1558	26.4718	1444	25.1296	1566	23.8477	1420	25.2942	1765	26.2462	1567
ALG1	7.06846	951	6.20465	768	5.72106	716	6.71355	888	5.18584	683	5.93096	808	6.14637	860	6.19099	1023	6.76761	805
ALG10	4.39841	492	3.97619	404	3.35724	318	3.96142	449	3.43717	289	3.02094	331	3.44326	359	3.64476	412	3.56618	373
ALG10B	3.67636	1465	3.40808	1229	3.09416	1064	2.95811	1177	2.26022	782	2.52646	1000	2.73837	1017	2.64399	1161	2.58004	960
ALG11	5.16047	1254	4.47204	928	4.83663	1007	4.20381	1013	3.63008	744	4.58104	1037	4.24118	905	4.59178	1134	4.13612	982
ALG12	3.54886	735	3.21184	614	3.1358	574	3.05927	645	2.96522	544	3.28519	682	3.20273	627	3.01244	694	3.26649	649
ALG13	17.7624	2085	20.222	2084	18.7416	1926	20.2788	2291	19.3326	2016	18.5039	2204	19.5817	2169	18.0459	2451	18.4932	2136
ALG14	0.485962	166	0.547776	185	0.562931	148	0.569289	177	0.820712	178	1.00077	244	0.828837	222	0.48478	199	0.652215	171
ALG1L2	1.87389	66	1.41232	41	1.58642	45	1.87879	60	1.71855	49	1.07994	36	1.83389	54	1.61294	58	1.94488	59
ALG2	13.0664	1502	13.6268	1397	13.914	1349	14.268	1612	13.8214	1355	13.375	1499	14.4375	1536	13.2909	1647	13.7138	1460
ALG3	19.2074	1012	19.088	837	20.6593	878	21.7277	1100	21.7161	978	21.0819	1056	22.7094	1092	22.399	1210	20.6653	1036
ALG5	11.7659	682	14.0992	646	10.7729	598	14.3107	776	13.221	585	13.447	757	16.3964	765	10.1021	733	13.3504	750
ALG6	7.73316	1017	9.37504	899	8.43896	825	7.54039	961	6.32268	685	6.31005	745	7.26452	761	6.47457	867	8.61449	818
ALG8	14.7302	1075	12.6017	810	10.9817	721	12.7696	1035	11.5069	750	12.3871	884	12.2169	801	12.605	1023	13.8737	950
ALG9	8.80012	1445	8.77278	1232	8.07009	1180	8.29094	1427	7.3109	1042	7.36824	1114	8.65945	1089	7.61937	1360	6.57264	1036
ALK	0.010248	3	0	0	0.021813	5	0.102052	3	0.018364	4	0.011529	3	0.013466	4	0.13304	4	0.036695	9
ALKAL1	0.087416	5	0.078271	4	0.232999	10	0.170896	8	0	0	0.199801	9	0	0	0.077511	4	0.162434	7
ALKAL2	0.061303	3	0	0	0	0	0	0	0	0	0.060457	3	0.035935	2	0	0	0	0
ALKBH1	3.62575	348	3.75293	329	3.78531	326	4.03075	394	3.98373	337	3.8321	369	3.91548	355	4.34409	431	4.84393	423
ALKBH2	4.84471	216	5.00855	197	4.77717	180	5.06041	224	5.02632	187	5.33967	231	6.33419	260	6.31193	296	5.54399	226
ALKBH3	11.8363	690	10.4543	537	10.8377	546	10.9491	624	9.62381	476	12.523	713	10.4986	581	11.4695	726	10.439	570
ALKBH4	3.61636	299	3.75737	282	3.87055	278	3.35084	278	3.02032	218	4.21754	345	4.46165	347	3.89538	332	4.07498	311
ALKBH5	18.6858	2359	18.6784	2104	18.0568	1954	20.1132	2515	19.3125	2090	19.5694	2427	18.3092	2159	20.9264	2878	20.8611	2449
ALKBH6	15.7789	576	17.0531	545	16.3132	510	13.4238	493	18.0288	549	15.6479	556	15.4472	534	14.2898	571	15.2175	521
ALKBH7	8.48194	330	7.73313	268	7.75344	256	6.05001	230	8.89734	296	9.75785	373	10.5493	380	7.84196	331	7.54801	273
ALKBH8	1.41648	112	1.47028	199	1.24891	170	1.11306	180	1.29916	173	1.16022	178	1.17208	163	1.16582	203	0.920701	139
ALLC	0	0	0	0	0	0	0	0	0	0	0	0	0	0	0	0	0	0
ALMS1	3.60287	1366	3.81962	1166	3.12804	1136	3.86912	1230	3.70123	987	3.03821	1164	3.62731	1012	3.44633	1279	2.95403	1105
ALOX12	0.762616	74	0.625367	54	0.819585	68	0.65256	62	0.680406	56	0.81371	77	0.568891	51	0.733971	77	0.691419	62
ALOX12B	0.07621	8	0	0	0.144117	13	0.028831	3	0.063911	6	0.183662	15	0.030932	3	0.081403	8	0.092195	9
ALOX15	0.035287	4	0.073662	8	0.058832	6	0	0	0.034939	4	0.084329	9	0.06439	7	0.036477	4	0.040035	5
ALOX15B	0.164244	18	0.161242	16	0.315288	30	0.207003	23	0.301298	28	0.274006	30	0.137228	14	0.239077	29	0.168896	17
ALOX5	4.4566	372	6.53905	426	6.73576	425	4.55014	361	6.99543	409	5.94812	407	4.80335	358	6.28929	480	5.36729	369
ALOX5AP	0	0	0.121498	6	0.102944	5	0	0	0.091243	4	0.07756	4	0.176275	9	0.037031	2	0.065631	3
ALOXE3	0.121234	17	0.193881	24	0.117989	14	0.246304	33	0.170766	20	0.24875	33	0.231818	30	0.19324	29	0.221114	28
ALPG	4.24392	425	6.43872	576	6.38442	546	5.44747	538	6.57495	564	6.26728	616	4.51222	422	5.62324	613	4.34955	404
ALPI	0	0	0	0	0	0	0	0	0	0	0	0	0	0	0	0	0	0
ALPK1	5.88746	946	5.97002	923	5.8921	864	5.48782	907	5.94583	825	5.47275	844	5.276	819	5.65192	1025	5.44446	852
ALPK2	0.004556	2	0	0	0.007399	2	0	0	0	0	0	0	0	0	0.002216	1	0	0
ALPK3	1.56331	643	1.7469	642	1.73998	611	1.57715	640	1.71299	604	1.58935	642	1.55108	595	1.6861	755	1.57793	602
ALPL	0.07736	8	0.050693	5	0.075373	7	0.116825	12	0.068657	6	0.214353	22	0.08209	8	0.106828	13	0.165932	16
ALPP	2.38667	264	3.94445	390	4.12202	390	3.39269	371	4.06646	386	3.57055	388	3.36573	348	3.87689	467	2.84544	292
ALS2	7.18392	1650	7.6235	1600	8.03497	1615	7.95604	1893	6.95125	1448	6.94988	1621	7.34132	1575	7.22549	1857	6.59068	1457
ALS2CL	89.8797	14559	98.7139	14491	102.791	14224	83.5758	13595	95.8181	13141	92.7149	15098	88.2062	13516	96.047	17051	90.8375	13728
ALX1	0	0	0	0	0	0	0	0	0	0	0	0	0	0	0	0	0	0
ALX3	3.03263	238	3.43507	241	3.50378	235	2.91532	226	3.60679	243	3.02731	234	2.96133	217	3.25468	278	2.80834	205
ALX4	0.036455	9	0.036516	8	0.060267	12	0.051321	12	0.040627	9	0.046186	11	0	0	0.044022	12	0.013933	3
ALYREF	16.2807	708	13.967	535	14.1953	521	13.9494	580	15.1788	562	15.0952	636	15.2099	614	13.6894	635	17.139	688
AMACR	5.58066	911	5.33621	723	5.43938	636	5.05849	802	4.56642	586	5.30537	766	5.42215	728	4.88447	778	5.69221	824
AMBN	0	0	0	0	0	0	0	0	0	0	0	0	0	0	0	0	0	0
AMBP	0.007502	1	0.047578	3	0.078889	4	0	0	0	0	0	0	0	0	0.017414	1	0	0
AMBRA1	10.3362	2020	10.5818	1863	11.5837	1953	11.1261	2148	11.4192	1913	11.551	2225	11.0716	2009	12.2126	2612	11.3147	2063
AMD1	15.297	2356	14.5222	2033	12.6619	1974	13.493	2306	11.3821	1583	10.8517	1880	10.7266	1857	11.0983	2059	12.3248	1797
AMDHD1	0.320617	29	0.621064	50	0.631186	43	0.417791	37	0.596332	43	0.427845	38	0.356841	30	0.491082	45	0.591716	50
AMDHD2	7.03599	857	7.72177	870	7.08876	743	6.19186	776	7.39293	793	7.37269	884	7.14605	825	7.55141	1006	7.55361	868
AMELX	0	0	0	0	0	0	0	0	0	0	0	0	0	0	0	0	0	0
AMELY	0	0	0	0	0	0	0	0	0	0	0	0	0	0	0	0	0	0
AMER1	3.06297	1034	2.98739	901	2.77166	799	2.96609	989	2.19741	636	2.47306	820	2.51759	793	2.50478	920	2.31493	726
AMER2	0	0	0	0	0	0	0	0	0	0	0	0	0	0	0	0	0	0
AMER3	0	0	0	0	0	0	0	0	0	0	0	0	0	0	0.007343	2	0	0
AMFR	24.5019	3542	24.7204	3190	24.7136	3029	24.4743	3481	26.1621	3233	24.7908	3523	24.7901	3338	24.7491	3870	25.0687	3358
AMH	21.4636	1185	25.314	1237	25.0431	1203	18.833	1001	22.5813	1121	23.2291	1318	24.3135	1298	22.1434	1352	20.6537	1071
AMHR2	0	0	0	0	0	0	0.026653	3	0	0	0	0	0.029092	3	0	0	0	0
AMIGO1	1.05851	218	1.1282	196	1.04268	184	0.810434	165	0.828019	134	0.914922	185	0.664277	126	0.804684	181	0.93415	179
AMIGO2	28.3439	3862	28.8398	3582	28.1386	3269	29.1563	3973	37.6024	4381	37.4134	4908	38.8218	4955	40.6298	5972	39.3122	4955
AMIGO3	0.321202	37	0.659476	68	0.634772	63	0.276942	32	0.24361	24	0.271397	31	0.246074	27	0.195242	25	0.482646	52
AMMECR1	14.174	2905	12.2447	2271	12.783	2230	13.422	2768	12.5486	2238	12.3035	2521	12.9994	2512	12.7515	2884	13.0552	2520
AMMECR1L	7.48168	1398	6.72063	1091	7.14224	1137	7.09051	1288	6.60522	1054	6.70585	1220	6.20137	1080	7.08203	1433	6.39031	1083
AMN	1.09695	69	0.79682	45	0.800005	43	0.988378	61	1.1626	62	1.05824	65	0.89194	52	1.11501	76	0.897568	52
AMN1	2.84106	175	2.82638	166	1.82793	102	2.83828	171	2.80361	171	2.81912	184	2.62736	143	2.78666	186	3.21717	172
AMOT	0.082424	26	0.061777	17	0.029654	8	0.104108	32	0.0625	17	0.080866	25	0.085888	25	0.065231	22	0.034664	10
AMOTL1	9.11901	2963	8.47415	2491	8.58656	2476	9.04864	2892	9.61643	2705	8.83511	2866	7.8903	2538	9.3696	3423	9.31324	2938
AMOTL2	24.2696	4366	26.8013	4316	25.1005	4076	25.1776	4504	25.1194	3896	23.0959	4156	22.5595	3855	24.9163	4955	23.2177	3974
AMPD1	0.012568	2	0	0	0	0	0	0	0	0	0.015988	2	0	0	0	0	0	0
AMPD2	12.1116	1689	12.1721	1537	12.6827	1499	10.794	1490	14.3226	1721	13.8092	1913	13.242	1728	14.5039	2202	12.8562	1635
AMPD3	10.856	1367	10.9397	1331	11.0424	1291	10.9371	1495	10.8281	1302	11.161	1519	10.1184	1307	11.1954	1677	10.6826	1360
AMPH	0.071984	8	0.027676	4	0	0	0.031206	4	0.017621	2	0.083456	11	0.046327	6	0	0	0	0
AMT	1.49798	112	1.05854	74	2.81054	157	1.58207	117	1.96283	124	1.41563	106	2.71997	177	3.46962	258	0.95113	69
AMTN	6.55758	257	7.04521	247	7.94089	270	7.71259	291	9.29863	309	10.6483	402	13.0769	495	11.2506	481	9.70411	362
AMY1A	0	0	0.038199	3	0	0	0	0	0	0	0	0	0	0	0	0	0	0
AMY1B	0	0	0	0	0	0	0	0	0	0	0	0	0	0	0	0	0	0
AMY1C	0	0	0.041287	3	0	0	0	0	0	0	0	0	0	0	0	0	0	0
AMY2A	0.015676	1	0	0	0	0	0	0	0	0	0.044206	4	0	0	0	0	0	0
AMY2B	1.7115	143	1.77864	148	2.17327	170	1.7505	154	1.3616	113	1.56737	144	1.86922	151	1.39536	139	1.55053	158
AMZ1	0.118667	18	0.088843	20	0.103745	11	0.024118	9	0.241526	16	0.037812	13	0.110537	16	0.178379	23	0.099817	16
AMZ2	15.394	1200	18.4761	1125	18.3689	1003	19.944	1210	15.2774	1000	16.0068	1222	17.6634	1279	17.3511	1413	19.1279	1301
ANAPC1	7.69875	2368	7.51528	2074	7.66372	2007	7.76076	2361	7.8949	2084	7.42202	2237	7.44479	2145	7.7949	2613	7.49553	2139
ANAPC10	6.39033	244	6.86526	236	5.75517	215	5.5674	224	7.25683	234	7.298	269	7.31651	285	6.0273	277	5.2168	214
ANAPC11	23.3373	610	23.676	561	22.9887	524	24.2054	635	23.9911	565	23.6144	614	22.3545	531	22.7996	679	21.9103	569
ANAPC13	12.7808	826	13.6688	756	12.5221	685	15.8245	915	10.9396	563	11.189	658	12.3826	713	11.2362	764	10.5289	669
ANAPC15	9.66304	343	6.68981	205	6.6708	206	8.57918	297	9.34718	282	8.4432	296	9.20715	304	7.29364	287	9.17584	303
ANAPC16	0	0	0	0	0	0	0	0	0	0	0	0	0	0	0	0	0	0
ANAPC2	16.7732	1570	17.6361	1440	17.9602	1356	16.0134	1474	16.4976	1249	17.0115	1540	16.9317	1422	16.2855	1631	18.0454	1511
ANAPC4	9.66921	1018	10.7494	1007	10.7084	963	10.2847	1063	9.76184	882	10.0589	1040	10.9335	1070	9.2996	1061	11.0739	1077
ANAPC5	68.2839	5646	68.3539	5217	73.7351	5257	68.7693	5762	66.8139	4896	64.51	5383	62.9531	5163	64.6166	5993	67.2353	5280
ANAPC7	9.13915	794	9.97353	685	9.13024	668	9.05598	793	9.95237	681	8.41032	722	9.20359	737	8.80444	792	8.48972	690
ANG	1.94062	96	1.75597	77	2.24874	95	2.32652	113	2.8933	117	3.36407	160	1.94359	88	2.43042	129	3.04701	136
ANGEL1	4.71597	934	4.41815	754	4.71498	753	4.56981	879	3.81235	644	4.09843	755	4.05098	721	4.16247	890	3.99888	707
ANGEL2	7.54949	909	8.06384	816	7.33112	765	7.57584	842	6.3841	649	8.07231	874	6.95849	738	8.76257	1032	7.50485	819
ANGPT1	1.10235	190	1.21541	189	1.16307	172	1.00502	173	0.854821	125	0.86898	147	1.05296	168	1.19779	213	1.10535	180
ANGPT2	0.067344	11	0.10956	18	0.088715	16	0.168121	29	0.151527	29	0.059969	11	0.115831	24	0.112556	24	0.03301	7
ANGPT4	0.214446	41	0.170402	29	0.149899	25	0.117	22	0.209513	34	0.105566	20	0.107222	19	0.140546	29	0.124309	22
ANGPTL1	0.106743	16	0.070411	9	0.050602	7	0.067524	10	0.069228	9	0.03821	6	0.126569	17	0.064526	10	0.057315	8
ANGPTL2	0.050797	8	0.157439	20	0.142887	17	0.110091	16	0.175477	21	0.113339	16	0.190947	25	0.25598	39	0.173093	23
ANGPTL3	0.060056	8	0.035006	4	0.093636	10	0.052037	7	0.021538	3	0.050663	6	0.038573	5	0.077558	10	0.028861	4
ANGPTL4	24.2316	1798	27.2101	1810	29.1701	1854	36.9708	2705	52.974	3309	48.2091	3520	35.0643	2431	45.5787	3689	45.5678	3131
ANGPTL5	0	0	0.023551	2	0	0	0.031971	4	0.020224	2	0	0	0.017967	2	0	0	0	0
ANGPTL6	0.082358	6	0	0	0.125421	8	0.113089	8	0.145895	9	0.085938	7	0.159535	11	0.125167	10	0.053375	4
ANGPTL7	0.036893	4	0.03218	3	0	0	0	0	0.050392	4	0	0	0.022899	2	0	0	0	0
ANGPTL8	0.046475	2	0	0	0.189321	6	0.071233	2	0.250592	8	0.131817	5	0.168221	6	0	0	0.056834	2
ANHX	0	0	0	0	0	0	0	0	0	0	0	0	0	0	0	0	0	0
ANK1	10.392	3216	10.4452	2845	10.7068	2848	11.2016	3329	11.288	2984	10.3904	3267	10.8478	3139	12.0835	4081	10.789	3115
ANK2	0	0	0.003633	2	0	0	0.006543	4	0	0	0	0	0	0	0	0	0.005345	4
ANK3	21.1055	5369	21.4573	4913	22.2778	4649	19.3594	4878	19.2778	4343	19.4109	4902	19.1002	4438	20.4981	5618	19.7565	4782
ANKAR	1.01268	137	0.803737	80	0.975881	98	0.695542	93	0.839537	81	0.890771	101	0.742349	94	0.717706	111	0.693865	96
ANKDD1A	8.71404	1012	10.3513	1089	9.89889	1049	9.22629	1096	8.5143	864	8.51899	1000	7.49228	884	7.9502	1068	8.02678	889
ANKDD1B	0.570854	50	0.437034	36	0.466658	36	0.383348	31	0.613788	44	0.445107	43	0.636703	51	0.666395	69	0.588331	47
ANKEF1	3.30323	704	3.06725	593	2.79226	514	3.12392	649	2.83699	518	2.94859	628	2.86166	579	3.1805	752	3.34925	674
ANKFN1	0.203417	50	0.18681	41	0.218302	37	0.210149	50	0.148639	23	0.258904	36	0.217406	40	0.287501	64	0.391521	58
ANKFY1	18.1276	4622	17.641	4201	17.3148	4030	18.4513	4793	16.1629	3861	17.2531	4397	16.3992	4111	16.9855	4848	17.2214	4337
ANKH	12.7604	3766	12.2371	3253	12.0802	3135	10.6443	3263	10.7146	2709	11.3721	3285	11.2556	3160	11.4792	3732	11.5834	3094
ANKHD1	18.5891	3535	19.1269	2914	17.5987	2720	24.7475	4710	21.671	3757	16.0463	2932	18.6016	2856	18.1402	3510	27.5816	5361
ANKHD1-EIF4EBP3	23.7939	7830	25.1836	7408	25.197	7024	21.4014	6675	23.4902	6328	25.7599	8319	24.5026	7377	26.7832	9590	16.546	5049
ANKIB1	24.1055	5930	23.4952	5202	24.6187	5202	22.9262	5557	22.1786	4731	22.9907	5643	21.8244	5037	22.7073	6087	22.2746	5175
ANKK1	0.350031	33	0.223319	21	0.463542	41	0.222606	23	0.529453	44	0.538025	55	0.311065	30	0.437873	49	0.491538	47
ANKLE1	0.208918	27	0.224943	26	0.230512	26	0.227628	30	0.205822	23	0.244	31	0.191851	24	0.341134	48	0.175423	22
ANKLE2	67.4615	10100	71.9893	9739	73.8536	9399	65.0898	9846	69.6069	9080	70.0235	10296	68.7089	9692	66.8789	11183	64.6025	9222
ANKMY1	5.82294	647	5.1065	570	4.54145	449	5.26327	629	5.63182	570	5.08817	599	5.98975	634	5.5633	684	5.91882	587
ANKMY2	17.8261	1764	17.5494	1542	17.1081	1434	16.6339	1619	16.2925	1391	15.433	1503	15.8371	1471	16.2514	1753	16.1005	1489
ANKRA2	6.77213	588	8.60191	667	7.71883	572	7.59178	651	7.32865	545	7.26977	619	7.24055	586	7.45445	704	7.30271	589
ANKRD1	1.80445	130	2.1117	136	2.14036	132	2.25816	161	2.88184	178	2.17801	154	2.71357	182	2.60772	204	2.51278	168
ANKRD10	118.166	5570	127.041	5551	141.155	5734	122.331	6044	116.085	5358	117.894	6047	116.791	5714	122.391	6667	112.894	5374
ANKRD11	44.9579	11307	46.0618	10391	46.6778	10068	43.5909	11328	45.9652	10317	46.6989	11955	45.9266	10836	48.49	13504	46.0262	10969
ANKRD12	8.28905	3401	8.86112	3045	8.21117	2905	7.26326	3056	7.67736	2523	7.40588	2795	9.11718	2668	9.16329	3312	7.43686	2886
ANKRD13A	13.2772	2145	14.1267	2013	14.1105	1954	13.5188	2165	13.1696	1828	11.1726	1773	12.3331	1877	11.4824	2040	12.6344	1849
ANKRD13B	2.26313	261	2.33048	217	1.997	187	2.50282	256	3.41861	292	3.27453	330	3.20687	330	3.11971	384	2.81816	307
ANKRD13C	6.86611	1472	6.92769	1329	6.54602	1220	7.1735	1526	6.19553	1127	6.20978	1299	5.84606	1181	6.73664	1583	6.40287	1303
ANKRD13D	18.7999	1352	18.9203	1230	20.8873	1344	17.2217	1377	20.4853	1375	20.3418	1551	18.6867	1381	19.2233	1659	18.2259	1309
ANKRD16	0.93667	93	1.61275	124	1.40974	116	1.07687	115	1.36682	121	1.21369	106	1.34492	108	1.73065	147	1.48118	106
ANKRD17	14.976	6124	14.4059	5238	14.8898	5066	15.3272	6152	14.2201	5065	14.4919	5849	13.7902	5209	14.6779	6552	14.8824	5299
ANKRD18A	8.87917	1179	9.64878	1111	9.93486	1081	7.90036	1039	8.8672	978	8.65975	1124	8.27627	1009	9.01341	1268	7.93108	956
ANKRD18B	2.94487	422	3.75429	419	3.76815	441	3.34879	464	3.26459	369	3.25565	410	3.47131	452	3.49119	490	3.552	433
ANKRD2	0.36851	21	0.21835	12	0.375078	19	0.14107	9	0.23524	12	0.253542	15	0.617236	34	0.258779	17	0.44611	25
ANKRD20A1	0.050446	9	0.030192	5	0.046608	7	0.022526	4	0.046929	7	0.03168	6	0.032479	5	0.082939	15	0.034473	6
ANKRD22	2.73458	410	2.68437	371	2.30563	298	2.41197	367	2.22364	287	2.62097	387	2.63138	380	2.64848	421	2.72729	392
ANKRD23	1.44054	110	1.09876	63	0.745959	45	0.756428	55	0.662274	49	0.674091	30	1.25019	83	0.608958	40	0.435882	20
ANKRD24	0.260519	43	0.267772	39	0.276779	36	0.3613	58	0.293637	41	0.237608	36	0.20467	31	0.165187	30	0.215174	33
ANKRD26	3.50629	867	3.59116	712	3.16233	648	3.29685	770	3.37504	680	2.87218	690	3.15938	694	3.25209	819	2.90562	669
ANKRD27	19.734	3476	20.9149	3283	20.0303	3024	21.3579	3721	23.4453	3558	23.6224	4087	23.1198	3813	22.803	4378	22.015	3601
ANKRD28	10.4247	2509	10.6792	2402	11.7967	2401	9.9425	2624	10.567	2275	10.3386	2577	10.7588	2619	10.9549	2962	10.4304	2482
ANKRD29	7.71137	609	8.92597	616	9.42406	692	9.26963	729	8.88196	617	8.44792	735	8.54835	688	9.09967	807	7.57988	585
ANKRD30A	0	0	0	0	0	0	0	0	0	0	0	0	0	0	0	0	0.01069	2
ANKRD30B	0.027677	6	0.012079	2	0.023711	4	0.006433	2	0.010903	2	0.031288	5	0	0	0.006637	2	0.011009	2
ANKRD30BL	0	0	0	0	0	0	0	0	0	0	0	0	0	0	0	0	0	0
ANKRD31	0.027294	7	0	0	0.033896	8	0.00496	2	0	0	0.032389	8	0.025784	6	0.006712	2	0	0
ANKRD33	0	0	0	0	0	0	0.051994	4	0	0	0	0	0	0	0.033606	3	0	0
ANKRD33B	2.88318	1109	3.16147	1087	2.99308	984	3.06196	1159	2.62537	866	2.52611	954	2.49361	896	2.76681	1159	2.50277	894
ANKRD34A	0.236641	35	0.189307	25	0.196928	25	0.248138	36	0.119101	15	0.11354	17	0.209859	29	0.248559	37	0.150281	21
ANKRD34B	0	0	0	0	0	0	0	0	0	0	0	0	0.014318	3	0	0	0	0
ANKRD34C	0	0	0	0	0	0	0	0	0	0	0	0	0	0	0	0	0	0
ANKRD35	0.845336	114	1.06776	130	0.834958	97	0.830703	109	0.795727	93	0.881429	110	0.707344	89	0.783102	116	0.801551	101
ANKRD36	3.79119	1157	4.77079	1190	4.9765	1159	4.87031	1357	4.1543	1011	3.91729	1118	3.90031	1024	4.22764	1292	4.36281	1131
ANKRD36B	4.23067	940	4.39825	886	4.51911	872	3.21241	725	4.24212	818	4.21894	940	4.11029	834	4.41178	1062	4.18599	855
ANKRD36C	1.33872	332	1.6498	301	1.32502	287	1.05658	245	1.39558	302	1.373	305	1.35414	285	1.28898	325	1.24838	298
ANKRD37	1.22234	35	1.39055	39	1.70406	44	2.91815	86	1.88042	51	2.70018	82	2.24629	65	2.10149	71	2.76394	78
ANKRD39	2.45085	275	3.01928	363	2.62823	339	3.19301	391	2.76139	315	2.74709	365	3.13407	366	2.90295	443	3.21671	360
ANKRD40	7.62918	1207	7.23396	1012	7.2437	971	7.61466	1207	6.2511	845	7.28102	1142	6.85276	1026	7.17018	1220	6.89836	1023
ANKRD40CL	0.064587	3	0	0	0.039511	2	0	0	0	0	0	0	0.026892	1	0	0	0	0
ANKRD42	4.01623	621	3.84464	523	3.58284	468	3.79074	585	3.48564	459	3.69572	552	3.72532	526	3.39101	569	3.58486	515
ANKRD44	1.86149	374	2.06166	418	2.39457	410	2.15076	432	1.64798	369	1.84848	439	1.52785	389	1.55805	452	1.9507	404
ANKRD45	0	0	0	0	0.07566	7	0.052602	6	0.053211	5	0.101315	11	0.047589	5	0.034615	5	0.080021	8
ANKRD46	6.75634	638	7.84323	678	6.92458	592	6.23677	633	6.51297	546	5.50269	566	6.61973	595	6.51398	663	5.38095	468
ANKRD49	12.6159	1357	12.1847	1173	13.2255	1195	12.2649	1248	12.0647	1075	13.2327	1348	12.8465	1255	12.4713	1423	13.4126	1274
ANKRD50	6.29922	2225	5.45691	1687	5.71488	1724	5.32223	1846	5.19881	1562	4.76952	1654	5.35407	1765	5.09517	1959	5.65801	1855
ANKRD52	12.9043	4398	13.1844	4032	12.6244	3713	12.0079	4072	11.9337	3535	13.0983	4392	12.4979	4023	13.4356	4994	12.3497	3938
ANKRD53	0.089165	8	0.042708	4	0	0	0.020866	2	0	0	0	0	0	0	0.036115	4	0.010399	1
ANKRD54	3.92655	321	4.40192	324	3.61529	263	4.21415	346	3.7996	271	3.52665	287	4.22669	314	4.07367	366	3.96553	307
ANKRD55	0	0	0	0	0	0	0.020426	2	0.015615	2	0.020477	2	0	0	0	0	0	0
ANKRD6	1.81656	281	1.82676	269	1.53276	214	1.41982	223	1.61976	186	1.11242	203	1.58015	216	1.67141	287	1.14262	208
ANKRD60	0	0	0	0	0	0	0.014814	2	0.016618	2	0	0	0	0	0	0	0	0
ANKRD61	1.92621	111	2.03698	104	1.93617	95	1.72413	98	1.26609	62	1.91924	108	1.27915	69	1.52206	95	1.79881	96
ANKRD62	0.010481	3	0.008876	2	0.012271	3	0	0	0	0	0	0	0	0	0	0	0	0
ANKRD63	0.030649	6	0.044998	8	0.024819	4	0.018283	4	0.024665	4	0.020914	4	0.039906	8	0.009756	3	0.039343	7
ANKRD65	10.9976	717	11.9701	720	11.6582	650	11.0983	685	8.89943	536	10.267	663	8.9014	555	9.62359	705	10.3154	588
ANKRD66	0	0	0	0	0	0	0	0	0	0	0	0	0	0	0	0	0	0
ANKRD7	0	0	0	0	0	0	0.085358	7	0	0	0	0	0.037014	2	0	0	0.027661	2
ANKRD9	11.0676	1985	11.4788	1842	12.1662	1769	9.72812	1799	13.064	1851	11.9672	2044	12.047	1868	11.6487	2252	10.8994	1798
ANKS1A	6.22336	1567	6.58324	1470	6.8074	1459	6.04095	1504	6.66873	1439	6.63344	1644	6.53775	1542	6.82232	1865	6.43849	1508
ANKS1B	0.035051	2	0	0	0.060417	2	0	0	0	0	0.045123	2	0	0	0	0	0	0
ANKS3	5.53342	456	7.28971	563	6.91551	505	5.99688	478	6.65409	487	6.93903	585	6.92367	532	7.51911	661	6.45583	527
ANKS4B	0	0	0	0	0	0	0	0	0	0	0	0	0.012916	3	0	0	0	0
ANKS6	9.14197	2328	10.1899	2293	9.93164	2099	9.54317	2417	9.77239	2121	9.36033	2274	9.34342	2278	9.45465	2696	9.26795	2228
ANKUB1	1.18097	55	1.37914	64	1.42929	60	1.39621	82	0.576689	28	1.08056	56	0.953147	51	0.632729	52	1.07468	44
ANKZF1	46.3985	4607	50.6221	4546	53.6162	4574	53.8591	5351	54.6131	4714	53.6573	5237	47.449	4418	53.0584	5779	51.3708	4753
ANLN	29.6782	5575	21.5092	3615	21.3032	3405	23.2774	4331	18.1211	2929	17.5164	3248	16.8771	2973	17.9815	3669	19.4943	3416
ANO1	40.2878	7751	37.6995	6357	34.4871	5640	35.1286	6637	41.6417	6760	42.8843	8066	44.2661	7696	40.3888	8573	43.3555	7525
ANO10	6.49103	736	6.76459	668	6.71714	690	6.50062	732	6.00338	559	6.29151	723	6.3869	695	5.75183	751	5.66132	605
ANO2	0	0	0	0	0.011343	2	0	0	0	0	0.026566	4	0	0	0	0	0	0
ANO3	0.563367	143	0.45854	104	0.556331	121	0.503084	124	0.524689	108	0.516321	129	0.510008	121	0.560247	146	0.509852	115
ANO4	0	0	0	0	0	0	0	0	0	0	0	0	0	0	0	0	0	0
ANO5	0	0	0	0	0	0	0.028843	8	0	0	0	0	0	0	0	0	0	0
ANO6	30.0567	7023	28.8113	5910	29.4475	5892	28.4508	6675	28.7104	5871	28.6403	6574	27.0174	5936	29.7906	7641	29.3096	6450
ANO7	0.262922	47	0.294037	47	0.348055	54	0.358785	53	0.273724	41	0.258396	42	0.255381	41	0.418697	79	0.411315	67
ANO8	7.29094	1251	7.87476	1219	7.72043	1149	6.80149	1158	6.82083	997	7.05651	1227	6.41756	1035	7.54905	1463	6.24651	1034
ANO9	21.9366	2525	23.6573	2433	24.6697	2425	20.7613	2359	23.7592	2343	24.3031	2745	22.2812	2393	23.9526	3000	22.7631	2432
ANOS1	0.022613	5	0.016082	4	0.036811	8	0	0	0	0	0.008103	2	0	0	0.017247	5	0	0
ANP32A	40.9608	4066	39.9759	3537	37.7899	3199	44.381	4345	41.7621	3577	40.5291	3972	40.9113	3828	41.3765	4498	42.8112	3968
ANP32B	75.7099	4472	73.8168	3904	64.1601	3236	74.6594	4365	72.6749	3681	77.6677	4508	76.8336	4237	71.7785	4615	77.1303	4230
ANP32D	0.093504	4	0.050021	2	0.103816	4	0.023085	1	0.108427	4	0.092318	4	0.164803	7	0	0	0.100891	5
ANP32E	15.0407	2050	12.5274	1494	12.3746	1436	13.4859	1803	11.075	1267	11.2029	1501	11.5535	1468	11.0211	1626	12.4181	1570
ANPEP	0	0	0.010835	2	0.026624	4	0	0	0.040262	6	0.038926	6	0	0	0.018029	4	0.034172	5
ANTKMT	5.1553	199	4.94716	171	5.48366	179	4.21411	154	5.39574	174	5.52593	199	5.97646	209	5.46951	221	5.12783	178
ANTXR1	25.0297	5689	24.4233	4925	26.9723	5166	25.9083	5731	23.6868	4540	26.4553	5796	24.2541	5082	26.7065	6508	25.8357	5414
ANTXR2	7.76151	2397	8.50628	2024	7.88554	2087	7.30324	2309	6.94781	1854	7.61121	2125	8.07822	2180	6.89552	2465	6.86818	2055
ANTXRL	0	0	0	0	0	0	0	0	0	0	0	0	0.007123	1	0	0	0	0
ANXA1	281.872	15647	278.595	13620	275.49	12929	285.5	15585	292.614	13744	293.143	15856	299.896	15446	286.461	17246	307.61	15800
ANXA10	30.0801	1740	25.8751	1338	24.3756	1205	25.5371	1459	22.552	1118	25.6769	1458	26.3706	1424	25.2534	1590	26.1714	1406
ANXA11	48.7396	11300	47.6534	9882	49.4165	9402	45.9699	10352	45.9291	9294	47.6391	11073	46.118	10062	48.0033	12061	44.5169	9705
ANXA13	0	0	0	0	0	0	0	0	0	0	0	0	0	0	0	0	0	0
ANXA2	807.479	50246	783.036	42823	758.228	40513	829.185	50128	829.781	44161	825.5	51011	883.151	49971	836.701	55941	873.63	49698
ANXA2R	1.13482	98	0.883473	67	1.03342	75	0.436383	40	1.54974	76	0.80051	70	1.12314	86	0.816742	79	1.33599	76
ANXA3	36.497	2099	38.3857	1965	38.8295	1912	39.817	2260	37.7257	1862	37.2528	2106	39.5835	2120	38.2764	2412	37.8741	2029
ANXA4	60.5048	6071	61.0356	5436	57.5206	4837	58.8134	5831	66.0221	5638	65.7791	6453	68.1801	6355	65.1959	7092	68.6047	6427
ANXA5	121.57	7992	114.823	6745	111.888	6282	122.834	7973	119.967	6757	118.458	7639	130.092	7909	118.663	8490	125.127	7637
ANXA6	0.752912	77	0.481346	49	0.593346	59	0.883919	91	0.686165	64	0.680521	78	0.899222	98	0.844965	107	0.83246	78
ANXA7	28.7586	2750	24.3493	2115	24.4713	2043	26.309	2542	27.6313	2312	27.6556	2648	28.7925	2622	27.5004	2902	28.2818	2561
ANXA8	231.251	17974	237.409	16460	235.403	15555	251.783	18930	230.068	15646	237.517	18142	234.312	17381	240.519	20265	245.359	17653
ANXA8L1	165.742	12556	170.96	11607	169.915	11108	175.363	13186	173.482	11304	165.362	12550	167.409	12089	174.191	14352	178.108	12743
ANXA9	1.86517	113	2.09925	113	2.14961	115	2.2896	140	2.40017	128	2.40261	147	1.96211	114	2.20467	150	1.97794	113
AOAH	0	0	0	0	0	0	0	0	0	0	0	0	0	0	0	0	0	0
AOC1	12.77	1329	13.1219	1168	15.5421	1320	13.1285	1305	13.7037	1197	13.7687	1350	12.544	1190	13.3705	1472	12.3992	1194
AOC2	0.284322	32	0.214363	21	0.336822	31	0.368341	40	0.354034	33	0.256648	28	0.143374	15	0.318918	38	0.248353	25
AOC3	0.062817	11	0.09061	14	0.085663	12	0.143262	20	0.305371	34	0.148248	24	0.084106	13	0.145395	26	0.088378	14
AOPEP	35.6742	2481	42.8214	2321	47.57	2305	33.4694	2304	38.1653	2041	38.2172	2477	36.742	2295	33.9868	2619	34.7331	2253
AOX1	0.142296	29	0.13312	24	0.194923	28	0.198487	39	0.238156	36	0.101472	20	0.131131	25	0.127512	28	0.264156	31
AP1AR	4.75356	1102	4.99753	1041	5.19975	1015	4.42069	1034	4.52661	917	4.41613	1019	5.15733	1107	4.48021	1144	4.71183	1026
AP1B1	16.2839	2662	14.6452	2124	15.2104	2156	15.6772	2543	15.0832	2149	16.3691	2636	15.9384	2451	15.9984	2859	16.735	2545
AP1G1	24.0614	5851	23.1652	5141	23.6229	4947	23.7511	5626	21.9441	4520	20.7449	4946	20.5877	4715	21.7529	5806	20.4245	4602
AP1G2	44.9711	5039	47.7362	4759	48.8879	4489	45.0673	4783	46.6517	4476	44.6818	4920	45.6283	4808	47.7671	5691	46.5249	4685
AP1M1	1.50199	748	1.61237	637	1.8524	630	1.51914	727	1.77678	720	1.8864	846	1.78379	829	1.72632	937	1.93892	847
AP1M2	29.7839	2000	29.4509	1791	29.1025	1676	30.7825	2084	31.2811	1832	29.5787	2005	31.3577	2003	29.4983	2178	31.9894	1993
AP1S1	32.849	1569	34.7904	1506	32.8402	1346	35.6542	1688	32.29	1339	35.7103	1700	37.0345	1680	35.6722	1884	35.8684	1615
AP1S2	1.05437	104	0.94765	87	1.07999	91	1.0187	104	0.851925	63	0.96582	87	1.45126	147	0.996121	109	1.26958	120
AP1S3	7.05387	1041	7.7672	951	7.01209	879	7.04382	989	6.60189	791	5.97848	815	6.66575	897	6.25695	980	6.71957	895
AP2A1	51.4504	6884	49.036	5856	51.3742	5860	46.9012	6212	53.3076	6125	53.8291	7088	52.566	6579	54.0526	7890	54.1505	6742
AP2A2	13.2619	2179	13.4719	2081	13.8136	1916	14.3362	2200	12.1321	1807	13.2551	2232	12.9007	1996	13.4064	2516	13.4261	2074
AP2B1	46.9082	10399	43.1969	8632	42.6904	8237	47.0671	10098	42.9559	8193	43.0147	9229	42.0912	8726	45.9607	11027	44.5047	9171
AP2M1	103.858	9653	100.679	8332	109.843	8105	104.486	9470	111.958	8310	113.739	9680	109.014	9276	106.578	10621	106.546	9129
AP2S1	63.7218	2055	63.5752	1827	61.134	1673	72.6	2294	59.8199	1641	60.5488	1910	60.9888	1826	56.6378	2001	62.8775	1866
AP3B1	18.8545	3040	16.9593	2517	16.4333	2404	18.0175	2909	16.0728	2392	15.5425	2618	16.9343	2607	17.4746	3111	16.222	2573
AP3B2	0.944641	122	1.75927	184	1.75377	184	1.09318	149	1.32826	143	1.48389	218	1.6122	178	1.31226	198	1.71629	198
AP3D1	29.8288	5889	30.9342	5430	32.1881	5375	30.2742	5922	33.7463	5696	31.8168	6114	32.8169	6010	33.6179	7213	30.4322	5597
AP3M1	11.6347	2067	11.9273	1846	11.461	1675	11.6174	2027	10.5992	1598	11.4028	1865	10.4932	1735	11.5838	2176	11.1383	1721
AP3M2	11.4427	1580	11.7628	1340	12.3722	1404	10.6011	1447	11.574	1349	12.0648	1545	12.0381	1477	11.9615	1759	11.7023	1499
AP3S1	56.5383	2883	54.7487	2500	55.7892	2426	59.2217	2985	55.9195	2444	56.4526	2831	60.2573	2867	54.8259	3051	58.0261	2752
AP3S2	10.5159	1793	10.0756	1529	10.5668	1560	10.4625	1821	10.1652	1483	9.67238	1717	9.16484	1573	10.1851	1987	10.2258	1583
AP4B1	9.07639	781	9.71491	684	10.1935	723	8.31946	701	11.1401	739	9.73332	791	9.62066	737	8.84848	799	9.24028	722
AP4E1	6.93102	1804	6.68274	1560	6.80947	1558	6.87774	1819	6.64517	1496	6.80191	1805	6.67417	1680	6.53786	1908	6.56361	1650
AP4M1	4.23969	565	4.83418	499	3.59082	378	3.50859	417	3.8026	406	3.90903	415	4.02102	473	3.32696	478	3.44533	413
AP4S1	2.8288	380	2.69493	317	2.35652	163	2.79754	369	2.63522	277	2.77167	360	2.99194	351	2.7626	387	2.6732	347
AP5B1	7.38197	2069	7.12493	1784	7.07188	1693	6.81456	1885	6.59021	1582	7.46648	2054	6.97371	1823	7.48766	2284	7.06001	1837
AP5M1	10.1681	4018	9.14235	3403	9.09271	3022	8.60083	3511	7.68449	2794	8.27841	3253	8.79432	3441	8.50345	3874	8.89468	3301
AP5S1	3.9128	724	4.63112	611	3.77321	582	3.44832	660	3.40014	474	3.4733	609	3.71055	582	4.09922	686	3.41146	536
AP5Z1	10.2379	1675	11.2401	1666	12.4776	1727	9.8515	1533	13.9136	1756	10.6172	1798	11.7947	1766	11.3127	2173	11.1677	1665
APAF1	5.74109	1363	5.61688	1354	5.356	1264	5.71442	1531	5.26184	1216	4.82221	1271	4.66102	1139	5.20343	1420	5.1668	1200
APBA1	0.42134	111	0.290181	69	0.337821	78	0.354841	92	0.326776	75	0.369999	87	0.347518	83	0.372376	108	0.36464	89
APBA2	0	0	0	0	0	0	0	0	0	0	0	0	0	0	0	0	0	0
APBA3	6.02616	527	6.45973	505	6.28491	469	5.83793	504	6.86717	514	6.57444	564	6.45118	526	6.61515	629	6.28423	510
APBB1	0.049217	6	0.099361	10	0.096642	9	0.149981	11	0.066909	7	0.057508	7	0.07826	8	0.121014	15	0.092812	10
APBB1IP	0	0	0	0	0	0	0	0	0	0	0	0	0	0	0	0	0	0
APBB2	6.82055	2246	7.04471	1972	6.43513	1842	6.842	2330	7.14306	2136	7.58282	2438	7.76637	2421	8.22623	2779	7.0973	2188
APBB3	20.3644	1614	22.8467	1604	21.6401	1460	19.5973	1508	19.3195	1340	18.7604	1461	20.7955	1493	19.4791	1670	18.6476	1371
APC	4.08549	1769	3.8461	1508	3.90296	1461	4.09514	1753	3.50655	1302	3.51947	1497	3.45365	1399	3.8932	1840	3.54084	1443
APC2	0.217705	102	0.276242	116	0.317334	127	0.246636	114	0.246128	99	0.230214	106	0.187474	82	0.23778	106	0.210637	92
APCDD1	0.521258	73	0.52757	67	0.22924	29	0.557776	75	0.27256	36	0.329908	47	0.304682	43	0.33933	53	0.376965	53
APCDD1L	0.07106	12	0.182449	26	0.15533	21	0.201959	32	0.13144	18	0.083414	13	0.063203	10	0.147483	23	0.166347	25
APCS	0	0	0	0	0	0	0	0	0	0	0	0	0	0	0	0	0	0
APEH	26.4398	2981	27.4077	2730	26.3417	2555	26.9733	2959	22.5134	2197	23.2792	2562	24.2009	2494	22.8038	2760	23.5131	2434
APELA	0	0	0	0	0	0	0	0	0	0	0	0	0	0	0	0	0	0
APEX1	84.9862	4631	87.7474	4158	85.3332	3816	89.4502	4648	89.2945	4157	87.9307	4618	97.2893	4603	89.5133	5229	99.9193	4428
APEX2	7.94903	1034	7.84791	908	7.67051	852	8.16999	1042	8.32949	928	8.40415	1070	8.61423	1045	8.79214	1241	8.6995	1050
APH1A	39.6745	3189	39.7803	2850	42.7809	2832	38.6137	3088	39.1209	2835	39.2428	3010	38.2646	2887	37.2107	3328	38.5023	2861
APH1B	2.71095	425	2.60651	380	2.82516	375	2.49893	359	2.66681	356	2.94484	432	2.2081	317	2.92096	508	2.5202	383
API5	48.6248	6808	44.6997	5726	43.1105	5164	47.8247	6709	39.8124	4937	43.3307	6030	42.33	5684	43.3594	6640	41.922	5595
APIP	7.43147	422	6.53494	345	7.94357	376	8.27791	446	7.75392	371	7.44933	427	8.41192	425	7.53723	466	8.64705	421
APLF	1.15192	170	1.16986	157	0.955216	125	1.28632	194	1.26329	166	1.31064	186	1.10097	159	1.09054	176	1.35734	190
APLN	0.30699	40	0.343993	40	0.390227	44	0.344776	45	0.710136	79	0.543464	70	0.252122	31	0.639185	91	0.457438	55
APLNR	0.011163	2	0.030017	4	0.0467	6	0.052678	8	0.015681	2	0.027649	4	0.043776	7	0.025018	4	0.025322	4
APLP1	0.672131	63	1.04458	72	0.796703	65	0.746995	72	0.749493	57	0.645906	61	0.678753	52	0.661252	60	0.892529	53
APLP2	338.057	49315	335.653	43823	346.772	43369	331.424	47566	352.379	43984	348.391	50232	337.703	46099	354.186	56435	347.097	47171
APMAP	80.8523	7147	75.7204	5980	73.4623	5535	78.0333	6801	85.081	6443	83.6479	7247	84.8392	6984	89.2632	8574	86.7839	7111
APOA1	0.09251	5	0.099097	4	0	0	0	0	0	0	0.041684	2	0.04156	2	0.178282	9	0	0
APOA2	0	0	0	0	0	0	0	0	0	0	0	0	0	0	0	0	0	0
APOA4	0	0	0	0	0	0	0	0	0.027153	2	0	0	0	0	0	0	0	0
APOA5	0	0	0	0	0.047378	4	0	0	0	0	0	0	0	0	0	0	0	0
APOB	0	0	0	0	0	0	0	0	0	0	0	0	0	0	0	0	0	0
APOBEC1	0	0	0	0	0	0	0	0	0	0	0	0	0	0	0	0	0	0
APOBEC2	0.162883	11	0.192718	12	0.080952	5	0.050937	4	0.167572	10	0.046686	4	0.055579	4	0.199964	15	0.117295	8
APOBEC3A	0.194072	12	0.215575	12	0.350955	17	0.373241	23	0.209263	11	0.235228	14	0.349316	20	0.317084	21	0.258565	15
APOBEC3B	10.634	725	8.16806	476	7.79839	456	8.71092	585	7.40209	407	6.96972	478	7.31293	468	7.46094	566	8.03587	499
APOBEC3C	20.1625	2131	19.2741	1825	19.3518	1749	21.2728	2224	20.0483	1818	19.8262	2051	21.0923	2089	20.9448	2414	20.702	2038
APOBEC3D	0.239536	25	0.172293	16	0.172609	15	0.179444	18	0.24552	22	0.090964	10	0.202936	20	0.092357	11	0.156505	15
APOBEC3F	1.79974	220	1.81938	179	1.68471	193	2.13073	231	1.61246	176	1.842	225	1.69733	154	1.94581	226	1.67137	179
APOBEC3G	4.83348	304	5.06999	284	5.16303	274	5.64078	349	4.8681	258	5.28214	323	4.34363	253	4.33412	293	4.80117	279
APOBEC3H	0.071425	4	0.093657	4	0.236656	10	0.27566	12	0.119561	5	0.192357	8	0.127133	5	0.161862	8	0.222317	9
APOBEC4	0.035821	4	0	0	0	0	0	0	0	0	0	0	0	0	0	0	0.019293	2
APOBR	0.282447	43	0.395047	54	0.343636	45	0.315007	48	0.272758	36	0.364353	55	0.343508	49	0.215917	36	0.382419	55
APOC1	0.907636	19	1.91355	36	0.723536	13	1.1683	26	1.69753	36	1.12853	25	1.68585	34	1.69962	41	1.09934	23
APOC2	0	0	0	0	0	0	0	0	0	0	0	0	0	0	0	0	0	0
APOC3	0	0	0	0	0	0	0	0	0	0	0	0	0	0	0	0	0	0
APOC4	0	0	0	0	0	0	0	0	0	0	0	0	0	0	0	0	0	0
APOC4-APOC2	0	0	0	0	0	0	0	0	0	0	0	0	0	0	0.023887	2	0	0
APOD	3.05717	109	4.14942	129	4.14537	125	4.66735	164	3.38648	102	3.68966	128	3.75504	124	4.98267	191	3.85223	126
APOE	0.782211	33	1.35312	52	1.50813	54	0.653229	30	1.25942	49	1.33502	56	1.45773	59	1.24627	59	0.804305	28
APOF	0	0	0	0	0	0	0.028845	3	0	0	0	0	0	0	0	0	0	0
APOH	0	0	0	0	0	0	0	0	0	0	0	0	0	0	0	0	0	0
APOL1	36.0855	4017	37.2742	3711	35.1688	3331	38.287	4252	33.1794	3198	34.2955	3831	28.0647	2922	32.7822	3999	33.9485	3505
APOL2	18.9722	1555	19.6129	1424	19.5842	1396	18.1647	1534	17.4413	1253	19.3545	1552	18.2043	1447	18.191	1676	18.2152	1403
APOL3	17.043	1158	18.3359	1116	15.2898	901	19.1094	1360	17.8478	1150	17.4577	1253	17.2678	1186	17.9152	1423	18.5991	1225
APOL4	0.093924	11	0.135675	12	0.025506	3	0.061683	9	0.03393	4	0.06407	9	0.030841	4	0.110055	12	0.060579	8
APOL5	0	0	0.044857	3	0.016092	1	0	0	0	0	0.068018	4	0.029588	2	0	0	0	0
APOL6	11.884	4802	11.0719	3997	11.5054	3971	11.0632	4413	9.12073	3157	9.47147	3756	9.20332	3469	9.91884	4362	9.86051	3699
APOLD1	4.34608	633	2.41849	390	2.42913	375	2.40907	439	2.24146	349	2.7904	496	2.40302	415	2.71416	515	2.6647	453
APOM	0.473059	18	0.617944	21	0.660998	21	0.638533	23	0.673753	21	0.539211	18	0.360537	13	0.347625	15	0.808779	24
APOO	4.45461	186	3.75138	148	4.19745	147	3.60466	153	3.9819	148	4.1346	179	4.28106	171	3.90105	184	5.76001	228
APOOL	9.60958	2500	9.03838	2101	9.05291	2012	9.31393	2392	8.04951	1794	8.10861	2071	7.66915	1862	7.86234	2226	7.83928	1893
APP	217.367	28770	221.506	25723	224.124	25239	221.49	28627	235.367	26435	229.881	29766	231.941	27965	231.547	32777	221.862	26949
APPBP2	7.01272	1788	6.83149	1560	7.30867	1585	6.9614	1754	6.78859	1479	6.4663	1612	6.26609	1485	6.75481	1877	6.66584	1587
APPL1	10.1954	2452	9.35622	2021	9.2505	1916	9.59274	2284	9.23169	1918	9.58909	2274	9.75191	2208	10.0325	2647	10.1325	2277
APPL2	12.3481	1468	14.7847	1454	13.7023	1342	13.0371	1512	11.1972	1111	11.972	1247	11.7799	1273	11.7668	1430	11.18	1201
APRT	36.634	1229	33.1357	993	31.9447	912	32.5684	1072	38.8446	1113	37.3858	1252	44.7123	1421	39.1043	1443	41.1176	1288
APTX	16.699	1179	16.3286	1038	15.7785	986	15.4503	1140	18.1148	1159	14.5268	1176	16.1712	1144	14.8803	1237	15.4338	1138
AQP1	0.171277	19	0.160041	16	0.104003	10	0.170866	19	0.112086	5	0.2273	17	0.195281	21	0.221649	21	0.183462	19
AQP10	0.146884	13	0.212249	12	0.19648	13	0.135021	11	0.105604	7	0.210251	18	0.039193	4	0.154446	14	0.142667	10
AQP11	0.732701	54	0.721587	48	1.08246	69	0.801446	39	0.861473	55	1.13583	81	1.06783	74	0.92466	75	1.01573	68
AQP12A	0	0	0	0	0	0	0	0	0	0	0.03072	1	0	0	0	0	0	0
AQP12B	0	0	0	0	0	0	0.012145	2	0.017793	2	0.006627	1	0	0	0	0	0	0
AQP2	0.044463	8	0.033888	6	0.044286	7	0	0	0.0584	9	0.039028	7	0	0	0.029757	6	0.02016	4
AQP3	1603.2	115847	1561.02	100405	1554.26	95578	1460.16	104017	1409.34	87049	1478.54	104657	1547.58	104186	1499.2	117779	1465.57	98127
AQP4	0	0	0.010725	2	0	0	0	0	0.013237	3	0	0	0	0	0.057735	4	0	0
AQP5	0.703451	41	0.615537	32	0.998687	50	0.656607	38	0.862679	43	0.542668	31	0.902572	49	0.908217	58	0.383262	21
AQP6	0.042589	5	0	0	0.039975	4	0.068503	7	0	0	0.0372	4	0.086544	9	0.034231	4	0.063787	7
AQP7	0	0	0.124373	9	0.018936	2	0.026132	2	0	0	0.075445	10	0	0	0.029487	4	0.017576	3
AQP7B	0	0	0.194974	18	0.142006	14	0.043322	4	0	0	0.067117	5	0.035582	5	0.078704	11	0	0
AQP8	0	0	0	0	0	0	0	0	0	0	0	0	0	0	0.029486	2	0	0
AQP9	0.324697	28	0.602705	44	0.771554	25	0.374846	24	0.270794	20	0.525446	45	0.338987	29	0.333295	42	0.508553	32
AQR	11.9036	4472	11.7272	3717	12.1606	3609	12.3572	4288	12.8425	3689	11.8642	3789	11.5763	3718	11.7774	4514	12.2537	3894
AR	0.24343	105	0.225626	87	0.347538	128	0.217668	93	0.225247	83	0.222446	92	0.228345	83	0.257412	120	0.225944	90
ARAF	16.6048	1450	15.4195	1204	16.2546	1186	16.8986	1440	15.037	1136	16.096	1410	15.8607	1272	16.5961	1568	15.4386	1244
ARAP1	46.6402	8514	49.7547	8112	53.0645	7982	46.2968	8500	51.4349	8043	49.5674	8820	46.6372	8035	50.4972	10223	48.1421	8265
ARAP2	11.512	3087	11.8015	2881	11.3279	2677	11.606	3037	12.143	2829	12.3524	3289	11.8433	3058	12.4129	3644	12.4122	3239
ARAP3	21.9283	4283	25.3303	4109	25.2508	3934	22.0301	4156	24.0663	3833	24.437	4539	24.9877	4342	24.6421	5117	24.3386	4155
ARC	0.016271	2	0.072845	8	0.019775	3	0.049145	4	0.034375	4	0	0	0.018104	3	0.008484	2	0	0
ARCN1	47.6509	7616	44.6139	6386	45.3074	6188	46.3387	7338	47.1825	6481	46.8507	7325	47.994	7159	47.2966	8208	47.6514	7093
AREG	12.1865	604	11.1066	492	12.2481	519	11.6229	569	14.8266	630	14.0071	681	17.3971	804	15.358	828	15.4397	710
AREL1	15.3808	3263	15.1706	2886	14.6756	2651	14.7985	3147	15.8185	2891	16.3938	3445	16.0014	3182	15.4096	3612	15.6699	3091
ARF1	121.996	8864	117.99	7691	119.46	7460	116.746	8412	121.598	7601	124.416	8872	127.251	8629	122.296	9693	122.941	8344
ARF3	57.3531	9247	55.1064	7899	53.0217	7195	54.9593	8710	53.1422	7119	54.7684	8616	55.6114	8299	56.1053	9753	55.5558	8286
ARF4	84.8662	5390	88.4469	5009	88.5794	4735	90.3536	5646	85.9356	4615	86.8796	5377	91.7877	5422	87.3428	6033	91.1476	5259
ARF5	76.8551	3172	73.815	2631	73.7649	2599	77.1744	3148	85.4854	3028	81.4916	3305	84.0247	3242	78.0564	3510	86.9213	3239
ARF6	40.6138	6330	37.9819	5307	37.1133	4946	39.7325	6125	36.4262	4874	39.1207	5991	39.2786	5719	38.4643	6528	40.8146	5924
ARFGAP1	34.7408	4134	38.0788	4048	37.8737	3794	31.9287	3800	36.1318	3773	35.0349	4146	34.305	3756	37.3435	4899	33.0808	3723
ARFGAP2	26.5099	2845	26.8904	2534	26.2952	2447	28.3037	2884	26.8689	2390	26.6962	2829	25.5388	2569	25.8004	2902	27.0546	2707
ARFGAP3	16.7356	1794	16.9406	1644	17.6754	1618	16.7036	1787	17.2382	1592	16.4104	1739	15.875	1609	16.1933	1905	15.5694	1556
ARFGEF1	24.0878	6924	23.7712	6108	24.5036	6002	24.1774	6890	23.5971	5751	22.6912	6379	22.5754	5999	23.2089	7244	22.1526	5871
ARFGEF2	30.0661	10734	30.2947	9674	32.222	9868	29.3856	10477	29.6589	9174	28.8332	10139	28.3767	9447	30.7581	12003	29.0863	9688
ARFGEF3	1.01525	606	0.94811	506	1.15915	591	1.14211	673	1.16862	598	1.1262	660	0.866692	483	1.03333	671	1.07726	597
ARFIP1	10.349	1155	11.9673	1195	11.604	1129	9.17209	1215	10.0273	1027	9.71326	1156	10.6833	1165	10.0787	1333	9.62359	1159
ARFIP2	16.4696	1475	14.4673	1246	16.2463	1315	17.534	1538	15.7318	1252	17.2318	1444	16.9861	1466	16.863	1637	17.2715	1496
ARFRP1	23.5406	1791	21.0394	1508	22.47	1497	20.7384	1543	26.5212	1580	22.4393	1842	23.9812	1724	24.8613	1965	25.3123	1758
ARG1	0.038581	3	0.054831	3	0.048877	3	0.059709	4	0.057058	3	0.036081	3	0.074216	5	0.024742	2	0.082753	5
ARG2	2.02811	152	1.66959	116	1.40292	93	1.89488	144	2.8385	185	3.05147	231	2.7954	198	2.74321	230	2.61235	186
ARGFX	0	0	0	0	0	0	0	0	0	0	0	0	0	0	0	0	0	0
ARGLU1	32.7958	3816	37.0878	3664	38.2366	3598	34.5875	3688	36.5718	3338	35.9759	3974	37.5185	3810	35.3377	4330	37.2851	3855
ARHGAP1	25.2137	3422	23.5567	2858	24.9441	2874	23.3699	3121	23.1956	2696	24.6143	3271	24	3038	25.3257	3706	24.662	3092
ARHGAP10	1.37083	174	1.42776	168	1.34524	151	1.47602	184	1.67922	181	1.50547	185	1.27393	145	1.39288	197	1.26974	155
ARHGAP11A	10.1457	2271	6.96332	1419	7.57978	1303	8.32512	1887	5.60726	1080	6.07543	1310	5.99404	1196	5.6528	1373	6.59366	1374
ARHGAP11A-SCG5	0.581833	69	0.408343	44	0.493425	50	0.473309	54	0.719768	71	0.397488	46	0.524587	58	0.532173	69	0.465703	51
ARHGAP11B	1.96142	148	1.58275	108	1.80133	111	1.00152	105	1.50256	109	1.39603	130	1.44277	113	1.67229	151	1.27137	116
ARHGAP12	18.2743	3340	20.5598	3306	20.5743	3204	21.4633	3816	21.0126	3309	21.6288	3828	21.4127	3647	19.7766	3932	21.8161	3641
ARHGAP15	0.017124	3	0	0	0.034582	2	0	0	0.132474	8	0.037492	3	0	0	0.048434	4	0	0
ARHGAP17	14.9717	1715	14.5801	1537	14.807	1498	15.9764	1834	14.8468	1535	16.456	1886	15.0769	1603	15.6362	2041	15.3439	1693
ARHGAP18	7.78614	1355	6.92481	1090	7.26743	1079	7.21261	1222	8.62522	1301	8.53217	1470	9.35722	1519	9.11924	1749	9.5654	1549
ARHGAP19	2.2412	490	1.67678	328	1.81993	340	1.72904	373	1.60999	302	1.64246	353	1.52077	315	1.61276	384	1.95094	396
ARHGAP19-SLIT1	0	0	0	0	0	0	0	0	0	0	0	0	0	0	0	0	0	0
ARHGAP20	0.032177	8	0	0	0.018066	4	0.012069	3	0.009336	2	0.015449	4	0.008658	3	0.030473	5	0.024587	4
ARHGAP21	18.206	5274	17.8801	4653	18.3529	4484	18.6029	5286	23.2117	5540	21.5602	6085	21.0436	5718	23.5924	7136	22.8245	5898
ARHGAP22	0.01806	3	0	0	0	0	0	0	0	0	0	0	0	0	0	0	0	0
ARHGAP23	67.2012	15401	68.7397	14059	67.2898	13029	64.9436	14571	59.8967	11970	65.9084	15212	61.328	13494	67.0927	17093	62.843	13624
ARHGAP24	4.0132	610	3.33531	438	2.81967	414	4.10265	606	3.65902	452	4.19044	607	4.221	566	4.39616	698	3.95678	556
ARHGAP25	2.46815	210	2.1389	193	2.13203	168	2.78376	222	2.92486	212	2.3201	200	3.08409	243	2.43682	235	2.72537	201
ARHGAP26	13.4613	4073	15.5483	3672	13.7189	3342	14.2276	3902	14.441	3441	14.5243	4027	14.0314	3630	13.8781	4518	13.9168	3882
ARHGAP27	9.06481	1480	11.2349	1559	11.5199	1617	10.5942	1667	10.7714	1574	10.9964	1838	11.9925	1666	11.0524	2040	11.5278	1598
ARHGAP28	0.071648	17	0.085679	18	0.156642	32	0.091737	22	0.069507	14	0.073778	18	0.128729	24	0.067527	18	0.082279	18
ARHGAP29	14.0103	4713	14.0468	4304	14.3979	4187	13.4836	4616	13.2695	3918	12.7434	4316	12.465	4037	12.6111	4718	12.7992	4050
ARHGAP30	2.91662	469	3.48792	520	3.64878	492	3.25507	530	3.66921	504	3.51036	588	2.80336	421	3.41113	589	3.18332	484
ARHGAP31	0.072365	28	0.108016	37	0.077701	25	0.058279	22	0.080436	26	0.150331	56	0.072723	26	0.15035	62	0.129278	45
ARHGAP32	14.8981	4965	15.1043	4554	13.8952	4282	14.22	4664	14.654	4210	15.1836	4875	13.2277	4207	14.453	5329	14.0055	4430
ARHGAP33	2.04837	340	1.6636	242	1.97757	269	1.68655	260	1.5466	205	1.57949	249	1.24511	186	1.59086	276	1.41463	214
ARHGAP35	25.1902	9062	23.121	7458	23.9804	7379	25.0727	8770	25.7542	7991	27.9422	9765	25.7684	8615	27.6056	10896	27.1996	8970
ARHGAP36	0	0	0	0	0	0	0	0	0	0	0	0	0	0	0	0	0	0
ARHGAP39	2.44687	445	2.379	413	2.46985	397	2.07606	398	2.94616	465	2.32332	435	2.47215	419	2.48216	509	2.12069	378
ARHGAP4	0.310734	29	0.314948	39	0.210539	25	0.153136	21	0.270448	27	0.143779	20	0.148773	19	0.270392	31	0.166444	21
ARHGAP40	0.110671	14	0.093416	10	0.120982	13	0.054379	7	0.069859	8	0.115267	14	0.08196	10	0.116144	16	0.097688	11
ARHGAP42	5.617	1791	5.53466	1588	5.66354	1544	5.08566	1600	4.67857	1262	4.75562	1485	4.48498	1338	4.93266	1699	4.89709	1440
ARHGAP44	0.171794	23	0.125748	20	0.060293	9	0.057386	9	0.021799	4	0.099286	17	0.037522	7	0.072706	14	0.075923	13
ARHGAP45	8.04645	1314	8.93181	1287	9.50306	1325	8.93143	1409	10.0685	1435	10.4644	1581	9.12373	1379	10.5025	1858	9.71906	1490
ARHGAP5	35.0488	12322	34.0009	10575	36.0972	10383	33.1371	11816	30.0556	8840	30.4096	10239	30.7738	9974	32.4647	11921	31.2292	10159
ARHGAP6	0.086913	10	0.068369	7	0.055893	5	0.005249	1	0.007638	1	0	0	0	0	0.057795	7	0.004396	1
ARHGAP8	6.30712	402	7.83974	430	6.84541	360	4.31733	263	8.65172	467	6.6174	395	7.49168	431	5.96492	411	7.211	430
ARHGAP9	0	0	0	0	0.019432	2	0	0	0	0	0	0	0	0	0	0	0.012335	2
ARHGDIA	40.0202	2773	38.9644	2326	36.3149	2255	38.6246	2590	39.5831	2270	41.3597	2819	42.9903	2582	39.9798	2977	43.9776	2560
ARHGDIB	52.0781	2432	44.0768	1830	41.8679	1663	54.1362	2488	50.3952	2008	51.5252	2349	55.7355	2378	53.1304	2690	57.0004	2464
ARHGDIG	0	0	0	0	0.059303	2	0.057941	3	0.059336	2	0.071445	3	0	0	0.033562	2	0.04677	2
ARHGEF1	24.0188	2860	26.3792	2624	27.34	2566	23.6229	2710	27.6125	2681	27.3699	3142	26.5742	2910	28.1685	3477	27.473	2937
ARHGEF10	15.4191	3196	16.3278	3059	17.4087	3078	16.0382	3347	16.0996	2933	17.1839	3492	16.5514	3262	16.9101	3758	16.3743	3171
ARHGEF10L	9.02016	1472	10.9599	1541	10.2481	1550	9.97354	1591	11.1974	1553	11.9199	1869	10.208	1561	11.1333	1863	10.7546	1546
ARHGEF11	7.95112	2094	8.739	2083	8.7782	1903	7.98152	2103	7.98989	1759	7.69084	2017	7.53456	1881	7.94301	2327	7.85985	1944
ARHGEF12	34.6337	13368	35.7459	12025	35.4776	11808	33.7114	13394	31.3247	10679	31.7316	12623	31.9554	11697	33.0423	14346	32.3275	12016
ARHGEF15	0	0	0	0	0.010195	2	0	0	0	0	0	0	0	0	0	0	0	0
ARHGEF16	48.246	5125	49.7037	4633	49.6854	4454	42.8161	4511	47.6234	4377	46.3855	4856	45.5024	4529	46.8019	5415	44.4364	4459
ARHGEF17	11.3875	3531	13.1454	3718	13.2601	3489	11.3769	3447	12.1738	3214	12.4349	3780	10.976	3209	12.1804	4173	11.0426	3208
ARHGEF18	27.2315	5917	28.5942	5554	28.822	5354	27.743	5955	33.0212	6176	33.5983	7198	32.7873	6659	34.5466	8186	31.9015	6454
ARHGEF19	9.5251	1054	9.00656	886	10.6523	996	8.62619	930	9.8112	935	9.40827	1070	9.32366	992	9.37191	1191	9.88445	1035
ARHGEF2	17.8513	2744	20.7908	2837	20.654	2639	18.7943	2786	21.6936	2828	20.9182	3162	20.5512	2946	22.0187	3522	20.0121	2821
ARHGEF25	2.89614	294	3.06296	273	3.95208	342	3.1452	316	3.51497	307	3.91249	388	3.80074	353	3.8169	421	3.8457	363
ARHGEF26	0.195143	42	0.125851	24	0.142673	26	0	0	0.106689	20	0.079172	17	0.046148	10	0.0559	13	0.07209	15
ARHGEF28	8.32578	2074	9.07577	2001	9.09689	1904	8.39797	2005	10.9411	2323	10.6517	2593	10.3508	2415	11.4264	3108	11.0598	2543
ARHGEF3	10.8314	1451	10.2582	1203	10.2814	1175	11.2234	1467	12.4784	1368	12.0385	1498	11.8758	1471	12.398	1752	12.3147	1457
ARHGEF33	0	0	0.127921	9	0.023856	4	0.136579	8	0.028093	5	0.073636	6	0.135109	11	0.165452	13	0.101029	18
ARHGEF35	6.28789	659	6.08779	570	5.70324	511	6.32555	655	6.07755	546	6.12778	630	5.98557	585	5.75514	657	6.58502	641
ARHGEF37	11.6095	2241	13.0302	2297	12.8125	2101	12.4954	2417	14.0883	2370	13.6648	2618	11.8898	2169	12.6392	2656	12.2782	2247
ARHGEF38	0.283535	35	0.132639	21	0.198198	33	0.352329	36	0.053758	11	0.131294	18	0.242671	18	0.170234	25	0.293599	20
ARHGEF39	6.49549	719	5.02823	554	5.00143	526	5.43706	680	3.91597	420	4.38009	538	4.59269	562	4.73796	639	5.06987	590
ARHGEF4	5.54308	1377	6.19344	1356	6.71066	1402	5.88083	1387	7.15876	1470	7.07828	1613	7.1417	1610	6.92303	1842	6.35113	1425
ARHGEF40	7.15988	1675	7.46908	1565	7.01265	1400	6.65761	1492	6.56997	1323	7.35064	1692	6.93641	1510	7.0679	1807	6.6315	1441
ARHGEF5	7.40323	1586	7.88665	1508	7.82576	1438	7.79382	1605	7.32853	1355	7.91568	1669	7.5111	1531	7.00829	1641	7.20386	1437
ARHGEF6	0.225966	45	0.35595	63	0.280048	48	0.356349	69	0.347968	59	0.323925	63	0.242232	45	0.236822	51	0.263032	48
ARHGEF7	12.6907	2113	14.2744	2034	15.2127	1983	14.0403	2360	14.751	2089	14.7027	2238	13.1204	1918	13.9421	2540	13.1005	2031
ARHGEF9	4.13384	824	4.39845	693	4.09875	693	3.85213	733	4.78872	756	4.7324	878	3.5713	662	5.00378	1014	4.64645	834
ARID1A	17.5041	5772	17.0802	4913	19.1096	4773	18.4444	5322	15.687	4495	16.9048	5505	15.962	4983	19.5069	6315	17.956	4980
ARID1B	11.0979	3938	11.6978	3604	12.4503	3517	12.4012	4008	11.7543	3418	12.6175	4164	11.6036	3902	12.8294	4705	11.2977	3815
ARID2	9.24654	3073	9.32333	2835	9.30933	2622	9.02311	2978	7.75696	2218	8.14073	2671	8.17264	2558	8.96534	3192	8.49219	2628
ARID3A	1.91243	447	2.31241	474	2.6615	507	2.47951	585	2.81379	567	3.2797	723	2.68712	573	3.25134	803	2.92966	633
ARID3B	7.31485	1242	7.35958	1114	7.64297	1110	7.47858	1250	7.51707	1095	7.08919	1183	7.24515	1150	7.73197	1431	6.77757	1071
ARID3C	0.023725	3	0.042007	4	0.085446	7	0	0	0.058314	4	0.048685	4	0	0	0.073983	7	0.009568	1
ARID4A	9.84031	2062	9.88481	1765	10.3887	1767	9.38624	1930	10.733	1779	9.36095	1807	9.60642	1814	8.97487	2064	9.07069	1815
ARID4B	16.6097	3703	15.4114	3152	16.2869	3146	16.8633	3690	15.9664	2933	16.1963	3379	15.6621	3223	16.2137	3871	16.3846	3273
ARID5A	3.02504	256	3.0431	236	3.85605	287	3.57409	299	3.2508	240	3.77505	321	3.39255	279	3.09128	296	3.65492	297
ARID5B	11.4416	3392	12.1611	3212	11.2908	2887	11.4105	3374	9.94055	2514	9.84214	2860	9.46368	2620	10.2436	3305	10.3087	2844
ARIH1	7.42154	6315	7.28231	5513	7.51846	5256	7.76054	6351	7.19732	5263	7.10851	5900	7.46572	5888	7.56854	6849	7.65015	5977
ARIH2	16.5351	2700	17.189	2466	17.0624	2314	17.0193	2680	19.6644	2723	18.2658	2882	22.8787	2676	18.0779	3145	17.098	2670
ARL1	14.1397	1750	14.4372	1560	14.281	1411	14.2184	1686	12.6181	1324	13.3237	1565	13.5159	1480	13.0227	1728	15.302	1660
ARL10	2.60074	584	3.15851	567	3.0589	560	2.89209	647	2.76667	622	2.88452	729	2.33409	517	2.52977	743	2.85902	635
ARL11	0	0	0	0	0.020255	3	0	0	0	0	0	0	0	0	0.012847	2	0.030222	5
ARL13A	0.598144	37	0.352345	19	0.58335	31	0.422407	26	0.597466	32	0.483193	30	0.440586	26	0.460325	31	0.508098	29
ARL13B	3.83992	593	3.96383	525	3.79276	484	3.93049	592	3.12488	405	3.29575	505	3.58451	524	3.37855	565	3.93446	548
ARL14	14.8263	768	14.171	656	17.7615	785	15.7093	803	17.3033	767	17.2851	878	17.0125	822	18.0723	1018	18.3945	884
ARL14EP	12.3431	1082	13.9925	1051	14.7789	1075	12.8247	1148	12.4115	975	10.8472	1002	12.4028	1046	11.6943	1173	12.2769	1044
ARL14EPL	0.775438	60	1.00175	56	0.601434	40	0.725081	55	1.05636	59	1.28058	74	1.05129	76	0.847504	71	0.683475	48
ARL15	2.59798	341	2.4699	295	2.7914	314	2.71917	359	2.31603	260	2.91536	382	2.61365	324	2.38552	346	2.53925	316
ARL16	8.77515	279	9.36529	276	7.80921	219	8.1137	275	7.0972	200	8.59226	271	7.90759	244	8.72819	297	6.41737	206
ARL17A	9.40868	1243	10.6435	1220	10.6718	1194	9.6531	1192	9.76542	1040	9.49412	1203	10.7067	1237	9.35005	1242	8.67466	1036
ARL17B	7.59528	1146	7.54275	966	6.84287	943	6.79703	1030	6.82637	916	7.62164	981	6.92315	879	7.09572	1142	7.36041	996
ARL2	24.0532	882	23.0977	768	21.8984	690	22.9084	838	28.2618	887	25.2595	912	27.1304	946	25.9634	1042	27.0473	928
ARL2-SNX15	0.077447	8	0	0	0	0	0.164248	16	0.009323	1	0	0	0.140952	13	0.043315	5	0.101609	10
ARL2BP	18.7672	1475	11.2438	788	18.0726	1215	10.0425	774	16.7995	1127	8.87249	681	10.2771	751	8.9483	757	8.16038	593
ARL3	2.65362	409	2.571	354	2.53686	334	3.0667	466	3.09314	408	2.35415	356	2.6067	375	2.65988	446	2.72446	390
ARL4A	18.8592	1524	15.2115	1291	15.6193	1256	18.6054	1601	15.5003	1262	16.4918	1382	16.3743	1398	19.2804	1674	17.9464	1454
ARL4C	4.7714	767	4.91158	704	5.06906	697	5.0714	805	7.51285	1034	7.26674	1147	8.10026	1214	7.94021	1389	8.48275	1262
ARL4D	14.9024	944	13.7365	778	14.2603	772	16.5088	1033	16.9308	919	17.8021	1107	18.5676	1098	17.2216	1188	17.3415	1020
ARL5A	10.5722	1892	10.6459	1606	11.0238	1561	10.8336	1779	10.766	1663	12.6298	2021	11.5062	1913	12.1533	2243	12.3418	2056
ARL5B	14.1747	4080	14.4278	3710	15.3151	3765	14.0961	4005	12.0716	2976	11.7467	3319	11.5323	3097	11.6456	3648	12.1649	3251
ARL5C	0	0	0	0	0	0	0	0	0	0	0	0	0	0	0	0	0	0
ARL6	2.48989	348	2.64215	335	2.79515	323	2.5256	324	2.50097	309	2.93174	389	2.91998	372	2.62006	383	3.27676	431
ARL6IP1	98.8943	9031	86.7378	7085	83.784	6545	92.8947	8380	76.1254	5958	74.9595	6721	77.6238	6620	76.3584	7594	82.9099	7029
ARL6IP4	46.9629	1958	44.5978	1717	45.519	1597	47.6065	1948	47.3278	1688	48.4798	2012	51.1589	1991	47.9179	2162	49.4469	1979
ARL6IP5	74.417	6370	69.9828	5354	70.1609	5125	77.2076	6517	67.0067	4899	67.1863	5641	72.0938	5755	66.2098	6168	73.5404	5837
ARL6IP6	9.47377	1009	8.94638	856	10.1489	875	8.58122	888	10.1199	985	8.95378	983	11.0157	1092	9.34738	1089	11.6657	1065
ARL8A	6.63816	459	6.99654	426	6.59013	396	6.79728	462	6.12913	364	6.95764	476	6.87157	446	5.9335	450	6.8575	426
ARL8B	49.5726	5818	49.7572	5231	49.1563	4943	53.7327	6240	48.5346	4885	47.5911	5496	50.4379	5522	48.7921	6244	50.5821	5529
ARL9	0	0	0.100963	6	0.085462	5	0	0	0	0	0.023843	2	0	0	0	0	0	0
ARMC1	12.7112	1526	10.4626	1127	11.337	1142	11.4076	1354	10.258	1059	11.2774	1334	12.2235	1365	10.898	1426	12.5909	1406
ARMC10	21.555	1863	18.7432	1586	22.2183	1605	21.7602	1935	21.8777	1742	22.1314	1828	24.0404	1901	21.278	2114	21.9756	1882
ARMC12	0	0	0.065751	4	0.077542	4	0.128561	7	0.054849	3	0.131344	7	0	0	0.067854	4	0.096734	5
ARMC2	0.723054	69	0.674615	74	1.00469	73	0.906543	84	0.70362	54	0.583372	48	0.987007	82	0.907309	84	0.731323	48
ARMC3	0	0	0	0	0	0	0.020753	2	0	0	0	0	0	0	0	0	0	0
ARMC5	4.9113	774	4.60646	608	4.78805	671	4.0254	611	4.56616	619	4.70895	750	4.57109	633	4.39374	766	4.48724	682
ARMC6	3.61259	351	3.41712	289	3.59594	291	3.62739	334	2.94008	243	3.1999	302	4.00471	323	3.64671	379	3.62779	318
ARMC7	3.70176	288	3.43922	245	3.43209	221	3.01273	238	3.70567	238	2.73767	225	3.36131	239	2.27271	205	2.76603	207
ARMC8	10.1586	1642	11.75	1581	11.3393	1492	11.3839	1768	11.7801	1371	10.5401	1585	10.5752	1530	10.5623	1784	11.8182	1573
ARMC9	1.69345	357	1.79112	304	1.83167	343	1.73423	343	1.7377	300	1.55583	374	1.35817	323	1.76442	417	1.72567	306
ARMCX1	0.116693	10	0.068146	6	0.152175	12	0.197377	17	0.096262	8	0.158711	14	0.099859	8	0.192903	18	0.129659	11
ARMCX2	1.10606	114	1.36835	127	1.54308	137	1.32879	140	1.56448	132	1.66554	162	1.34453	141	1.48931	163	1.23204	123
ARMCX3	21.077	2528	24.8198	2625	23.9948	2491	22.9892	2779	21.8006	2290	20.9691	2548	22.4619	2564	23.1525	3104	22.372	2593
ARMCX4	3.11069	613	3.07403	576	3.17761	542	3.02813	617	3.49029	601	3.35186	664	3.30313	600	3.24403	653	4.06283	674
ARMCX5	7.24221	866	6.07699	682	6.42897	656	6.15193	729	5.99326	625	5.8146	728	6.02866	692	6.50182	846	6.16987	698
ARMCX5-GPRASP2	0.755822	170	1.42482	286	0.20995	41	0.155412	35	0.770709	148	0.130773	29	0.470057	99	0.810755	198	0.188834	40
ARMCX6	15.7743	844	16.7173	799	14.2185	679	17.2075	875	16.3929	735	16.3628	855	17.657	901	17.1668	966	15.6629	818
ARMH1	0.379823	25	0.408693	31	0.332751	15	0.60172	30	0.398136	26	0.394042	35	0.249209	21	0.441623	35	0.637946	37
ARMH2	0	0	0	0	0	0	0	0	0	0	0	0	0	0	0	0	0	0
ARMH3	6.41034	1026	6.52643	930	6.34927	873	6.86747	1085	6.44014	883	6.27048	1004	5.97624	914	6.75227	1170	6.83874	1022
ARMH4	5.43748	289	4.77507	231	4.82205	201	4.94183	259	4.88356	217	3.97418	227	5.19299	288	4.54581	256	4.73589	223
ARMS2	0.043249	2	0.129534	4	0	0	0.152403	5	0	0	0	0	0.065506	3	0.05709	3	0.105205	4
ARMT1	21.3237	2040	19.7454	1683	21.6973	1765	22.2922	2106	18.976	1554	18.6768	1746	20.3346	1818	17.8957	1867	20.7969	1851
ARNT	12.2513	2185	12.1928	1908	12.4177	1869	11.6767	2074	10.2047	1601	11.5918	1980	10.2135	1748	11.3644	2252	12.5935	1942
ARNT2	0.980523	264	1.01996	245	1.0926	251	1.27272	329	1.1695	270	1.33139	351	0.97709	245	1.3887	396	1.17799	294
ARPC1A	70.9601	4468	68.5295	3864	65.8143	3526	75.8126	4724	72.5118	3909	76.47	4735	75.2266	4425	73.4877	5043	76.3009	4482
ARPC1B	97.487	5905	88.4274	4816	89.4496	4714	92.862	5594	96.1526	5010	101.417	6013	107.664	6170	95.8784	6316	107.556	6059
ARPC2	181.831	9869	179.196	8682	174.359	8351	192.838	10640	191.769	8947	190.367	10139	197.795	10026	195.211	11865	206.095	10353
ARPC3	118.139	4395	116.197	3871	114.171	3598	124.024	4561	121.396	3902	118.183	4328	125.56	4376	119.187	4862	125.673	4370
ARPC4	32.8418	1851	34.665	1729	34.6608	1678	39.0883	2168	37.1977	1780	36.8989	2052	39.1089	2061	40.1573	2448	37.7385	1965
ARPC4-TTLL3	1.5769	56	2.44697	75	2.06078	62	1.99786	73	1.36109	43	0.360483	13	1.61652	55	1.35779	52	1.74642	59
ARPC5	48.2284	5516	56.975	4591	47.7019	4314	43.6835	5397	33.3082	3992	39.9784	4767	40.0034	4641	38.9751	5335	29.1156	4824
ARPC5L	28.3578	1716	28.24	1572	28.0625	1465	30.1019	1806	29.4226	1512	28.6949	1720	31.577	1771	28.2772	1851	29.9291	1715
ARPIN	11.6058	3268	10.4311	2589	11.0359	2548	10.1003	2815	10.29	2495	10.9214	3050	9.83687	2566	10.4263	3202	10.5815	2764
ARPIN-AP3S2	1.23598	119	1.03815	88	1.23045	99	1.02065	95	0.964409	81	0.568935	50	0.756229	70	0.845451	90	1.18317	104
ARPP19	37.5698	7678	32.2662	6074	33.9023	6048	35.6975	7389	28.7358	5158	30.3781	6195	31.6409	6148	29.7448	6775	31.8095	6163
ARPP21	0	0	0	0	0	0	0	0	0	0	0	0	0	0	0	0	0	0
ARR3	0.187898	10	0.133105	7	0.175887	8	0.130385	7	0.150969	7	0.100777	6	0.159883	8	0.076833	5	0.181725	7
ARRB1	1.69468	400	1.5992	323	1.45565	302	1.55284	370	1.67428	309	1.54109	367	1.67138	322	1.61466	369	1.54727	321
ARRB2	5.69586	388	6.12307	347	6.35671	350	7.41115	399	6.62594	343	6.0177	396	5.79788	350	5.92237	425	6.10291	354
ARRDC1	28.7853	2162	33.2504	2162	33.5576	2098	28.5746	2087	29.4815	1915	30.4856	2223	32.0173	2162	29.8629	2498	28.946	1958
ARRDC2	11.5408	1142	13.4526	1174	12.6957	1057	12.2984	1208	15.6058	1319	14.2021	1380	13.6761	1261	16.3205	1601	14.41	1325
ARRDC3	39.7186	6658	40.2506	6019	41.4396	5968	52.7908	8774	54.1193	7772	55.7742	9182	51.456	8083	53.2677	9664	58.1303	9068
ARRDC4	11.2517	1835	12.8515	1873	14.0394	1956	11.7582	1893	11.6434	1627	11.8029	1889	11.1245	1693	11.8817	2109	11.2921	1710
ARRDC5	0	0	0	0	0	0	0.044287	3	0.032487	2	0.07918	6	0.055531	4	0.053048	4	0	0
ARSA	10.4346	1564	10.4053	1441	11.1281	1450	8.63241	1340	9.83128	1306	10.1065	1534	10.719	1539	9.71514	1684	9.64174	1400
ARSB	1.96103	377	1.75316	299	1.85842	289	1.58716	292	1.27456	212	1.2807	243	1.52235	270	1.47142	295	1.6402	291
ARSD	7.02392	1375	6.42376	1116	6.73964	1114	6.39981	1257	5.87492	983	6.07982	1194	5.60021	1056	6.78354	1437	5.92665	1086
ARSF	0.178749	16	0.074271	6	0.083259	7	0.09698	9	0.053287	4	0.116541	10	0	0	0.065416	7	0.098919	8
ARSG	0.463322	87	0.397784	67	0.489359	78	0.520484	96	0.411742	66	0.247261	46	0.607147	94	0.485251	88	0.573002	100
ARSH	0	0	0.022469	2	0.047007	5	0	0	0	0	0.044045	5	0.01707	2	0.016171	2	0.043251	5
ARSI	0.638274	80	0.834755	94	0.802724	86	0.599403	74	1.2148	131	1.0118	125	1.08236	127	1.05878	144	0.923705	108
ARSJ	3.04521	517	2.89692	450	3.39302	504	2.41894	405	2.73807	411	2.84285	484	2.9433	487	3.48691	607	2.94273	487
ARSK	3.20653	322	3.26124	326	3.49343	322	3.27765	360	3.30885	326	3.28431	374	3.72786	398	2.74052	356	3.08006	314
ARSL	0.199672	18	0.093285	9	0.039204	5	0.164244	15	0.017265	2	0.105472	7	0.114514	12	0.069076	9	0.184254	18
ART1	0	0	0.030252	2	0	0	0.02482	2	0.050427	3	0.034745	2	0	0	0.033656	2	0	0
ART3	0	0	0.057968	4	0	0	0.070044	4	0	0	0	0	0	0	0.029032	3	0	0
ART4	0	0	0	0	0	0	0.01464	3	0	0	0	0	0	0	0	0	0	0
ART5	0	0	0	0	0	0	0	0	0	0	0	0	0	0	0	0	0	0
ARTN	7.19639	290	6.49372	272	6.28445	257	5.77623	274	7.82179	312	6.59121	281	6.59142	295	7.76513	397	6.73605	303
ARV1	7.95044	440	7.43567	369	6.7387	328	8.05059	417	7.8668	380	7.51486	412	8.17993	420	6.74864	395	9.12602	446
ARVCF	4.52398	602	4.48315	574	5.33999	556	4.40974	628	3.99182	482	4.16495	583	4.79894	605	4.33587	682	4.35501	569
ARX	0	0	0	0	0	0	0	0	0	0	0	0	0	0	0	0	0	0
AS3MT	0	0	0	0	0	0	0	0	0	0	0	0	0	0	0	0	0	0
ASAH1	38.565	3898	40.155	3629	38.9105	3351	37.3476	3777	35.3761	2993	34.6056	3518	32.8944	3224	34.14	3936	36.637	3398
ASAH2	0.250827	73	0.338154	87	0.377715	93	0.273134	78	0.303405	75	0.311683	89	0.527073	92	0.595483	122	0.192143	52
ASAH2B	3.46648	660	2.96413	524	2.75507	492	2.93167	550	2.29113	401	2.77368	544	2.52185	462	3.34964	657	2.64975	499
ASAP1	20.5305	4995	21.7211	4615	22.1644	4539	21.4073	5258	19.0025	4028	20.3546	4793	18.1295	4194	21.1371	5616	22.0824	4397
ASAP2	9.62993	2183	9.1172	1844	8.96089	1732	9.76466	2185	9.61039	1860	11.0299	2454	9.88378	2088	10.1787	2510	10.23	2158
ASAP3	8.68431	1313	9.44824	1274	10.7003	1297	9.30003	1361	9.14684	1197	9.79355	1403	9.04457	1248	9.50411	1559	8.89183	1230
ASB1	5.14997	1346	5.4172	1243	5.40754	1206	5.07487	1291	5.5333	1225	5.12565	1313	5.78412	1356	5.46662	1539	5.43593	1309
ASB10	0	0	0.030642	2	0	0	0	0	0	0	0	0	0	0	0	0	0	0
ASB11	0	0	0	0	0	0	0	0	0	0	0	0	0	0	0	0	0	0
ASB12	0.061612	4	0	0	0	0	0.079671	5	0.026168	2	0	0	0	0	0	0	0.028807	2
ASB13	7.807	860	7.37298	721	7.169	658	7.59413	823	7.90665	747	7.80584	844	7.26819	729	8.06283	944	7.23379	733
ASB14	0.235348	31	0.320264	37	0.476716	53	0.320097	41	0.284273	32	0.282956	36	0.351044	42	0.368979	52	0.317978	38
ASB15	0.018142	4	0.025818	5	0	0	0	0	0	0	0	0	0.011043	2	0	0	0	0
ASB16	2.15484	186	2.2459	173	1.83121	135	1.70713	145	1.92281	142	2.28727	194	2.07283	167	2.04944	192	1.7127	137
ASB17	0	0	0	0	0	0	0	0	0	0	0	0	0	0	0	0	0	0
ASB18	0	0	0	0	0	0	0	0	0	0	0	0	0	0	0	0	0	0
ASB2	0.286879	32	0.323872	32	0.330416	32	0.337727	38	0.48151	46	0.189272	21	0.28917	30	0.505558	62	0.392858	40
ASB3	7.66537	663	8.12325	627	8.3674	617	8.61565	727	7.81086	575	8.35352	719	8.57349	686	7.8052	715	7.38528	598
ASB4	0.759409	79	1.04733	84	0.759132	67	0.933511	64	0.899599	51	0.884582	70	0.722075	73	0.910418	85	1.16438	96
ASB5	0	0	0	0	0	0	0	0	0	0	0	0	0	0	0	0	0	0
ASB6	11.233	2070	11.3251	1870	11.08	1744	10.48	1913	10.9437	1733	9.65725	1752	11.4746	1946	11.6494	2338	10.7931	1852
ASB7	7.85232	1541	8.32287	1460	7.91466	1321	8.52984	1654	7.02866	1180	7.3218	1409	7.36007	1346	7.61228	1599	7.70788	1411
ASB8	10.2554	871	9.48846	746	10.4738	735	10.2707	901	8.27084	597	9.19633	777	8.9131	742	9.3212	886	8.82442	722
ASB9	0.478416	32	0.636046	40	0.661722	40	0.603075	42	0.462028	26	0.53251	36	0.310225	24	0.533909	42	0.614234	38
ASCC1	0.182001	17	0.140934	12	0.174834	14	0.230424	21	0.027766	3	0.096864	10	0.112241	11	0.148982	15	0.032194	3
ASCC2	16.6871	1801	17.7207	1723	17.8913	1663	18.3793	1983	21.3388	2001	20.8674	2248	21.59	2217	20.084	2382	20.9087	2109
ASCC3	22.8729	7196	21.7414	6101	22.4521	6013	22.9108	7080	20.9951	5627	20.2894	6291	20.6312	6025	21.768	7473	21.5389	6288
ASCL1	0	0	0	0	0	0	0	0	0	0	0	0	0	0	0	0	0	0
ASCL2	0.551959	33	0.476311	26	0.286241	15	0.438215	26	1.07326	55	0.537295	32	0.77298	43	0.800473	52	0.97324	54
ASCL3	0.079469	3	0	0	0	0	0	0	0	0	0	0	0	0	0	0	0	0
ASCL4	0	0	0	0	0	0	0	0	0	0	0	0	0	0	0	0	0	0
ASCL5	0.048702	4	0.028213	3	0.028652	3	0	0	0.061615	5	0.065661	6	0	0	0	0	0	0
ASDURF	0.034622	3	0.038966	2	0.347444	9	0.145566	5	0.200311	6	0.094543	3	0.169814	5	0.176724	5	0.142359	5
ASF1A	8.12456	794	8.09378	707	7.55591	631	6.15925	595	6.74176	565	6.92562	665	7.54118	688	7.09002	754	7.72646	701
ASF1B	9.63167	647	6.84699	413	7.5656	435	8.40764	554	7.47046	425	7.28374	480	7.78271	488	7.81779	573	9.07362	567
ASGR1	0.754428	35	0.768438	30	0.657386	25	0.845487	42	0.744404	30	0.732054	30	0.718939	29	0.774321	42	0.919543	37
ASGR2	0	0	0	0	0	0	0	0	0	0	0	0	0	0	0	0	0.03299	2
ASH1L	11.6639	5538	11.2551	4639	12.0472	4636	10.9113	5090	10.5267	4267	10.5133	4877	9.79922	4220	10.8192	5427	10.2019	4479
ASH2L	13.3513	1513	12.4923	1288	12.5868	1234	13.1712	1473	13.727	1239	12.8113	1430	12.5643	1340	12.4135	1505	13.2529	1395
ASIC1	2.85469	447	3.301	463	3.14505	421	2.92555	453	3.2081	428	3.36154	517	3.06259	447	3.30416	560	2.775	404
ASIC2	0	0	0	0	0.024528	3	0	0	0	0	0	0	0.017976	3	0.089825	2	0	0
ASIC3	0.065409	6	0.108021	9	0.03476	3	0.035276	4	0.055336	5	0.042836	4	0.065242	6	0.100361	10	0.048656	5
ASIC4	0	0	0.035992	4	0	0	0.027145	3	0.025667	3	0.016382	2	0.019454	2	0	0	0	0
ASIC5	0	0	0	0	0	0	0	0	0	0	0	0	0	0	0	0	0	0
ASIP	0.10174	3	0.147752	4	0.067894	2	0	0	0.071583	2	0.157571	5	0.10932	3	0.345901	10	0	0
ASL	10.5771	709	9.23345	565	9.09957	535	10.4365	676	11.0354	622	9.99794	678	10.5547	680	10.3935	769	10.1644	657
ASMT	0	0	0	0	0	0	0	0	0	0	0.042115	3	0	0	0	0	0	0
ASMTL	0.677186	53	0.802491	59	0.85388	58	0.82674	63	1.18276	76	1.30899	102	0.788679	58	1.14273	97	0.883331	63
ASNS	3.01849	271	3.47911	271	3.43901	259	3.7247	319	2.96394	231	3.31409	293	4.21871	354	3.33453	323	4.41779	358
ASNSD1	8.0836	777	8.34731	723	7.18373	584	7.46302	709	7.55345	624	8.08771	757	7.82436	695	8.40192	883	8.3647	744
ASPA	0.018135	4	0.043528	7	0	0	0.006237	2	0.023226	5	0	0	0	0	0.053831	10	0.019799	4
ASPDH	0.372897	16	0.644718	24	0.489299	16	0.399326	17	0.42838	16	0.426239	18	0.532969	19	0.502458	22	0.31923	13
ASPG	0.050432	11	0.067983	11	0.22692	23	0.075396	15	0.033513	6	0.058866	11	0.047425	9	0.076812	16	0.035146	7
ASPH	136.606	21013	128.64	17851	127.363	17641	123.875	18895	119.782	15977	125.167	18814	119.262	17635	122.788	20661	124.676	18226
ASPHD1	13.5533	850	14.4245	812	14.0257	728	11.6012	697	14.6191	789	15.3352	926	15.3421	882	13.8673	954	14.9697	825
ASPHD2	0.248782	34	0.466201	57	0.22582	27	0.438498	59	0.725849	85	0.452279	61	0.326049	42	0.593606	88	0.381046	48
ASPM	7.0133	3059	5.0052	1911	5.1447	1824	5.31889	2190	3.68611	1337	3.76329	1591	3.91438	1469	3.86755	1760	4.17569	1660
ASPN	0.034025	4	0.044411	4	0.037407	4	0.007585	1	0.058403	5	0.020553	3	0.079786	8	0	0	0.043327	4
ASPRV1	0.093218	6	0.260948	15	0.321731	18	0.180342	12	0.232344	13	0.178215	11	0.257051	15	0.261806	18	0.384147	23
ASPSCR1	8.60132	540	9.4643	524	8.30471	477	7.26806	486	8.52797	448	8.3583	546	8.41348	538	7.77339	583	8.64698	535
ASRGL1	0.054876	5	0	0	0.050465	5	0.048323	5	0.078019	5	0.069541	7	0	0	0.079913	8	0	0
ASS1	125.748	7698	134.245	7381	134.268	7043	128.292	7747	131.5	6919	128.328	7697	124.126	7103	125.708	8323	127.978	7302
ASTE1	3.24471	314	3.07725	275	3.01535	257	2.58043	243	2.92413	233	2.87535	289	2.59421	239	2.88231	307	2.77546	275
ASTL	0.019981	2	0	0	0.024368	3	0	0	0	0	0	0	0	0	0	0	0.022421	3
ASTN1	0	0	0	0	0	0	0	0	0.008149	3	0	0	0	0	0	0	0	0
ASTN2	0.012243	4	0	0	0.02372	6	0.015117	5	0	0	0.082598	11	0.020913	6	0.015199	5	0.026845	7
ASXL1	24.1847	5571	25.4191	5085	26.9578	5211	26.0676	5706	27.0553	5306	33.4154	5945	31.9469	5479	26.1004	6685	25.1591	5604
ASXL2	5.87678	3031	5.48426	2528	6.15097	2482	5.68741	2896	5.03668	2226	5.06314	2562	5.05438	2423	5.32204	2988	5.39667	2441
ASXL3	0.01251	6	0.008881	4	0.009918	4	0.034226	16	0	0	0.008603	4	0.007718	4	0.014038	8	0.024929	11
ASZ1	0	0	0	0	0	0	0	0	0	0	0	0	0	0	0	0	0	0
ATAD1	18.6959	3176	19.4289	2827	17.1783	2568	18.1881	2976	17.9114	2559	18.9548	3050	18.201	2816	18.595	3189	20.714	2971
ATAD2	24.3361	5418	19.2361	3827	18.5683	3523	19.8067	4354	17.1791	3277	16.7032	3649	17.2472	3582	16.7949	4070	19.541	4038
ATAD2B	3.51728	1091	3.78477	1010	4.3144	1071	3.30285	1034	4.13814	958	3.24655	1003	3.19843	948	3.45466	1135	3.40946	1009
ATAD3A	12.1202	1202	12.0028	1065	12.0086	1016	11.3025	1096	12.6092	1074	12.4909	1216	13.2849	1226	13.6447	1469	13.0269	1194
ATAD3B	5.39153	816	5.83664	792	5.91899	776	5.85018	875	6.10555	802	6.04995	917	7.54343	1078	5.62671	956	5.92284	860
ATAD3C	0.16834	27	0.20948	30	0.177038	24	0.285787	44	0.212057	29	0.183222	28	0.192748	28	0.230078	39	0.179365	26
ATAD5	3.79636	1025	3.24671	784	3.14211	730	2.62516	706	2.39606	567	2.30853	615	2.45326	620	2.42166	723	2.7569	699
ATAT1	4.5306	323	5.1022	322	6.17442	346	5.59338	367	5.29784	326	5.12225	379	4.18556	274	5.83674	401	5.41923	347
ATCAY	0.01016	3	0	0	0.011759	3	0	0	0.011701	2	0	0	0	0	0	0	0	0
ATE1	6.70195	1317	6.47289	1090	7.12793	1183	6.73246	1315	5.76881	978	6.5961	1261	6.40367	1165	6.44372	1385	6.70194	1224
ATF1	10.1366	943	9.61961	807	8.90322	712	8.60057	792	9.89419	795	10.2136	944	10.8931	956	10.6731	1095	10.835	949
ATF2	9.66629	1513	9.58568	1314	9.25614	1245	9.6123	1432	9.10856	1205	10.6949	1505	11.0074	1522	9.9442	1636	10.4694	1505
ATF3	1.62378	119	2.28767	144	2.50152	131	1.8394	139	2.32448	137	2.19523	155	2.03275	131	1.97704	157	1.46963	106
ATF4	125.173	7636	128.315	7110	130.705	6795	126.738	8560	153.534	8113	160.469	8873	162.801	9040	144.292	9983	158.348	8571
ATF5	16.8686	1253	16.0719	1074	15.8821	991	17.0802	1218	12.6379	804	15.2844	1090	15.7792	1081	14.9158	1209	15.4998	1066
ATF6	12.2293	3400	12.0783	2963	11.3162	2717	11.8593	3190	11.0767	2630	11.1423	3000	10.9349	2832	11.9663	3581	10.8292	2820
ATF6B	27.5972	2840	27.9553	2559	27.1813	2380	23.5715	2383	26.9011	2373	28.1005	2832	26.1293	2514	27.9984	3144	27.4603	2616
ATF7	9.5387	2225	9.45677	1965	8.75849	1775	9.5163	2190	10.0137	1969	10.052	2349	9.51091	2100	10.1056	2616	9.70387	2184
ATF7-NPFF	0.402034	26	0	0	0.735739	41	0.415794	27	0.607835	34	0.502202	32	0.444088	27	0.578567	41	0.456288	28
ATF7IP	19.4468	6574	19.3466	5773	19.6316	5738	19.7272	6580	18.5293	5362	19.3516	6448	18.361	5805	19.5436	7303	19.2716	6043
ATF7IP2	2.01743	196	1.90941	179	2.26203	195	2.03596	224	3.06793	196	1.66536	196	2.10541	197	2.51602	259	2.55828	214
ATG10	4.93676	388	5.54263	395	6.64064	392	5.75504	456	6.05091	388	5.82893	495	4.89199	367	4.91621	444	5.65961	432
ATG101	14.5007	831	16.4235	817	14.5609	698	15.5897	841	14.1699	675	15.9683	889	15.6709	830	16.694	1018	15.4249	797
ATG12	28.5544	2997	30.5118	2896	29.5665	2632	26.1378	2955	26.8626	2438	26.9857	2808	25.781	2697	25.9629	3045	28.3868	2845
ATG13	28.1294	4222	25.9232	3548	26.7062	3448	26.268	3917	25.3937	3321	25.7769	3812	25.0442	3542	26.2613	4297	24.4002	3471
ATG14	14.1873	2685	15.3578	2597	15.5062	2507	14.8014	2766	15.8321	2567	14.6963	2730	14.2671	2520	15.1576	3122	14.7979	2600
ATG16L1	7.85667	1020	8.57194	998	8.19105	909	8.71458	1132	9.01286	1007	8.66852	1111	8.54387	1041	8.73247	1241	8.62745	1046
ATG16L2	15.2695	1276	15.0239	1133	15.5012	1093	10.661	952	11.4285	855	12.6582	1124	10.9969	955	12.3431	1135	12.0903	962
ATG2A	11.7044	2960	13.63	3076	14.2678	3060	11.5509	2847	15.4751	3250	14.0136	3467	14.1079	3310	14.9717	4111	13.1452	3043
ATG2B	7.57553	2975	7.33852	2715	7.49653	2657	6.14459	2819	6.01493	2510	6.39362	2708	5.83613	2616	6.17354	3113	6.21353	2681
ATG3	20.0092	1765	18.2649	1482	18.9921	1377	21.5561	1773	18.8733	1428	19.856	1759	19.8714	1612	17.482	1782	19.432	1699
ATG4A	6.59542	566	6.95892	536	6.22228	453	7.38661	637	6.33821	460	6.81573	555	6.6481	524	6.66285	631	7.05493	560
ATG4B	16.5383	1661	15.2845	1418	15.9272	1354	14.8618	1531	17.4971	1557	16.7411	1676	16.5281	1612	17.0201	1881	15.9125	1456
ATG4C	3.38641	390	3.72426	383	3.18784	321	3.81087	445	3.82515	386	3.73755	427	3.91435	426	3.58247	446	3.68394	402
ATG4D	11.9102	887	12.3551	805	12.8308	808	10.6254	729	10.5108	670	9.81853	733	11.9072	768	11.4127	919	10.757	724
ATG5	11.4431	1417	11.163	1228	10.7693	1149	12.3529	1503	11.731	1239	12.03	1458	11.8691	1362	11.6228	1540	12.442	1435
ATG7	7.41886	1346	6.94078	1060	6.22947	957	7.83716	1196	7.46407	1145	7.3171	1321	6.51651	1194	7.36421	1261	6.71945	1175
ATG9A	22.1026	3337	21.6043	2876	23.4837	2983	20.7721	3044	21.442	2710	21.2753	3066	19.8355	2736	21.5554	3448	21.2472	2969
ATG9B	1.15605	188	1.43725	206	1.5085	194	1.15617	173	1.86107	270	1.78052	289	2.1206	307	2.04993	353	1.52642	206
ATIC	23.6584	1944	22.2349	1592	22.2571	1558	26.0582	2037	23.9918	1644	23.1286	1818	25.3553	1917	23.3036	2077	25.9677	1935
ATL1	1.39693	142	1.08697	99	1.58542	133	1.47183	145	1.37118	116	1.69168	173	1.52836	144	1.4214	208	1.62822	155
ATL2	23.6913	3258	23.5656	2933	24.0103	2788	25.0132	3287	25.2258	2644	23.2831	2909	25.0253	2901	23.5387	3452	25.8382	3080
ATL3	27.2868	7273	24.0107	5850	25.1971	5744	26.162	6830	23.0486	5293	22.9936	6068	22.5888	5736	23.33	6904	23.3809	5926
ATM	8.44895	3681	8.63827	3183	8.13806	3008	7.58248	3394	7.5289	2806	7.49385	3153	7.46926	3084	7.80772	3684	7.49051	3207
ATMIN	13.1444	2573	12.8929	2252	12.7904	2141	13.7484	2665	12.3799	2092	12.5643	2449	12.5184	2295	12.6537	2713	13.6312	2469
ATN1	21.3447	4029	22.1391	3734	21.1762	3414	20.3825	3798	19.5524	3162	21.4308	3971	19.863	3498	21.909	4501	19.3998	3392
ATOH1	0	0	0	0	0	0	0	0	0	0	0	0	0	0	0	0	0	0
ATOH7	0.022634	2	0	0	0	0	0	0	0.038293	2	0.122544	8	0	0	0	0	0.109656	7
ATOH8	0.107219	23	0.134105	24	0.112068	19	0.109663	24	0.236038	38	0.123403	28	0.205743	43	0.292705	59	0.118643	25
ATOSA	19.793	3479	19.5627	3057	19.8445	2949	19.2051	3278	18.4572	2779	18.2296	3141	17.9673	2877	18.274	3408	18.7939	3023
ATOSB	10.8827	1281	9.49799	1143	9.60369	1223	9.67655	1284	13.3572	1412	12.6887	1604	11.7374	1496	11.931	1771	13.0878	1471
ATOX1	16.7928	606	18.718	511	13.3858	448	22.2923	682	16.9496	508	15.8671	543	20.0931	614	14.6634	572	16.5578	518
ATP10A	0	0	0	0	0	0	0	0	0	0	0	0	0	0	0	0	0	0
ATP10B	0.059081	18	0.204202	37	0.089094	24	0.088403	26	0.068458	18	0.079724	24	0.06862	20	0.082956	18	0.094042	26
ATP10D	5.04339	1256	5.78243	1192	5.0286	1059	5.71305	1291	5.13964	1031	4.89968	1134	4.99221	1101	4.90755	1353	5.30705	1189
ATP11A	10.5198	3477	10.7593	3154	11.1515	3101	16.0587	3354	10.9727	2617	9.71298	2922	9.32796	2507	17.848	3443	15.5346	2658
ATP11B	21.2537	5431	19.635	4478	19.4272	4328	18.7548	4724	19.0564	4186	18.6652	4824	18.0789	4418	19.4808	5362	20.3892	4873
ATP11C	10.0312	2816	10.2348	2555	9.84001	2346	9.34876	2571	8.88108	2126	8.65676	2373	8.79573	2285	8.74284	2620	7.9561	2068
ATP12A	0	0	0	0	0	0	0	0	0	0	0	0	0	0	0	0	0	0
ATP13A1	12.9373	1915	13.1388	1746	14.3792	1845	12.3485	1852	12.8524	1646	13.9357	2045	13.6253	1889	14.1987	2306	12.6175	1770
ATP13A2	11.6663	1802	12.0295	1613	11.6402	1561	10.4828	1593	13.2037	1549	12.1343	1862	13.5761	1784	11.6338	1982	11.3251	1645
ATP13A3	34.2387	10416	33.6385	9080	35.7732	9228	33.0168	9845	28.5878	7467	29.0126	8601	29.5189	8324	29.1778	9592	29.2214	8232
ATP13A4	0.037445	12	0.054643	15	0.050512	13	0.049591	15	0.038978	10	0.049054	15	0.047934	14	0.046248	15	0.041331	12
ATP13A5	0.017377	3	0.031438	5	0.050612	7	0.035459	6	0.025603	4	0.030467	5	0.030378	5	0.033987	6	0	0
ATP1A1	310.789	45432	297.858	38818	306.604	38093	293.352	42292	289.001	36054	283.785	40685	284.743	38777	285.252	45294	279.954	37914
ATP1A2	0	0	0	0	0	0	0.009286	3	0	0	0	0	0	0	0	0	0	0
ATP1A3	0.102393	16	0.055579	8	0.107971	15	0.09362	15	0.103284	14	0.087965	14	0.121915	18	0.104322	18	0.102688	15
ATP1A4	0	0	0.003655	1	0	0	0	0	0	0	0	0	0	0	0	0	0	0
ATP1B1	105.096	9340	103.14	8254	101.068	8364	102.901	9134	98.5758	7537	106.742	9290	97.7773	8930	107.145	10347	106.817	8840
ATP1B2	0	0	0	0	0	0	0.053429	3	0	0	0	0	0	0	0	0	0	0
ATP1B3	93.0769	6776	88.5602	5783	86.5329	5391	92.7049	6661	87.3947	5496	88.0002	6313	96.8573	6685	92.1364	7331	93.7979	6381
ATP1B4	0	0	0	0	0	0	0	0	0	0	0	0	0	0	0	0	0	0
ATP23	2.02648	229	1.92404	206	1.69357	162	2.0276	233	1.83094	169	1.81986	195	1.60092	172	2.0289	267	2.1676	215
ATP2A1	2.02487	180	3.30963	243	2.63623	194	3.09865	278	2.75912	205	1.95005	206	2.02689	165	2.03272	247	1.99213	174
ATP2A2	86.089	27958	104.465	24438	85.495	23546	89.5211	26549	89.6741	20603	79.8764	24175	72.6746	22181	87.4566	27341	72.1063	21843
ATP2A3	0.039406	8	0.071145	13	0.047907	8	0.054767	11	0.046766	8	0.061398	12	0.05373	10	0.062266	14	0.037295	7
ATP2B1	7.57555	2145	8.4075	2116	7.72513	1872	7.78867	2177	7.10949	1727	6.33447	1764	6.77251	1793	6.04824	1867	6.56304	1726
ATP2B2	0	0	0.030437	10	0	0	0.011017	4	0.019131	6	0.016511	6	0	0	0	0	0.017693	6
ATP2B3	0.013673	4	0.009027	2	0.00897	2	0.007164	2	0	0	0	0	0.01128	3	0.011907	4	0.005113	2
ATP2B4	26.5901	8939	26.3421	8017	28.3943	8111	24.9317	8365	22.8569	6752	23.6633	7756	21.7214	6714	24.175	8882	22.8131	7108
ATP2C1	48.7713	8823	47.6771	7783	52.2954	7949	46.9591	8350	43.3417	6741	42.3733	7650	43.8261	7416	43.2083	8696	46.1646	7692
ATP2C2	11.5977	1575	12.5926	1544	12.8767	1504	12.9222	1732	12.3623	1456	11.7581	1567	11.699	1499	12.3569	1849	11.9188	1518
ATP4A	0.011793	2	0	0	0.010171	2	0	0	0	0	0	0	0	0	0	0	0	0
ATP4B	0	0	0	0	0.03889	2	0	0	0	0	0	0	0	0	0	0	0	0
ATP5F1A	52.6587	11779	48.9892	9415	46.7804	9034	137.265	11438	47.8477	9129	47.1959	10519	49.9827	10562	46.2797	11471	49.5997	10353
ATP5F1B	390.836	26778	363.043	22140	355.423	20600	385.899	26133	347.006	20188	346.736	23265	355.733	22670	339.008	25148	365.221	23200
ATP5F1C	92.5777	4023	86.8082	3264	88.7669	3289	102.317	4029	96.4682	3356	88.0594	3746	94.4923	3839	87.0415	4140	94.0203	3796
ATP5F1D	38.074	1402	33.7702	1068	31.2844	964	30.0568	1106	32.9979	1050	35.9378	1250	36.9696	1252	32.9406	1347	36.3171	1195
ATP5F1E	14.0522	1828	13.1789	1482	11.9538	1278	14.7565	1903	12.8119	1390	13.0591	1657	14.5828	1754	12.3409	1784	13.7341	1667
ATP5IF1	55.2523	2042	53.87	1898	48.0196	1788	55.6946	1922	51.7533	1716	57.309	1971	59.3338	1962	55.9188	2149	54.8773	1788
ATP5MC1	21.2719	511	19.0673	411	15.9735	335	17.4414	418	17.8731	369	19.6074	464	21.7194	484	18.7268	489	18.4913	414
ATP5MC2	66.9435	1736	67.4635	1550	58.5562	1291	66.8314	1708	63.3555	1389	69.4047	1752	71.4497	1712	68.7935	1933	78.2554	1850
ATP5MC3	38.6554	3711	38.71	2999	33.8378	2712	39.5108	3555	34.5447	2826	35.5261	3003	36.1964	3278	34.6803	3475	35.6597	3219
ATP5ME	14.1853	178	15.8561	176	12.4454	135	16.4429	202	14.2055	152	15.2333	187	16.1896	190	13.9704	192	14.7491	173
ATP5MF	58.8548	958	54.9217	820	59.438	829	66.176	1053	54.9399	757	56.8906	906	62.1312	952	59.0615	1041	60.8141	901
ATP5MF-PTCD1	0.253786	6	0.232111	5	0.148977	3	0.217735	5	0.303435	6	0.150352	4	0.447033	10	0.313605	7	0.0471	2
ATP5MG	43.1751	2081	43.5989	1711	36.4834	1563	44.8137	2185	35.2296	1554	34.3636	1841	44.9036	2014	37.9471	2128	41.8338	1895
ATP5MGL	0.011019	1	0.065609	2	0.059868	2	0	0	0	0	0	0	0	0	0.019673	1	0	0
ATP5MJ	27.2857	903	24.5327	764	24.4504	719	31.2648	980	25.0615	745	23.6324	860	29.2303	907	25.6655	981	28.8928	868
ATP5MK	30.6824	544	34.1716	505	27.1122	386	34.5338	570	29.1397	430	33.4939	562	36.1776	586	33.9618	637	36.7314	560
ATP5PB	57.1773	5957	50.6151	4731	58.9813	4987	59.6666	5977	57.2521	5017	57.5819	5814	66.0056	6062	58.8136	6320	60.3453	5861
ATP5PD	67.0535	1626	71.3057	1547	68.3498	1420	81.5542	1962	70.8348	1475	74.7566	1787	75.952	1723	70.8597	1871	76.4725	1726
ATP5PF	33.4929	790	32.5904	667	29.1702	603	42.1799	941	32.6734	652	33.0309	776	36.6513	800	32.3637	852	39.3096	867
ATP5PO	79.9278	2411	74.946	2021	72.1262	1858	76.6454	2291	69.1277	1783	75.1046	2228	75.3265	2144	69.3418	2279	75.0782	2110
ATP6AP1	55.9425	6436	72.586	5892	52.0814	5813	46.2109	6331	68.4724	5278	72.9749	6332	55.6284	5843	43.8182	6925	70.9605	5872
ATP6AP2	44.7207	3834	45.6682	3367	45.1266	3241	45.0368	3725	40.9918	2991	45.7271	3611	46.8061	3554	42.4761	3988	47.4119	3508
ATP6V0A1	12.9969	2107	12.1695	1970	12.1623	1890	12.3681	2238	12.4392	1951	12.36	2169	11.4204	2006	13.0651	2528	12.3102	2096
ATP6V0A2	5.07183	1120	5.88825	1042	5.23989	953	5.42893	1119	4.70546	833	5.40612	1109	4.95929	999	5.86598	1321	5.65136	1021
ATP6V0A4	0.103065	13	0	0	0	0	0.057242	8	0.073822	8	0.062757	8	0.060003	8	0.072803	10	0.029724	4
ATP6V0B	55.8224	2872	61.7791	2874	60.5431	2703	61.5066	3039	58.9797	2666	57.3882	2915	62.9613	2987	58.9243	3291	56.915	2720
ATP6V0C	77.9515	3410	68.6013	2678	68.0997	2549	71.8953	3107	70.336	2641	77.1874	3317	78.7399	3222	71.0935	3377	74.4781	3030
ATP6V0D1	41.0536	2646	43.3733	2414	42.5861	2269	46.8632	2833	45.4421	2512	46.5218	2943	47.3166	2776	48.922	3221	46.078	2750
ATP6V0D2	0.290344	28	0.406498	35	0.27853	22	0.361522	35	0.159368	13	0.176836	15	0.262073	24	0.174067	13	0.106669	10
ATP6V0E1	65.0559	3552	61.5743	3047	64.372	2996	72.8586	3926	67.9579	3140	67.2677	3564	73.4063	3739	63.7973	3822	68.1247	3436
ATP6V0E2	2.18493	209	2.18689	187	2.25506	187	2.39091	238	2.05199	176	2.40484	243	2.38327	203	2.19383	220	2.80529	243
ATP6V1A	30.1306	5516	28.6262	4682	27.9928	4326	29.2889	5290	22.5209	3522	23.3503	4186	24.0158	4092	23.1979	4602	23.9324	4072
ATP6V1B1	1.01368	78	1.4943	102	1.13186	75	1.00191	76	1.18199	78	1.2531	95	1.07059	76	1.29277	108	0.808259	58
ATP6V1B2	31.2901	3515	32.9496	3233	34.1383	3261	34.654	3823	37.7728	3609	38.6599	4199	38.0081	3962	38.6963	4685	37.1425	3867
ATP6V1C1	14.0358	3161	13.8392	2797	13.9341	2677	14.3146	3198	12.9667	2513	12.5917	2796	13.3905	2817	13.4312	3289	12.588	2630
ATP6V1C2	1.09441	94	1.56425	179	1.73432	194	1.16628	102	0.788296	67	1.49132	175	1.44036	176	1.3927	199	0.657899	80
ATP6V1D	40.029	2398	36.9307	2002	40.1024	2085	44.0245	2661	37.729	1885	40.1023	2217	38.02	2181	37.1416	2465	42.1393	2291
ATP6V1E1	40.1381	2016	41.3498	1918	39.7171	1727	42.5008	2122	45.6938	1955	43.0641	2141	48.108	2203	42.805	2399	45.82	2070
ATP6V1E2	0.790765	54	0.536031	34	0.604438	35	0.843795	55	0.64677	39	0.748105	53	0.798066	52	0.579469	44	0.470123	16
ATP6V1F	55.893	1522	49.5014	1206	49.6812	1159	52.2958	1406	64.1184	1496	57.0695	1532	68.0821	1730	57.9304	1717	62.8406	1594
ATP6V1FNB	6.94364	1083	7.41771	1033	6.87948	916	6.21048	956	6.21212	830	6.33376	969	6.5679	956	6.08804	1033	6.11485	885
ATP6V1G1	40.5711	2426	42.0607	2262	39.787	2074	42.9826	2610	38.6397	2027	45.9436	2740	49.1533	2825	39.6977	2665	47.999	2722
ATP6V1G2	0.130236	8	0.309927	16	0.078586	4	0.210403	7	0.13667	4	0.105914	6	0.113661	6	0.085382	6	0.062941	4
ATP6V1G2-DDX39B	2.42551	199	1.52444	112	4.42521	310	2.06452	167	1.35818	96	0.532743	43	1.74672	134	0.819542	73	2.52654	192
ATP6V1G3	0	0	0	0	0	0	0	0	0	0	0	0	0	0	0	0	0	0
ATP6V1H	26.1234	2224	26.1809	1993	26.6384	1893	26.4331	2242	26.9082	1971	25.9535	2195	27.768	2192	27.5972	2571	27.1819	2132
ATP7A	5.9969	1897	6.06535	1732	5.9368	1621	5.80626	1820	5.44752	1447	5.41008	1675	5.09426	1526	5.96338	1988	5.75748	1603
ATP7B	0.215975	61	0.140333	36	0.212339	52	0.285422	80	0.25342	61	0.233265	55	0.213498	45	0.208859	65	0.18857	50
ATP8A1	1.02595	339	1.16191	347	1.26004	356	1.13573	374	1.2893	356	1.42624	463	1.31631	406	1.42074	473	1.33302	409
ATP8A2	0.018821	8	0.008308	3	0.018017	7	0.008758	4	0	0	0.029369	12	0.004479	2	0.020018	6	0.009698	4
ATP8B1	26.8741	6484	25.4735	5577	27.6792	5817	26.838	6401	23.6766	4964	24.0856	5828	24.0087	5501	24.0362	6435	24.9614	5657
ATP8B2	0.544314	131	0.935639	197	0.570851	116	0.683496	162	0.596833	123	0.756781	175	0.618661	139	0.878267	221	0.748147	167
ATP8B3	0.44769	95	0.552593	104	0.50065	90	0.450337	94	0.342635	63	0.692792	107	0.517092	100	0.495458	114	0.381175	75
ATP8B4	0.02318	6	0.020862	5	0.042602	9	0.036079	9	0.038761	8	0.034588	8	0.060585	12	0.046184	13	0.025602	3
ATP9A	33.2092	10453	33.6151	9478	33.9598	9154	33.0767	10293	35.0571	9477	34.7621	10767	32.7684	9648	35.8508	12313	34.5723	10129
ATP9B	5.22177	793	6.30681	718	4.7186	618	4.90364	725	5.26707	680	4.9742	732	4.79232	710	4.85324	779	5.32147	718
ATPAF1	9.47985	1479	9.88483	1412	10.1183	1340	9.79412	1528	9.21681	1228	9.32284	1413	9.33938	1352	9.00107	1541	8.84276	1294
ATPAF2	5.97545	364	5.12208	289	5.98583	305	5.1745	319	5.33155	286	5.41721	325	6.16875	356	5.69116	373	5.46418	303
ATPSCKMT	6.11184	589	6.11989	537	5.59774	490	5.79124	591	5.47964	433	6.20458	605	7.01091	667	6.37111	637	6.86449	621
ATR	8.07259	2566	7.63327	2118	7.55521	2087	8.27931	2542	7.68257	2077	7.00524	2157	7.56361	2239	7.29576	2513	7.63247	2166
ATRAID	31.638	1480	30.6467	1293	31.6595	1280	32.1732	1498	32.4321	1307	31.7039	1464	37.8243	1652	30.6054	1581	34.9681	1504
ATRIP	4.19872	696	3.89973	634	4.07778	593	3.10749	560	4.38917	667	4.30873	717	4.32347	710	3.90971	767	4.26219	706
ATRN	28.6251	9258	28.2921	8118	28.8308	7884	27.3482	8693	27.4427	7512	26.9372	8527	25.0053	7606	26.8678	9527	26.2974	7792
ATRNL1	0.019902	7	0.011222	4	0.016675	5	0	0	0.009954	3	0.028113	10	0.024405	8	0.012895	5	0.006143	3
ATRX	34.2299	10206	32.7963	9167	34.7198	8631	29.9772	9506	31.8101	8497	32.2426	9623	29.3288	8667	33.3114	10768	33.3506	9393
ATXN1	7.81475	3114	7.98384	2774	8.85874	2889	8.1845	3063	7.12694	2266	7.71455	2824	6.87125	2439	7.52292	3088	7.27836	2528
ATXN10	22.5524	2796	21.4975	2337	20.6862	2167	23.0983	2819	21.2738	2223	21.8307	2637	21.8296	2531	21.0652	2808	21.6652	2473
ATXN1L	12.7983	3935	12.3974	3356	12.1127	3184	12.645	3750	11.3431	3025	12.2806	3562	10.7502	3110	12.0504	4006	11.3915	3243
ATXN2	9.65283	1463	9.92409	1331	11.1296	1435	10.1659	1572	9.81203	1267	10.8711	1637	9.5001	1345	9.89684	1711	9.70789	1438
ATXN2L	48.1493	6970	48.6398	6169	47.8928	5874	45.1475	6265	42.7419	5288	46.5849	6674	43.5372	6109	49.917	7622	45.5782	6308
ATXN3	8.68009	1918	8.84692	1709	10.7706	1750	10.8123	1945	9.45079	1603	9.99361	1822	9.32789	1781	10.0486	1932	9.23153	1870
ATXN3L	0.077438	5	0	0	0	0	0.053808	3	0.011989	1	0	0	0.029227	2	0	0	0.03535	2
ATXN7	7.97511	1857	10.4877	1643	8.91775	1477	7.40527	1795	5.742	1257	6.61292	1666	6.77798	1385	6.80801	1756	6.39512	1478
ATXN7L1	3.22904	586	3.14893	478	2.74546	441	2.94477	532	3.57208	427	2.76484	494	2.79912	473	3.00836	558	2.77602	470
ATXN7L2	1.69953	180	2.02823	193	2.25072	203	1.85928	188	1.3651	130	1.76825	183	2.12625	203	1.88418	211	1.84797	190
ATXN7L3	20.1659	2966	20.1004	2534	19.8026	2465	18.0901	2609	18.5913	2280	19.7631	2811	19.292	2587	19.9981	3133	19.2811	2621
ATXN7L3B	10.6381	3244	10.3786	2828	10.3065	2685	10.5168	3166	10.85	2834	10.6934	3201	10.3352	2940	11.4904	3813	11.3373	3209
AUH	20.4351	1191	17.4058	916	18.1733	913	19.3001	1111	18.0514	918	17.3838	997	16.9356	946	19.161	1214	19.3045	1058
AUNIP	2.77778	241	2.18899	170	1.91876	142	1.89299	162	2.02561	149	1.806	154	1.91407	155	1.92577	181	2.1323	172
AUP1	37.0442	2188	37.8397	2003	39.156	1977	38.2364	2232	44.4746	2249	44.2964	2576	42.251	2334	44.4518	2862	41.3729	2282
AURKA	16.2014	1335	14.1331	1016	13.3591	831	13.8217	1130	10.963	747	10.2676	770	10.6189	803	9.76949	896	11.8579	893
AURKAIP1	42.1431	1354	36.9874	1075	38.663	1076	34.0605	1079	45.029	1231	41.0248	1303	43.1455	1317	40.7471	1415	43.259	1285
AURKB	11.6083	552	8.38284	350	9.35785	367	9.35262	416	7.49565	305	7.22086	320	7.45723	309	6.80107	357	9.519	403
AURKC	0.358258	18	0.507729	22	0.442487	18	0.753738	36	0.656864	33	0.680051	38	0.489206	29	0.707315	37	0.901056	41
AUTS2	8.32302	1460	8.0664	1336	8.31198	1295	8.86005	1608	9.22726	1496	10.4995	1865	8.60175	1530	9.61356	2045	8.80963	1600
AVEN	4.96291	344	4.7067	291	3.76367	225	4.75523	325	5.36113	312	5.10734	343	5.88424	374	5.035	372	5.45854	341
AVIL	4.31369	511	5.32773	551	5.21152	531	4.6913	531	4.87379	494	5.26529	614	4.96386	548	5.17945	671	4.75922	524
AVL9	11.8308	3238	12.9425	3122	12.6275	2926	13.054	3545	10.0501	2407	11.2264	2842	9.85495	2473	10.3456	3077	10.1296	2630
AVP	0	0	0	0	0	0	0	0	0	0	0	0	0	0	0	0	0	0
AVPI1	24.8432	1372	29.6603	1463	27.7836	1310	30.4686	1661	32.1288	1519	31.2128	1691	30.5812	1575	31.0501	1866	26.2076	1343
AVPR1A	0	0	0	0	0	0	0	0	0	0	0	0	0	0	0	0	0	0
AVPR1B	0	0	0	0	0	0	0	0	0	0	0	0	0	0	0	0	0	0
AVPR2	0.038042	3	0	0	0	0	0.043942	4	0.046215	3	0.045575	3	0.029264	3	0.025087	3	0	0
AWAT1	0.049221	3	0	0	0	0	0	0	0	0	0.039732	3	0.07277	2	0.021849	2	0	0
AWAT2	0	0	0	0	0.018493	2	0	0	0	0	0.021591	2	0	0	0	0	0	0
AXDND1	0.152529	18	0.194806	22	0.168118	4	0.153325	20	0.045498	6	0.165501	12	0.082149	10	0.201299	16	0.023487	3
AXIN1	8.8219	1195	8.42578	1052	8.66568	1056	8.39957	1132	9.27269	1091	9.43543	1306	9.56768	1256	10.4851	1576	9.32663	1198
AXIN2	1.76136	224	1.24853	150	1.05065	142	0.901821	133	1.18719	128	1.12042	167	1.11831	142	0.800903	133	1.4145	170
AXL	31.0938	5581	33.2061	5345	31.7213	4917	31.4363	5643	27.1976	4213	28.211	4999	28.186	4762	30.0909	5934	28.7195	4772
AZGP1	0.261138	17	0.700231	33	0.573183	28	0.833672	41	0.702674	29	0.676543	33	0.450687	25	0.497154	32	0.582571	31
AZI2	15.7491	1655	12.337	1345	12.9394	1513	13.6077	1525	11.648	1238	11.7837	1482	11.3441	1372	11.4284	1470	13.1913	1438
AZIN1	35.1607	5830	34.0068	4882	34.6155	4896	32.1316	5410	34.6209	4693	34.7905	5690	33.888	5245	34.7877	6000	35.1789	5409
AZIN2	1.61461	263	1.69765	227	1.47509	231	1.48925	216	2.78656	295	1.8694	308	1.45137	231	1.85156	328	1.73244	261
AZU1	0.059533	5	0.029843	2	0.046427	3	0.054214	4	0.033957	2	0.029439	2	0.047805	4	0.026737	3	0	0
B2M	3613.22	136415	3810.06	128226	3813.03	123133	3997.39	148728	3674.03	118510	3543.74	131133	3951.44	138955	3603.38	147614	3739.94	130778
B3GALNT1	3.31735	413	3.08032	372	3.22976	353	3.06374	374	2.28297	228	2.9953	346	2.4718	308	2.11531	305	3.55279	363
B3GALNT2	8.67152	1545	7.44839	1210	8.56781	1292	7.57259	1362	7.76761	1212	8.27805	1443	7.73639	1299	7.91037	1546	8.09681	1355
B3GALT1	0.011044	3	0	0	0.009972	2	0	0	0	0	0.015765	4	0.019378	5	0.007826	2	0	0
B3GALT2	0.038199	6	0.047521	7	0.070042	9	0	0	0.065141	8	0.014309	3	0.02594	4	0.025636	4	0.022843	4
B3GALT4	6.44913	421	4.95784	287	5.23551	287	5.11698	328	5.45985	303	5.61733	363	5.23774	321	5.67707	398	5.36492	321
B3GALT5	1.06263	558	1.07086	430	1.08967	416	0.899087	459	1.10353	498	1.09224	543	1.23791	575	1.06446	595	0.946433	455
B3GALT6	5.84474	659	5.17424	521	5.17189	498	4.9331	549	6.50275	628	6.47431	716	6.08151	639	6.3215	775	5.68798	595
B3GALT9	0.740877	92	0.859952	101	0.786099	89	0.67252	84	0.597439	59	0.653689	88	0.611891	74	0.821444	122	0.66994	84
B3GAT1	0	0	0	0	0	0	0	0	0	0	0	0	0	0	0	0	0	0
B3GAT2	0.268208	71	0.406557	97	0.478026	108	0.229313	60	0.201361	46	0.327082	85	0.378293	94	0.835857	241	0.309921	77
B3GAT3	13.6624	943	13.4546	828	13.6358	812	10.8638	760	12.4278	743	13.6577	912	11.8214	762	12.8043	906	12.3179	805
B3GLCT	2.1375	358	2.03183	308	1.83005	261	2.13077	352	1.90313	276	2.07141	340	1.97542	303	2.18628	395	2.1532	339
B3GNT2	15.3868	1706	15.2682	1512	15.4862	1466	14.8337	1623	13.5778	1290	14.1773	1543	14.2215	1471	14.3801	1735	15.302	1575
B3GNT3	19.149	2070	18.6537	1802	19.449	1785	18.9334	2014	18.3647	1701	16.7853	1778	15.65	1579	17.4199	2045	16.9918	1705
B3GNT4	1.61449	183	1.38475	142	2.25978	224	1.46072	169	2.33345	215	1.47947	157	1.86362	198	1.5891	199	1.72682	183
B3GNT5	27.9547	4309	25.901	3582	28.2104	3609	27.7274	4214	23.8987	3169	24.7324	3650	24.0415	3462	25.1736	4208	24.9206	3620
B3GNT6	0.0785	8	0.029484	3	0.023306	2	0.038581	4	0.036795	4	0.040429	4	0.042531	4	0	0	0	0
B3GNT7	5.65792	798	6.17495	784	6.08852	732	4.97497	680	4.8643	586	5.2607	726	4.86616	645	4.46079	690	4.55518	601
B3GNT8	0.403135	25	0.424553	24	0.694164	40	0.648838	41	0.331237	18	0.456122	28	0.459253	24	0.485086	34	0.441799	28
B3GNT9	8.73119	947	8.72225	846	8.72689	809	7.80581	836	8.64596	804	8.94217	952	8.8385	895	8.55271	1010	7.89976	796
B3GNTL1	1.06038	88	0.758801	56	0.824523	66	0.804784	64	0.950037	82	1.09821	92	1.13307	93	1.36149	120	0.863949	68
B4GALNT1	3.0586	518	3.38525	418	3.36295	422	2.85887	428	3.10478	413	2.68148	405	2.87021	375	2.88277	461	2.92013	421
B4GALNT2	0	0	0	0	0	0	0	0	0	0	0	0	0	0	0	0	0	0
B4GALNT3	3.63865	707	4.43825	736	4.60663	679	3.91012	697	4.72265	768	4.65146	839	3.93342	710	4.43052	900	4.65307	741
B4GALNT4	1.04127	153	0.925719	111	0.954112	120	0.835286	123	1.27032	152	1.36894	188	1.29322	174	1.47981	212	1.3805	178
B4GALT1	97.9948	16397	95.3065	14236	98.797	14127	93.6378	15449	102.776	14718	109.981	18050	105.192	16401	111.343	20251	106.484	16536
B4GALT2	23.1568	2140	22.6397	1869	22.0484	1742	22.604	2057	25.5222	2014	23.7612	2139	24.6897	2161	24.6792	2498	25.4983	2199
B4GALT3	6.96411	629	7.03426	557	7.22947	550	7.01619	568	7.8476	605	7.23292	649	8.66652	633	6.95116	654	7.00457	601
B4GALT4	13.6337	1677	12.1431	1485	12.8366	1431	13.201	1502	11.7495	1373	10.8259	1499	12.0797	1446	11.0278	1706	12.3187	1378
B4GALT5	67.7905	12849	68.8124	11654	66.905	10832	67.2204	12578	59.8333	9715	63.7928	11868	57.9516	10248	60.7591	12533	61.9864	10907
B4GALT6	3.55039	657	3.25204	513	3.75481	564	3.37265	617	2.57226	400	2.98052	493	3.28243	556	2.56072	496	3.01356	480
B4GALT7	7.81941	499	7.65859	433	7.27028	398	7.48502	474	8.086	434	9.04621	573	8.55335	500	7.74736	526	7.71433	452
B4GAT1	5.88642	475	5.64106	407	7.2028	496	6.13432	488	4.91024	339	5.87973	465	5.67244	427	6.0862	534	5.92455	444
B9D1	4.49648	379	4.00714	385	5.00345	316	4.07506	361	4.16945	319	5.89542	316	5.91524	356	4.90774	434	5.81275	333
B9D2	3.29422	128	2.56202	89	3.01152	91	2.76006	107	3.08795	99	2.83816	102	4.17355	149	3.25979	133	2.80816	104
BAALC	0.90162	78	0.91369	48	0.838486	43	0.645326	46	1.38256	66	1.20747	81	1.26072	63	1.17839	83	1.28335	96
BAAT	0.119478	14	0.069732	8	0.063997	8	0.108699	15	0.069888	9	0.06715	8	0.068824	9	0.046367	8	0.076918	10
BABAM1	22.1656	1181	22.65	1034	22.1469	1004	22.3194	1198	22.9429	1050	22.9763	1202	22.7154	1112	23.1658	1349	25.037	1226
BABAM2	7.76802	523	7.34454	440	6.60619	377	7.231	477	7.50707	435	8.17139	543	8.03594	501	8.41487	628	7.80789	482
BACE1	6.93304	1326	6.94414	1233	6.86829	1166	6.36011	1243	6.76446	1105	6.90016	1301	6.77121	1236	7.48003	1512	7.19905	1303
BACE2	12.1186	3330	11.295	2897	15.6688	2984	11.5203	3292	12.2926	2905	11.6213	3386	12.0504	3087	11.9394	3758	11.1769	2946
BACH1	26.0773	5638	26.9744	5280	27.6376	5125	26.8217	5683	29.5406	5503	28.8665	6185	28.5486	5818	29.1879	6961	30.1962	6095
BACH2	0.623285	220	0.460384	153	0.637733	201	0.56188	202	0.528423	166	0.660664	222	0.809723	255	0.954384	298	0.487813	168
BAD	26.4593	1014	25.9778	888	22.7547	787	23.5265	935	28.9104	956	27.146	1079	28.6217	1101	27.4815	1216	28.3058	1049
BAG1	47.6594	3900	52.413	3554	47.7228	3161	55.3179	3827	51.8668	3436	59.1369	4041	57.1093	3932	64.7212	4557	55.5417	4013
BAG2	0.509139	136	0.553463	133	0.522448	120	0.573612	152	0.587535	135	0.393254	104	0.709726	177	0.529242	154	0.743743	185
BAG3	70.4088	7115	73.4854	6650	69.6471	6028	70.0412	6999	70.8507	6140	73.9035	7326	76.2217	7183	74.1791	8157	73.9502	6939
BAG4	8.05241	1298	6.96816	998	8.19231	1113	7.30593	1159	7.5352	1045	7.61889	1203	7.45962	1132	7.5808	1325	8.2565	1215
BAG5	19.266	3579	17.7147	3009	18.4663	2952	19.3258	3566	17.3162	2748	18.9724	3478	17.8018	3109	17.8096	3598	18.599	3181
BAG6	40.9572	5466	40.9387	4905	39.773	4521	37.0419	4999	37.565	4265	40.9717	5345	37.2844	4777	40.8142	5877	38.6545	4821
BAHCC1	3.41142	1219	3.36281	1176	3.49087	1118	2.71178	1109	2.73396	835	2.75209	1045	2.88	941	3.01111	1299	2.66791	935
BAHD1	7.53237	1410	7.72265	1297	7.60815	1201	7.26198	1344	7.9398	1264	8.19103	1512	7.99647	1384	8.25176	1684	7.41993	1293
BAIAP2	34.3448	2596	36.7986	2471	35.3245	2358	34.925	2703	37.8882	2543	35.7415	2772	34.1236	2585	38.8892	3332	35.1743	2657
BAIAP2L1	42.8714	6243	44.594	5777	47.0802	5783	46.4395	6674	48.7985	6114	50.1586	7186	48.197	6538	49.1678	7818	49.0606	6650
BAIAP2L2	0.344611	32	0.468581	42	0.281359	21	0.435941	36	0.41884	29	0.193942	21	0.472382	34	0.235162	18	0.107929	8
BAIAP3	3.19445	537	3.9641	615	3.91647	575	3.16013	544	4.08453	618	4.32221	720	3.95418	619	4.09443	768	3.5405	567
BAK1	33.2867	2903	32.6485	2545	32.079	2392	32.5145	2803	31.0669	2321	32.9896	2824	31.7115	2582	33.6092	3193	32.4999	2632
BAMBI	0.553374	38	0.64903	40	0.749283	44	0.861592	58	0.757567	45	0.591928	40	0.825463	53	0.803497	60	0.69883	45
BANF1	66.6159	2328	61.9105	1875	60.6108	1642	75.8842	2445	71.3404	1980	71.9434	2292	77.9367	2358	67.2342	2395	77.766	2334
BANF2	0	0	0	0	0	0	0	0	0	0	0	0	0	0	0	0	0	0
BANK1	1.86597	204	1.76747	158	1.52245	161	1.74212	201	2.12042	196	1.86666	198	1.88475	184	1.96705	247	1.79644	192
BANP	3.93812	291	5.43423	304	5.86304	298	5.43559	330	5.55092	315	4.93437	290	7.30184	340	4.95202	356	5.78974	314
BAP1	24.9767	3506	27.2686	3346	25.4254	2998	25.2782	3448	22.6631	2664	23.0248	3160	25.0369	3218	23.2262	3531	22.4043	2900
BARD1	4.84354	985	3.80571	713	3.76639	671	3.59598	739	3.32174	611	3.28828	694	3.46083	651	3.45548	759	3.84089	720
BARHL1	0	0	0	0	0	0	0.024351	2	0	0	0.038547	3	0	0	0.035998	3	0	0
BARHL2	0	0	0	0	0	0	0	0	0	0	0	0	0	0	0	0	0	0
BARX1	0	0	0.070069	5	0	0	0	0	0.041704	3	0	0	0.02969	2	0	0	0	0
BARX2	4.34382	333	4.83319	331	4.3615	285	4.53575	343	5.55327	364	5.68289	427	5.34281	382	5.11682	426	4.65339	331
BASP1	22.907	1656	24.1447	1562	25.585	1582	27.9541	1998	26.0162	1615	26.1987	1860	26.0203	1755	24.9406	1964	26.0899	1753
BATF	5.23046	188	5.65865	184	6.30868	197	5.47513	196	6.24184	193	4.87575	176	4.71083	157	5.0246	200	5.61862	192
BATF2	0.745579	61	0.726447	53	0.834933	59	0.658097	54	0.757643	54	0.779019	63	0.585403	44	0.398947	35	0.48635	38
BATF3	0.01058	2	0.080566	7	0.031597	3	0.032192	4	0.015219	2	0.043077	5	0.045166	4	0	0	0.039377	3
BAX	28.9081	1203	25.5006	938	26.1438	861	29.1927	1193	28.6821	986	27.2584	1102	31.3456	1139	30.3699	1286	29.5481	1052
BAZ1A	21.4223	4940	21.031	4363	22.0569	4354	22.513	5129	24.8861	4920	23.2584	5267	23.3666	5041	23.688	5955	24.1601	5165
BAZ1B	25.5612	6110	24.3245	5182	23.4893	4797	26.0021	6128	22.6779	4641	23.8996	5574	22.5374	5026	25.0763	6515	24.7101	5489
BAZ2A	46.6029	14660	48.0916	13383	47.0884	12719	46.995	14529	44.3868	11782	46.7335	14274	41.2283	12224	45.4909	15751	42.8171	12686
BAZ2B	11.9428	3053	11.9603	2676	12.1927	2692	11.9531	2901	10.0179	2203	10.6213	2772	10.1868	2404	11.007	3184	10.7864	2551
BBC3	4.45731	331	4.16293	267	4.75329	295	3.47555	255	4.12981	263	4.9854	364	5.30828	342	4.65343	375	4.24508	293
BBIP1	2.83778	370	2.9594	328	3.24883	363	2.81741	351	2.51154	301	2.70557	354	2.74648	309	2.87116	396	2.48676	301
BBLN	28.6965	819	28.0131	740	24.0073	592	27.5378	776	28.7343	749	30.8328	873	31.3073	856	29.279	927	31.2724	846
BBOF1	1.23581	146	1.25057	109	0.984751	99	1.13655	124	0.950742	97	1.13608	118	1.18898	111	1.05839	133	0.82519	84
BBOX1	0.334011	24	0.366078	21	0.335155	16	0.325152	27	0.455675	28	0.360568	29	0.513446	38	0.311901	28	0.228283	15
BBS1	9.03496	1116	7.79744	859	8.24128	868	7.34726	914	7.91713	852	8.53625	1061	8.088	945	7.85364	1076	8.09773	962
BBS10	6.66635	955	6.67562	855	7.61004	931	6.19364	876	6.04571	742	6.50154	914	6.81612	911	6.1558	960	6.9215	921
BBS12	0.804346	105	0.757722	89	0.873765	98	0.749647	97	0.499169	59	0.550521	71	0.783334	95	0.49743	71	0.696504	87
BBS2	12.1582	2106	11.7268	1952	11.5113	1850	12.0892	2121	10.3241	1604	11.5484	2097	11.9186	2116	14.1087	2299	11.7819	2140
BBS4	5.8875	541	5.34843	469	6.23655	503	5.50343	527	5.73803	452	5.50238	511	5.13103	444	5.30317	558	5.7639	500
BBS5	2.39959	303	2.37444	269	2.19288	237	2.27629	285	2.02659	219	2.36603	293	1.94079	228	2.21981	306	2.53097	297
BBS7	2.54802	315	1.81603	241	2.32622	270	1.80942	267	2.02966	246	1.88096	268	2.26368	286	2.29329	318	2.19778	293
BBS9	2.03138	311	2.39689	322	2.10486	265	2.6883	375	2.69128	312	2.59906	367	2.24313	321	1.91772	321	2.81954	362
BBX	25.8297	9178	24.5394	7750	26.1439	7870	26.1757	8956	22.9122	6961	23.2522	8080	22.1749	7325	24.7309	9438	22.681	7484
BCAM	29.2178	3342	28.8484	2765	26.67	2623	22.6701	2731	24.6678	2372	25.4561	2768	24.6699	2468	25.6135	3081	23.8426	2509
BCAN	1.24705	36	0.164467	20	1.21789	31	0.238811	32	0.286457	33	1.92632	46	1.28699	35	0.300067	44	0.211527	26
BCAP29	13.6358	1330	14.9204	1338	23.0142	1463	27.0745	1883	10.7282	917	22.7123	1986	20.7926	1933	22.0674	2214	12.0987	1042
BCAP31	172.049	9891	165.921	8574	169.278	8374	173.959	9929	167.579	8366	164.489	9933	171.475	9537	165.316	10744	178.379	9707
BCAR1	30.1652	3932	31.0149	3609	30.8064	3376	28.1552	3561	31.0543	3503	32.4552	4122	30.2745	3833	31.7671	4564	29.6624	3806
BCAR3	29.6488	3753	31.4116	3531	32.604	3499	34.4645	4242	37.6856	4080	35.5148	4402	37.7416	4468	38.3588	5110	37.0002	4198
BCAS1	3.38379	452	4.14708	460	3.34326	419	3.79692	512	4.28227	475	4.49899	583	3.95069	467	4.02402	583	3.71894	459
BCAS2	24.1636	1227	23.1113	1045	23.0634	1003	25.9048	1300	24.9079	1090	23.5137	1176	24.0915	1139	24.088	1336	25.8979	1221
BCAS3	3.04057	426	3.2339	393	2.71688	328	3.61792	491	3.28506	377	3.26876	434	3.0472	384	3.32778	498	3.52374	439
BCAS4	5.63908	270	6.35118	260	6.29841	266	5.42718	283	5.27061	222	6.46556	299	8.486	375	6.09444	339	5.93695	272
BCAT1	0.039998	15	0.060813	21	0.059145	19	0.078376	29	0.026834	9	0.04435	17	0.057244	20	0.043372	18	0.036881	13
BCAT2	38.7586	2217	39.3719	1976	38.0689	1856	38.9136	2238	40.0189	2022	40.8431	2324	43.2127	2268	43.0871	2631	39.8492	2144
BCCIP	26.5967	1611	25.6097	1313	26.6334	1360	28.2678	1653	25.6782	1314	27.8853	1605	28.6627	1565	27.851	1774	29.354	1570
BCDIN3D	1.20424	156	0.717813	84	1.10763	123	1.03674	133	0.972766	108	0.921234	118	0.965371	117	0.710309	101	1.08435	131
BCHE	2.04253	189	2.10296	179	1.67773	136	1.87401	175	1.4352	117	1.434	132	2.1216	191	1.80439	181	2.17888	197
BCKDHA	29.9502	2057	28.8044	1787	28.2212	1679	29.406	2024	31.2066	1856	30.0559	2054	30.823	2002	32.5262	2467	30.8819	1997
BCKDHB	6.75233	659	5.41566	554	6.92534	570	5.47314	554	6.52376	544	6.44729	611	6.54947	615	7.05466	702	7.05201	645
BCKDK	16.6112	1338	15.9971	1143	15.5537	1071	15.8434	1237	18.4084	1271	18.0023	1407	16.8294	1260	17.4102	1500	18.9095	1384
BCL10	23.5319	2433	22.956	2101	23.5091	2046	25.6613	2683	24.6828	2198	24.9656	2512	26.6209	2594	25.449	2923	25.672	2483
BCL11A	3.15054	539	2.85191	481	2.82188	442	2.95921	548	3.27918	515	2.97539	556	3.5741	619	2.99402	629	3.20973	552
BCL11B	1.76697	605	1.87377	516	1.87902	510	2.08711	669	1.89972	541	2.44986	741	2.14457	634	1.88652	678	1.78806	550
BCL2	1.5697	448	1.57572	393	1.32112	320	1.33063	360	1.56485	372	1.61844	451	1.61198	420	1.7366	538	1.60207	421
BCL2A1	0.455783	15	0.071127	2	0.65928	18	0.435148	15	0.428378	12	0.650886	21	0.153597	4	0.233374	9	0.289906	9
BCL2L1	33.22	3653	31.8833	3243	33.0891	3018	34.9854	3677	30.7164	2811	29.0474	3092	28.4202	2943	28.9084	3442	28.8337	2896
BCL2L10	0.136304	7	0.327879	15	0.327987	15	0.277615	14	0.211123	10	0.31966	17	0.328818	16	0.291983	15	0.382178	18
BCL2L11	9.62941	1767	10.6382	1607	10.9441	1607	9.40873	1689	6.90344	1105	7.88048	1369	7.62168	1329	7.60558	1558	8.0426	1412
BCL2L12	17.0173	813	14.5364	566	14.1718	592	15.5712	700	14.4164	542	16.8913	696	14.5991	679	13.8161	737	16.091	711
BCL2L13	10.163	1705	10.0817	1436	10.0526	1362	9.67774	1566	8.56874	1385	9.62234	1591	9.59992	1531	9.92052	1905	9.85059	1680
BCL2L14	1.97564	124	2.54196	125	2.29614	117	1.59376	108	1.78105	106	2.06183	126	1.71264	115	2.03045	151	2.20081	128
BCL2L15	0.155273	32	0.217351	40	0.264576	46	0.183433	37	0.26804	47	0.193363	39	0.20114	38	0.207926	46	0.272599	43
BCL2L2	31.8272	3878	36.9708	3878	32.8332	3457	30.493	3595	36.0269	3735	34.9319	4048	32.6446	3756	33.4546	4407	33.9478	3728
BCL2L2-PABPN1	8.84983	695	7.36049	543	8.56707	568	7.55069	574	5.1422	331	6.49845	481	5.16355	372	8.26104	643	8.9215	633
BCL3	39.4269	2711	36.3512	2244	38.9466	2219	36.953	2466	37.023	2119	38.2383	2541	36.6364	2344	37.6082	2771	37.217	2323
BCL6	18.7157	2470	20.4557	2385	20.4302	2305	20.0831	2420	17.8063	2003	19.2797	2431	20.3529	2322	19.9771	2613	19.8403	2363
BCL6B	0.032446	5	0.031623	4	0	0	0.036682	6	0.032325	4	0.021926	4	0.044551	4	0.072131	12	0.026682	4
BCL7A	4.39509	762	4.81171	692	4.73907	658	4.99874	787	6.0921	837	7.09968	1124	5.658	975	7.24457	1231	6.44329	954
BCL7B	14.8227	916	13.8493	820	14.821	772	16.4407	993	14.9299	818	16.7833	1023	18.989	1072	16.1069	1130	15.9772	932
BCL7C	15.9984	660	16.5592	629	15.5276	557	12.9617	537	16.0976	563	15.2621	613	17.4629	642	17.0677	757	17.6663	696
BCL9	3.06633	627	2.85166	535	3.1579	568	2.68514	580	2.64101	452	3.29346	608	2.82186	556	2.83141	665	2.96319	575
BCL9L	51.4353	16075	49.4826	14048	50.2998	13538	47.5273	14774	46.4407	12619	51.604	15971	47.9268	13973	52.4161	17899	48.9416	14271
BCLAF1	46.5524	9510	43.884	8057	34.0122	7511	31.1092	8170	29.3051	6742	37.3805	7819	33.5975	7527	37.7142	8698	32.8129	7917
BCLAF3	2.55645	612	2.81191	624	2.91989	602	2.79356	652	2.68777	545	2.5765	601	2.36738	564	2.51912	682	2.90817	666
BCO1	0.026052	3	0	0	0	0	0.030406	3	0.039353	4	0.099982	8	0	0	0.018598	2	0	0
BCO2	1.42249	159	1.57955	146	1.659	147	1.5669	171	1.59643	146	1.32308	137	1.34557	130	1.36404	161	1.27247	124
BCOR	6.72045	1765	7.23271	1681	7.32228	1598	8.07769	2034	8.9375	1965	8.28294	2081	7.6331	1844	8.64919	2451	7.91868	1882
BCORL1	5.51363	1381	4.93309	1138	5.23278	1200	4.9728	1291	5.59731	1312	6.25069	1606	5.24867	1307	5.74168	1692	5.26914	1331
BCR	28.3402	6704	27.9278	6224	27.3555	5588	27.1842	6683	29.0851	6138	31.2708	7318	29.9234	6935	31.7279	8440	28.5889	6656
BCS1L	6.45999	474	6.23262	420	7.78222	417	6.79806	491	6.27583	399	6.15725	437	6.52916	425	6.96045	510	6.48634	434
BDH1	3.74472	527	3.85204	505	3.7223	449	3.44252	460	4.09018	477	3.66808	509	4.29774	545	3.67568	579	3.7905	501
BDH2	5.49057	558	6.16394	565	6.43358	552	6.19517	646	6.79874	588	5.75648	576	6.31481	610	5.79169	650	6.99245	684
BDKRB1	0.134069	8	0.375618	18	0.114358	6	0.251359	12	0.107221	4	0.271231	14	0.232521	12	0.184571	12	0.154361	8
BDKRB2	0.41863	101	0.37597	72	0.254788	60	0.438196	72	0.359469	69	0.364714	73	0.323662	83	0.381856	115	0.339086	87
BDNF	2.60429	431	2.34855	346	2.80267	403	2.1051	347	2.54154	363	2.48905	412	2.66892	418	3.05534	554	2.85787	437
BDP1	6.38961	2539	5.44726	2024	5.78406	1968	5.7481	2261	5.2919	1847	4.8945	1960	5.20638	1929	5.88503	2573	5.95379	2122
BEAN1	0.440381	41	0.617427	58	0.532313	57	0.399582	49	0.536963	57	0.402437	50	0.49641	62	0.386874	55	0.349082	43
BECN1	29.3128	2253	27.4663	1906	27.5744	1810	27.9539	2217	28.7655	1945	31.6748	2431	29.7146	2138	29.4479	2489	33.2416	2411
BECN2	0.037037	2	0.074587	4	0	0	0.025314	2	0	0	0	0	0	0	0	0	0	0
BEGAIN	0.14629	20	0.257894	30	0.317378	36	0.187292	25	0.167077	19	0.297603	34	0.166884	21	0.245744	36	0.287545	35
BEND2	0	0	0	0	0	0	0	0	0	0	0	0	0	0	0	0	0	0
BEND3	0.820071	220	0.752873	180	0.805475	184	0.692325	183	0.864414	198	0.763797	201	0.783182	190	0.880885	257	0.731544	182
BEND4	0.005675	2	0	0	0	0	0	0	0.013273	4	0	0	0	0	0	0	0	0
BEND5	0.503112	33	0.681469	38	0.421211	19	0.677077	41	0.800678	43	0.601008	36	0.378621	23	0.649929	43	0.434363	28
BEND6	0.871456	111	0.816111	89	0.722047	76	0.75653	95	0.583913	60	0.662921	83	0.466674	53	0.524104	69	0.68771	74
BEND7	0.285708	63	0.449345	70	0.457179	70	0.531724	92	0.3177	60	0.402766	83	0.366352	84	0.417358	89	0.520994	76
BEST1	0.057204	6	1.15015	177	0.068612	6	0.099748	10	1.19168	172	1.09822	185	0.050407	5	1.19318	219	19.8843	3162
BEST2	0.035414	5	0.056287	5	0.05487	5	0.035974	3	0	0	0.022232	2	0.014189	2	0.087564	9	0.060947	5
BEST3	0	0	0.023977	3	0.017062	3	0	0	0	0	0	0	0	0	0	0	0	0
BEST4	0.611601	62	0.849837	77	0.693116	60	0.778977	78	0.690355	60	1.11881	111	0.759351	72	0.731838	81	0.761449	72
BET1	12.655	790	12.2091	710	13.2279	734	13.1098	820	12.3358	676	11.5862	748	12.7505	754	12.9829	885	13.7111	802
BET1L	13.8511	1552	14.4559	1449	14.1625	1355	13.4747	1494	13.9891	1348	14.5117	1568	13.8377	1444	14.4249	1749	13.8887	1453
BEX1	0	0	0	0	0	0	0	0	0	0	0	0	0	0	0	0	0	0
BEX2	0.142496	7	0.40332	11	0.223699	9	0.188234	9	0.213875	8	0.815613	23	0.479562	16	0.31642	15	0.278065	11
BEX3	83.0467	2774	82.9824	2475	73.7996	2103	89.7687	2949	89.0574	2535	92.5666	3016	93.9582	2919	87.9075	3188	93.7629	2899
BEX4	0	0	0	0	0	0	0	0	0	0	0	0	0	0	0	0	0	0
BEX5	0.962985	31	0.73424	21	0.713573	22	0.744948	26	0.729399	20	0.471658	16	0.840836	28	0.512851	20	0.36802	12
BFAR	24.217	2171	25.1266	2024	22.5935	1779	26.0063	2337	25.1408	1977	25.4889	2344	27.7117	2225	28.0156	2672	26.3217	2137
BFSP1	0.303339	27	0.377999	28	0.226324	18	0.314022	26	0.373946	29	0.261657	23	0.227513	18	0.38579	34	0.428301	32
BFSP2	0	0	0	0	0	0	0	0	0	0	0	0	0	0	0	0	0	0
BGLAP	0.045774	1	0.548701	10	0.157934	3	0.058573	2	0.152961	3	0.023674	1	0.043981	1	0.065203	2	0	0
BGN	0.062187	6	0.07047	6	0.074293	6	0.048191	5	0.08318	6	0.04236	4	0.06166	6	0.107277	12	0.074107	5
BHLHA15	0.328276	38	0.232211	25	0.267833	29	0.351281	45	0.297691	34	0.344025	43	0.218617	6	0.522373	72	0.253862	30
BHLHA9	0	0	0	0	0	0	0	0	0	0	0	0	0	0	0	0	0.0356	2
BHLHE22	0	0	0	0	0	0	0	0	0	0	0	0	0	0	0	0	0	0
BHLHE23	0	0	0	0	0	0	0	0	0	0	0	0	0	0	0	0	0	0
BHLHE40	114.924	14540	123.946	14011	119.086	12870	152.99	19109	153.609	16648	161.822	20095	158.382	18696	158.73	21856	160.167	18812
BHLHE41	18.4154	2767	17.3149	2325	17.6599	2267	20.9275	3104	17.8337	2296	18.1734	2680	17.4798	2451	18.3093	2994	18.5921	2594
BHMT	0.031074	4	0	0	0.017537	2	0.022835	3	0	0	0.103756	10	0.04709	5	0.020634	3	0	0
BHMT2	0	0	0	0	0.116461	11	0	0	0	0	0.019506	3	0.005676	1	0	0	0.02062	3
BICC1	1.16843	259	0.963666	190	0.913994	180	0.788682	180	1.1312	203	0.852169	193	1.12644	241	0.808867	203	0.871235	181
BICD1	2.50362	500	2.51521	426	1.97547	366	1.75592	405	3.08037	373	2.05132	419	2.49457	483	2.38231	569	2.449	459
BICD2	14.5207	3076	15.3012	2845	15.2146	2764	13.8431	2862	18.3536	3377	18.1038	3743	18.0026	3546	18.9546	4243	19.2521	3561
BICDL1	11.3341	1487	12.0778	1367	12.2338	1342	11.4939	1489	14.0246	1604	13.7598	1746	15.0899	1786	13.8623	1964	14.2097	1685
BICDL2	9.71194	1185	9.9575	1043	10.1847	1043	7.66509	893	10.0261	991	9.02298	1091	8.79836	961	9.3475	1172	8.7512	968
BICRA	8.1894	1873	10.0137	2048	10.0295	1958	8.67782	1957	10.1475	1989	10.0196	2249	9.88299	2112	9.80768	2440	9.7658	2074
BICRAL	3.38502	884	3.4059	795	3.44279	768	3.85619	994	3.49079	781	3.35455	860	3.60458	878	3.82255	1086	3.49923	850
BID	12.8829	1077	12.5267	956	13.4331	953	14.7989	1268	14.4878	1069	15.5478	1343	16.0226	1297	15.7083	1387	16.4688	1281
BIK	6.11742	234	7.31432	250	6.24214	204	9.64014	364	10.7776	353	8.63443	324	9.11586	325	7.99886	333	10.0592	357
BIN1	3.6287	312	3.83904	298	3.60599	271	3.8572	325	3.30149	253	3.81046	322	3.304	265	3.57476	338	3.52865	284
BIN2	0	0	0.026247	3	0.026171	3	0	0	0	0	0	0	0.020986	2	0	0	0.024058	3
BIN3	18.0968	1174	20.5992	1035	21.2202	983	20.2134	1141	23.0631	1190	19.4554	1153	21.4024	1297	20.3659	1374	19.5573	1209
BIRC2	31.2489	4667	29.6693	3989	30.9335	3919	29.4803	4398	30.0266	3856	29.7116	4379	29.7062	4178	30.2873	4930	32.0824	4623
BIRC3	14.6104	3685	14.9723	3393	13.2903	3051	13.5607	3507	9.62492	2253	9.47377	2559	10.0726	2497	9.73391	2895	10.0298	2546
BIRC5	8.41624	830	6.21533	529	5.7947	489	6.04508	582	4.88071	410	5.20019	498	5.75734	524	5.4539	563	5.88584	547
BIRC6	12.7889	8109	12.6202	7232	13.2345	7130	12.5275	7918	12.028	6543	11.5704	7210	11.002	6597	12.2843	8512	11.0059	6624
BIRC7	0.280773	15	0.416664	21	0.813259	32	0.629872	26	0.857	36	0.680383	33	0.622355	32	0.706095	37	0.723604	31
BIVM	4.30387	601	3.67568	460	3.80213	473	4.01529	561	2.13272	211	1.59688	177	4.07553	475	1.91864	238	2.50429	306
BIVM-ERCC5	0	0	0	0	0	0	0	0	4.3347	840	4.86419	1080	0	0	4.00011	985	3.20778	674
BLACAT1	2.03303	527	2.38276	552	2.50866	556	1.77418	454	2.04782	455	1.94674	495	1.67986	407	1.76605	498	1.5148	365
BLCAP	178.371	14203	188.154	13271	188.675	12851	181.06	14480	200.925	13906	199.248	15846	189.6	14392	192.868	16880	189.866	14317
BLID	0	0	0	0	0.066604	3	0	0	0	0	0.066839	3	0	0	0	0	0.052489	2
BLK	0	0	0	0	0	0	0	0	0	0	0	0	0	0	0	0	0	0
BLM	3.4359	713	2.67548	494	2.53556	411	2.57705	534	2.41543	425	2.45301	494	2.26445	437	2.51587	564	2.89749	563
BLMH	8.95739	801	7.70592	611	7.81377	584	8.41113	747	8.64664	659	9.04042	785	8.61651	721	8.87969	874	8.57669	723
BLNK	1.87901	263	2.44028	249	2.16674	251	2.86332	290	2.10757	228	2.66153	333	2.64858	311	2.58877	321	2.20498	259
BLOC1S1	10.6551	310	9.56292	248	9.492	239	11.6778	312	8.27801	209	8.40443	231	9.56475	243	11.5076	358	10.6993	264
BLOC1S2	9.61974	935	7.91921	724	8.88212	747	8.87241	869	9.28729	774	10.1936	890	9.81783	876	8.56433	935	9.53381	922
BLOC1S3	6.10371	556	5.82449	490	5.90932	452	5.79272	537	5.83759	462	6.12074	550	5.77728	515	5.88814	588	5.22774	445
BLOC1S4	6.01213	360	6.32558	339	6.93304	355	7.7073	456	7.21029	370	7.14786	420	8.0502	450	7.92042	516	7.8981	439
BLOC1S5	5.911	625	5.92641	548	5.79975	525	7.04721	721	5.75934	509	6.15853	644	6.52461	646	6.13192	683	7.08921	660
BLOC1S5-TXNDC5	0	0	0.219867	24	0	0	0	0	0.161347	17	0	0	0	0	0.544644	73	0	0
BLOC1S6	18.4218	2637	17.3354	2206	17.8132	2152	19.2563	2696	17.3568	2165	19.0949	2728	18.376	2480	19.1159	2946	22.1239	2971
BLTP1	6.63107	3883	5.93895	3144	12.2977	3352	5.99014	3397	5.72987	2605	9.15905	3073	9.16632	2876	5.85697	3701	9.29782	2925
BLTP2	20.6322	5814	19.9589	5031	19.3477	4658	19.4269	5373	18.9606	4547	18.7515	5136	18.3777	4777	18.965	5761	18.2539	4765
BLTP3A	2.60874	1002	2.38059	817	2.45813	807	2.4108	914	2.4675	812	2.32341	876	2.41247	865	2.34108	979	2.22034	792
BLTP3B	2.61549	530	2.39494	445	2.15673	379	2.46062	499	2.44855	421	2.48059	501	2.29903	442	2.30348	515	2.40176	459
BLVRA	31.3804	1364	29.3921	1146	29.915	1125	30.0866	1282	28.7167	1090	30.4527	1287	32.651	1319	26.7011	1267	28.2384	1146
BLVRB	46.6741	1671	57.0732	1654	54.5323	1524	48.228	1556	54.2914	1505	52.011	1662	56.5042	1729	52.7216	1868	52.8733	1592
BLZF1	11.6519	1139	12.0682	1035	10.935	894	11.475	1067	8.56284	704	10.5315	1002	10.4318	948	9.61029	1017	9.49464	862
BMAL1	2.66702	272	2.70469	263	2.888	276	2.98053	324	3.31034	304	2.63392	285	3.17408	327	3.22376	385	3.12416	324
BMAL2	19.1743	4670	28.5486	4028	18.3446	3903	18.3132	4510	16.1371	3188	16.1374	3631	14.8042	3461	15.079	4172	14.9178	3441
BMERB1	3.6538	264	4.07288	245	4.46574	283	3.3917	252	4.60302	299	4.93306	360	5.41549	366	4.57404	387	5.57676	395
BMF	11.4353	1815	13.3134	1945	13.9389	1854	11.7917	1894	9.34548	1297	9.27499	1552	8.9291	1448	10.1078	1768	9.62921	1405
BMI1	15.6664	2132	15.9324	1933	16.1319	1913	16.5409	2224	16.7341	1984	16.5559	2219	16.8919	2141	16.3626	2463	16.7695	2130
BMP1	57.6359	8629	59.5247	8225	59.8396	7815	54.0512	8292	57.7373	7740	58.1198	8843	58.5305	8479	58.0327	10123	59.0624	8350
BMP10	0	0	0	0	0	0	0	0	0	0	0	0	0	0	0	0	0	0
BMP15	0	0	0	0	0	0	0	0	0	0	0	0	0	0	0	0	0	0
BMP2	10.414	1482	11.2797	1435	11.2716	1370	12.2973	1728	12.1951	1487	12.4435	1738	11.4012	1514	11.6717	1808	11.7207	1549
BMP2K	1.81942	501	2.12436	501	1.98968	494	1.9426	508	1.655	384	1.756	358	1.86698	541	1.37673	429	1.64383	379
BMP3	0	0	0	0	0	0	0.007656	2	0.007358	2	0.006199	2	0	0	0	0	0	0
BMP4	4.05392	281	4.62632	287	5.29332	293	3.97904	280	4.8708	294	4.93143	330	5.47852	364	5.76982	442	4.7305	308
BMP5	0.015061	3	0	0	0	0	0	0	0	0	0	0	0	0	0	0	0	0
BMP6	0.099523	16	0.073222	10	0.068246	9	0.056109	9	0.026999	4	0.060223	9	0.073985	11	0	0	0.107519	16
BMP7	1.06009	172	0.671758	93	0.896438	118	0.870581	132	0.965271	123	1.19611	162	0.90914	136	0.996892	167	1.09363	163
BMP8A	0.092122	21	0.199729	41	0.176061	35	0.130403	30	0.137386	27	0.168577	38	0.117817	25	0.124465	31	0.069426	15
BMP8B	1.81773	353	2.00161	347	2.05605	341	1.64595	315	1.62497	270	1.51696	289	1.16724	211	1.46599	310	1.35263	244
BMPER	0.205076	38	0.246855	32	0.3101	42	0.122631	27	0.20041	33	0.219936	26	0.225637	44	0.25115	47	0.237625	40
BMPR1A	4.7883	1199	4.76508	1058	4.2658	920	4.64054	1130	4.7337	991	4.68784	1146	4.70186	1121	5.00558	1344	4.81879	1137
BMPR1B	2.81231	626	2.62585	493	3.13614	584	2.99236	637	2.91431	542	3.21502	681	2.99717	552	2.83439	670	2.68667	546
BMPR2	10.9411	5177	10.6691	4541	11.1559	4489	9.88476	4678	9.3716	3844	10.1252	4814	9.78348	4394	10.5011	5494	10.6722	4759
BMS1	7.61764	2373	7.2007	2004	7.25146	1929	7.77575	2391	8.19887	2188	7.89718	2414	8.29266	2410	8.13315	2757	8.73596	2526
BMT2	8.80307	1393	8.10605	1146	8.11207	1097	9.51882	1487	8.19184	1110	9.21125	1427	8.47733	1251	8.54803	1472	9.55243	1403
BMX	0	0	0	0	0.031884	3	0.014829	2	0	0	0.027099	3	0	0	0.018739	3	0	0
BNC1	0.228608	44	0.318556	55	0.329387	54	0.292271	56	0.326665	54	0.298616	57	0.414038	74	0.228171	48	0.503778	90
BNC2	0.005835	3	0.0173	8	0.004251	2	0.010426	3	0	0	0	0	0.007158	4	0.003575	3	0	0
BNIP1	3.21053	156	4.01631	172	4.46017	185	4.40783	205	3.77345	159	3.59727	179	3.5057	155	3.74627	202	3.72123	169
BNIP2	24.8596	5772	23.7255	5011	24.0584	4836	24.6497	5714	23.3039	4691	23.17	5344	24.0314	5166	24.5373	6284	24.7174	5228
BNIP3	0.830184	103	1.02059	113	1.00605	106	0.986499	120	0.607139	33	1.01274	123	0.71035	42	0.834444	112	0.815496	94
BNIP3L	83.021	11478	78.543	9710	81.6462	9642	90.8957	12416	85.9254	10174	90.2478	12260	79.3287	10231	86.6477	12996	92.9613	11917
BNIP5	0.049494	8	0.169866	23	0.162953	21	0.24705	37	0.092385	12	0.069048	11	0.122119	18	0.125237	21	0.083842	12
BNIPL	0.147269	20	0.23504	26	0.3233	37	0.40561	41	0.380698	32	0.492571	40	0.160635	19	0.783142	59	0.270231	26
BOC	0.342326	37	0.291923	28	0.321416	34	0.200806	32	0.131166	22	0.34918	31	0.167397	27	0.306512	41	0.252096	22
BOD1	22.8877	1643	22.6127	1393	22.8098	1354	23.6016	1636	24.3986	1507	25.6393	1773	25.6865	1655	24.6364	1915	25.4	1708
BOD1L1	8.36854	3458	8.4489	3143	8.45884	3003	8.43514	3450	8.52262	3041	8.07812	3271	8.25796	3178	8.44812	3815	8.05651	3105
BOD1L2	0	0	0	0	0	0	0	0	0	0	0	0	0	0	0	0	0	0
BOK	5.98828	623	5.87006	547	6.458	576	5.59075	577	6.25751	559	6.47051	664	6.48078	635	6.81074	777	7.18498	693
BOLA1	2.75484	101	2.76856	91	2.61066	81	1.89336	67	2.57422	81	2.60388	93	3.24793	109	2.41964	96	2.44021	83
BOLA2	3.45166	56	0.89921	13	2.45231	35	0	0	1.70809	24	4.05018	65	3.12679	47	0.009917	2	5.80472	87
BOLA2-SMG1P6	7.19618	603	2.82584	298	7.31126	505	10.299	559	18.5661	793	7.2869	435	9.90231	692	7.73614	501	7.93294	544
BOLA2B	12.4194	453	16.2792	543	11.5294	345	16.3097	510	12.6124	406	15.0835	557	13.8721	480	17.1254	624	15.1129	468
BOLA3	8.18102	187	6.47928	129	4.69859	89	7.55371	160	7.50289	138	6.61378	155	7.49714	163	6.3991	152	6.99581	147
BOLL	0.278661	36	0.434733	50	0.315031	35	0.246147	32	0.377438	42	0.395151	49	0.299667	36	0.24911	35	0.253275	30
BOP1	18.0475	1217	18.3187	1110	18.4458	1041	17.3078	1146	17.1564	1009	18.9018	1240	19.7018	1264	21.2712	1535	18.449	1193
BORA	3.32319	357	2.9755	279	2.81744	260	3.49284	349	2.4659	232	2.69161	278	2.85643	282	2.23295	262	3.28618	317
BORCS5	0.963532	247	0.836922	193	1.06231	222	1.1226	267	0.779448	173	0.736778	187	0.806359	194	1.20267	255	0.903839	186
BORCS6	2.99099	221	3.18084	210	2.58155	163	3.26573	238	3.69747	234	3.87202	281	3.43911	237	3.82887	308	3.86515	265
BORCS7	4.99266	457	4.70871	403	3.85718	305	4.8184	446	4.34623	326	4.28952	371	4.63266	391	3.8071	380	5.14233	429
BORCS7-ASMT	0	0	0	0	0	0	0	0	0	0	0.060388	7	0.054858	6	0.02489	3	0	0
BORCS8	3.37367	290	2.65363	232	3.69468	258	2.88491	254	3.5453	244	2.91757	256	3.03317	229	3.75357	319	3.14936	221
BORCS8-MEF2B	1.73051	84	1.97705	113	2.33543	129	1.99329	128	1.51365	73	2.16278	135	0.790031	40	0.968584	57	2.16301	119
BPGM	7.21497	508	6.38361	412	7.98761	474	7.20639	498	7.62143	453	7.24909	496	7.87116	508	7.62614	595	7.38039	511
BPHL	4.63478	306	4.02637	255	4.71736	264	4.10751	292	4.60976	284	4.17704	279	5.09256	319	4.75119	325	4.49917	278
BPI	0	0	0	0	0	0	0.054712	4	0	0	0	0	0	0	0	0	0	0
BPIFA1	4.70746	201	3.883	149	4.47637	165	4.94618	207	3.28359	121	3.316	140	3.39432	135	3.34138	157	3.16368	127
BPIFA2	0.776201	35	0.689559	28	0.898422	35	0.52631	24	0.807884	32	1.1467	51	0.799347	34	0.883583	44	0.90509	38
BPIFA3	0	0	0	0	0	0	0	0	0	0	0	0	0	0	0	0	0	0
BPIFB1	8.17718	544	7.22975	430	7.69907	440	6.53214	430	7.15646	408	6.34066	417	5.49866	344	7.02471	510	6.15892	381
BPIFB2	0	0	0	0	0	0	0	0	0	0	0	0	0	0	0	0	0	0
BPIFB3	0	0	0	0	0	0	0	0	0	0	0	0	0.028577	2	0	0	0	0
BPIFB4	0.165523	4	0.046485	5	0	0	0.023187	3	0.198532	4	0.056601	5	0.13207	3	0	0	0.072753	6
BPIFB6	0	0	0	0	0	0	0	0	0	0	0	0	0	0	0	0	0	0
BPIFC	0	0	0	0	0	0	0	0	0	0	0	0	0	0	0	0	0	0
BPNT1	6.72378	630	6.5976	537	6.60922	516	7.35041	667	7.26689	586	6.81935	630	7.64658	655	6.56973	674	7.3432	605
BPNT2	22.8144	6489	20.8656	5265	22.1001	5279	20.1989	5693	18.4554	4477	19.8331	5575	19.2959	5072	19.4137	5963	19.8628	5218
BPTF	10.2101	3863	9.56455	3228	9.26425	3008	9.79408	3697	9.53712	2924	8.98698	3371	8.4437	3046	9.27372	3775	9.50743	3397
BPY2	0	0	0	0	0	0	0	0	0	0	0	0	0	0	0	0	0	0
BPY2B	0	0	0	0	0	0	0	0	0	0	0	0	0	0	0	0	0	0
BPY2C	0	0	0	0	0	0	0	0	0	0	0	0	0	0	0	0	0	0
BRAF	9.41759	3237	9.22986	2816	9.57497	2856	9.1789	3154	9.65957	2822	9.63627	3375	9.59363	2985	9.77245	3493	9.38454	3005
BRAP	5.9556	956	5.93728	851	5.30242	727	6.14456	973	5.85694	805	5.79167	912	6.28471	941	5.33797	929	6.25381	932
BRAT1	19.28	2071	20.1779	1922	19.0607	1772	17.1086	1816	21.6013	1995	19.208	2030	20.8162	2098	21.3993	2511	19.791	2008
BRCA1	5.57864	1480	4.37982	999	4.16674	965	4.47001	1225	3.74553	845	3.42522	928	3.75711	968	3.90291	1135	4.43163	1049
BRCA2	2.37678	1132	1.86312	800	1.76072	665	1.57774	748	1.39207	569	1.23125	586	1.33443	593	1.40627	728	1.37205	611
BRCC3	10.6425	1148	9.92987	934	9.57101	870	11.4969	1115	8.81939	794	9.56673	984	9.94629	927	8.23768	977	9.26393	896
BRD1	10.8138	2010	11.3436	1882	11.2739	1812	11.0076	2047	11.4075	1871	11.9653	2223	11.0459	1948	11.2431	2284	11.3792	2003
BRD2	50.794	8644	49.4361	7809	50.3618	7410	52.583	8902	47.3535	7172	47.3975	8374	47.654	7849	49.6652	9559	50.4254	8134
BRD3	12.1188	2667	12.875	2527	13.5503	2492	12.8952	2801	12.6592	2382	13.188	2872	12.0901	2439	12.8946	3052	13.1559	2677
BRD3OS	3.71685	676	3.13177	532	3.51379	526	3.1478	617	3.67572	598	2.79696	608	3.44685	649	3.66625	669	3.72622	592
BRD4	9.8046	2405	10.4839	2375	10.2335	2114	10.271	2549	10.4212	2272	10.1656	2543	10.4244	2402	10.0534	2760	9.60834	2220
BRD7	22.1249	3469	24.1724	3413	26.9752	3065	26.969	3888	22.8231	3228	26.1115	3864	23.7892	3645	24.4992	4185	26.448	3816
BRD8	20.6279	2445	21.5158	2182	20.1105	2051	20.2703	2403	18.8741	1900	18.4832	2187	20.7015	2220	19.5312	2568	19.8556	2253
BRD9	21.8559	2485	22.1304	2257	22.2032	2194	21.7533	2443	24.3777	2355	24.6444	2732	24.9651	2656	23.6953	2917	24.652	2584
BRDT	0	0	0	0	0	0	0	0	0	0	0	0	0.019219	3	0	0	0	0
BRF1	7.13686	1019	7.37326	944	7.31046	877	6.86963	956	7.48691	908	7.19257	1013	7.93712	1056	7.39527	1155	7.46685	979
BRF2	4.39253	449	3.72989	336	4.15092	363	4.7194	460	4.91092	428	4.3931	433	5.13978	491	4.78801	530	4.58537	437
BRI3	40.4164	1213	41.8393	1179	41.1194	1102	46.4572	1785	45.2757	1558	47.4574	1814	49.743	1772	48.7686	2068	50.749	1804
BRI3BP	5.98072	1538	4.75683	1134	4.84443	1110	5.31202	1398	4.57176	1048	4.73678	1238	5.33212	1292	4.68635	1337	5.16476	1269
BRICD5	1.89377	55	1.59203	43	1.71993	44	1.10652	34	1.82451	46	1.74761	50	1.71311	42	1.33639	46	1.93606	54
BRINP1	0	0	0	0	0	0	0	0	0	0	0.023102	3	0	0	0	0	0	0
BRINP2	0	0	0	0	0	0	0.00887	2	0.01415	2	0.036389	6	0	0	0.01043	2	0.013101	2
BRINP3	0	0	0	0	0	0	0	0	0	0	0	0	0	0	0	0	0	0
BRIP1	3.34695	1014	2.50484	623	2.60988	613	2.60332	720	2.34625	565	2.28538	635	2.24643	588	2.39615	747	2.55952	706
BRIX1	19.4247	1236	18.2426	1041	18.6973	1016	19.9431	1251	18.6603	1021	19.551	1226	20.9679	1239	18.738	1277	20.2521	1201
BRK1	43.8361	2024	41.9671	1731	39.1833	1545	46.6403	2126	48.2614	1909	48.4682	2196	49.1091	2115	49.7641	2500	51.7116	2216
BRME1	2.99483	238	2.12228	189	1.87817	151	2.07568	191	2.17596	171	1.74325	146	2.29274	193	2.22354	199	2.09183	200
BRMS1	13.7826	778	15.4052	786	14.3668	690	13.718	768	15.2437	745	15.3926	850	16.7529	876	15.3521	929	16.6767	868
BRMS1L	9.77347	1023	10.0056	938	9.15482	825	9.73528	1018	6.76158	605	7.6154	792	8.00815	791	8.48638	961	9.10911	890
BROX	14.6505	2236	13.7399	1932	14.484	1928	14.4341	2212	13.8824	1813	15.7639	2410	14.1725	2054	14.4205	2429	15.4616	2189
BRPF1	3.91326	730	4.06141	673	3.73248	593	3.172	590	4.3857	689	4.12865	753	4.3321	737	4.28401	872	4.18164	720
BRPF3	9.10017	2107	9.46141	1940	8.93101	1779	9.2542	2157	10.439	2009	10.1277	2318	10.1512	2215	10.7004	2812	9.91802	2122
BRS3	0	0	0	0	0	0	0	0	0	0	0	0	0	0	0	0	0	0
BRSK1	0.213067	29	0.165471	20	0.136208	16	0.106735	14	0.318534	13	0.126	17	0.078553	10	0.09021	13	0.222629	19
BRSK2	0.126109	23	0.023443	4	0.072695	11	0.052685	9	0.068299	11	0.080687	15	0.066202	10	0	0	0.064686	11
BRWD1	14.912	6718	14.8978	6153	15.6185	6169	14.8708	6426	14.2743	5328	14.1241	5914	13.8912	5617	14.6741	7167	14.2533	5669
BRWD3	9.66128	4841	9.93803	4360	9.80913	4159	9.37854	4411	8.35592	3434	9.33323	4263	8.38734	3857	8.71325	4593	8.93177	3858
BSCL2	18.3519	1377	18.3887	1219	17.4194	1044	16.6231	1231	23.5837	1510	25.4125	1700	20.0668	1402	23.5065	1756	20.257	1292
BSDC1	23.5646	3755	22.9409	3248	23.6925	3286	21.4094	3305	23.8864	3121	23.974	3718	22.5425	3412	24.3609	4263	22.8358	3412
BSG	291.893	18777	306.299	17661	300.717	16518	305.63	19408	327.033	18031	324.377	20474	332.486	19979	324.421	22744	322.838	19280
BSN	0.098471	64	0.104929	61	0.132523	73	0.06746	43	0.093419	52	0.096897	61	0.0919	55	0.102963	72	0.096968	58
BSND	0.005105	3	0.017673	7	0.005917	2	0.004723	2	0.011025	4	0	0	0	0	0.009381	4	0	0
BSPH1	0	0	0	0	0	0	0	0	0	0	0	0	0	0	0	0	0	0
BSPRY	1.85575	174	2.09816	176	2.17044	174	1.73298	160	2.07568	165	2.14247	197	2.30918	202	1.74007	177	1.79048	156
BST1	0.19948	15	0.139718	11	0.192791	14	0.159369	12	0.287802	17	0.191299	16	0.291431	15	0.085917	8	0.258271	20
BST2	138.213	5548	134.537	4825	131.025	4492	143.784	5697	135.896	4673	142.933	5629	146.842	5496	139.463	6091	149.252	5555
BSX	0	0	0	0	0	0	0	0	0	0	0	0	0	0	0	0	0	0
BTAF1	24.0681	7395	24.8307	6825	26.7224	7056	23.234	7147	23.6409	6206	23.3992	7138	22.8171	6631	23.8947	8137	23.8023	6886
BTBD1	48.4838	6042	45.6873	5059	45.7984	4898	46.1808	5634	42.3806	4493	42.005	5131	45.7932	5298	44.1335	5945	46.6305	5400
BTBD10	19.3616	1685	17.9025	1458	17.9532	1391	18.87	1669	17.1998	1306	18.2543	1640	18.7797	1609	18.6113	1810	18.1529	1535
BTBD16	0.440573	32	0.71198	37	0.44638	22	0.569641	34	0.515334	32	0.82551	41	0.55593	39	0.500123	40	0.508859	31
BTBD17	0	0	0.032292	3	0	0	0	0	0	0	0.029396	3	0	0	0	0	0	0
BTBD18	0.059258	8	0.018071	2	0.05671	7	0.016355	2	0.05165	6	0.043978	6	0.045979	6	0.08798	12	0.034322	4
BTBD19	3.7221	416	4.79255	420	3.77815	361	3.37331	374	4.25517	344	3.87664	431	3.4088	354	4.60318	488	4.69075	387
BTBD2	33.1733	3125	32.2398	2750	31.9774	2558	31.6824	2919	36.7494	2987	39.6767	3572	35.1213	3169	38.3742	3960	35.9905	3205
BTBD3	33.5794	5995	31.8599	5149	33.6161	5188	30.2191	5462	23.8756	3711	23.4897	4239	25.7949	4348	26.9397	5097	26.1224	4343
BTBD6	0.057836	6	0.141537	12	0.145172	12	0.097102	9	0.089993	7	0.017556	2	0.082707	7	0.089558	9	0	0
BTBD7	10.8908	3541	10.3783	3016	10.6445	2924	10.3213	3293	9.44962	2650	9.10818	2930	9.19948	2816	9.49475	3409	8.98438	2719
BTBD8	3.09621	711	3.42112	692	2.94404	567	3.17101	711	3.116	592	3.11351	681	3.04165	646	3.13699	762	3.21856	683
BTBD9	3.5437	1129	3.11512	926	3.6011	1024	3.20443	1039	3.36178	953	3.48582	1123	3.03077	960	3.47341	1191	3.25906	1015
BTC	3.55053	375	3.34531	319	3.18112	284	3.56349	370	2.74942	251	3.07139	317	2.97762	295	2.49672	286	3.12113	308
BTD	3.06209	709	3.45514	603	3.64356	624	3.08332	649	2.48272	530	4.32619	691	3.06201	588	2.73587	710	2.97845	585
BTF3	216.874	8036	217.495	7199	203.841	6457	201.219	8749	230.719	7445	232.799	8491	227.182	8832	222.41	9008	244.112	8411
BTF3L4	15.2846	2349	13.8217	1967	15.4367	1937	14.4387	2254	14.7101	1938	13.8785	2199	13.0247	2035	14.2342	2383	17.0224	2284
BTG1	28.299	5212	26.2118	4323	26.884	4229	30.9782	5563	35.3626	5521	35.5442	6408	34.1063	5819	34.7506	6930	36.2371	6137
BTG2	12.0126	1316	11.8054	1156	11.5451	1081	11.3517	1228	9.11743	849	10.0985	1086	9.88878	1011	9.72395	1160	9.1091	927
BTG3	21.0577	1171	20.2892	994	19.9708	934	19.0437	1032	19.2758	901	20.7171	1091	20.4883	1047	21.2451	1242	20.2725	1023
BTG4	0	0	0	0	0	0	0	0	0	0	0	0	0	0	0	0	0	0
BTK	0	0	0	0	0	0	0.035143	4	0	0	0.018286	2	0.014798	2	0.00706	1	0	0
BTLA	0.051389	7	0.05352	7	0.053309	6	0.069911	9	0.10166	11	0.102096	13	0.04852	6	0.055411	8	0.09415	11
BTN1A1	0	0	0.007448	1	0	0	0	0	0	0	0	0	0	0	0.009898	2	0.016585	2
BTN2A1	8.35702	1013	8.98824	980	8.67413	892	8.54745	1023	8.54101	881	8.02796	954	7.87169	899	8.3349	1098	7.77998	869
BTN2A2	3.0972	408	3.97424	453	4.26227	448	3.1665	424	3.70045	436	3.65547	460	3.06571	361	3.24055	459	3.40762	436
BTN3A1	8.40398	1041	8.99322	991	9.9324	1029	9.46418	1138	8.39875	882	8.60674	1042	8.06963	921	8.77854	1182	7.95925	913
BTN3A2	5.84189	824	6.43632	776	5.89506	671	6.26426	873	5.83187	707	5.56018	748	5.94639	755	5.9971	897	5.55886	728
BTN3A3	7.85067	893	8.14812	861	7.50505	724	7.43783	862	7.77019	762	7.82146	871	7.31335	768	7.88346	984	7.67584	824
BTNL2	0	0	0	0	0	0	0	0	0	0	0	0	0	0	0	0	0	0
BTNL3	0	0	0	0	0	0	0	0	0	0	0	0	0	0	0	0	0	0
BTNL8	0	0	0	0	0	0	0	0	0	0	0.030566	2	0	0	0	0	0	0
BTNL9	0.708111	81	0.543951	65	0.836571	82	0.758819	89	0.610938	62	0.512596	62	0.502535	57	0.70974	95	0.558161	60
BTRC	4.94939	1172	4.87113	1036	4.98669	1009	5.093	1203	4.37286	879	4.53587	1053	4.60952	1004	4.61217	1201	4.52192	1000
BUB1	7.88939	1112	5.73508	755	5.6623	700	6.35429	914	4.5451	578	4.68062	667	5.12641	691	4.39537	715	5.56266	748
BUB1B	10.3212	1516	8.60468	1110	7.83562	982	8.71236	1263	7.62927	951	6.77851	971	6.61522	894	7.09778	1130	7.775	1058
BUB1B-PAK6	0.041725	2	0.008297	1	0.092138	2	0.073435	2	0.044689	1	0.042439	2	0	0	0	0	0.055771	2
BUB3	31.7687	5767	28.1143	4464	28.5488	4497	29.1648	5379	26.8677	4222	27.7543	4935	29.0493	4935	27.5994	5451	30.5193	5131
BUD13	7.3624	648	6.8045	535	7.25134	545	7.12806	620	8.11985	612	7.26151	628	8.16917	671	7.71361	739	7.30561	597
BUD23	31.9292	1540	30.4982	1314	28.1022	1158	29.6254	1410	28.9847	1197	27.6605	1309	34.8976	1570	29.7697	1562	31.7746	1422
BUD31	26.3298	1159	26.5538	1030	24.8746	919	31.1682	1333	30.9109	1157	30.6217	1302	29.6065	1190	29.5103	1403	31.1658	1259
BVES	0	0	0.010048	2	0	0	0	0	0	0	0	0	0	0	0	0	0	0
BYSL	4.73098	327	3.76584	233	4.50492	265	4.6092	314	5.14286	300	4.04821	271	4.35747	278	3.85065	290	4.42645	278
BZW1	62.2811	15483	60.6357	13113	60.5809	12734	67.3016	15987	68.1148	14315	66.8443	16299	64.8189	14876	66.4602	17828	69.0439	15811
BZW2	37.215	2633	33.9862	2196	33.904	2107	36.425	2550	36.7278	2260	34.7503	2411	37.26	2529	35.1165	2731	35.4137	2400
C10orf105	0	0	0	0	0	0	0	0	0	0	0	0	0	0	0	0	0	0
C10orf120	0	0	0	0	0	0	0	0	0	0	0	0	0	0	0	0	0	0
C10orf143	0.139048	15	0.161013	12	0.109335	4	0.181544	10	0.066241	2	0.382852	15	0	0	0.231036	14	0.146934	7
C10orf53	0	0	0	0	0	0	0	0	0	0	0	0	0	0	0	0	0	0
C10orf62	0.109177	6	0.140721	7	0.146398	7	0	0	0.047914	3	0.021048	2	0.09209	5	0.150602	8	0.032128	2
C10orf67	0.288767	23	0.06108	7	0.048005	5	0.050535	6	0.053628	6	0.055567	5	0.136948	16	0.077784	11	0.054835	7
C10orf71	0	0	0	0	0	0	0	0	0	0	0	0	0	0	0	0	0	0
C10orf82	0	0	0	0	0	0	0	0	0	0	0	0	0	0	0	0	0	0
C10orf88	5.06708	564	4.941	487	4.97711	472	4.7524	540	4.8864	472	4.39834	503	4.56906	490	4.49803	557	5.18411	519
C10orf90	0	0	0	0	0	0	0	0	0	0	0	0	0	0	0	0	0	0
C10orf95	0.925654	55	0.93541	50	1.3491	68	0.527508	31	1.10158	56	1.11613	65	0.748922	42	0.854279	55	0.579245	32
C11orf16	0	0	0	0	0	0	0	0	0	0	0	0	0	0	0.018437	2	0	0
C11orf21	0	0	0	0	0	0	0	0	0	0	0	0	0	0	0.032291	4	0	0
C11orf24	6.2627	482	7.65763	504	7.44328	452	6.06878	465	6.2391	416	6.88065	504	6.25072	446	6.35893	530	7.07468	500
C11orf42	0.354634	17	0.395948	17	0.165974	7	0.178882	9	0.178603	8	0.184766	9	0.117703	6	0.233416	12	0.111007	5
C11orf52	3.37593	150	2.82468	112	2.74617	104	2.96034	130	3.23379	123	2.61952	114	3.43275	142	2.73086	125	3.24453	133
C11orf54	4.55596	505	6.69492	528	5.94479	484	4.90173	497	3.65446	304	4.3584	432	4.50891	406	4.42226	499	4.64999	400
C11orf58	23.2219	3451	24.3935	3181	22.6065	2820	24.1534	3626	23.0615	2910	23.5157	3451	24.155	3394	21.5656	3546	24.8556	3521
C11orf65	0.444336	27	0.212343	11	0.294451	19	0.260197	21	0.239255	15	0.179312	13	0.16595	14	0.235774	20	0.145127	10
C11orf68	9.13083	569	10.0097	560	10.2144	544	8.15815	502	10.1291	541	10.4737	639	9.72831	568	10.833	736	9.50107	551
C11orf71	3.30033	263	2.5978	185	3.32441	226	2.45449	193	3.35182	229	3.13962	245	2.68978	200	2.57693	223	2.9286	215
C11orf80	14.0272	1011	14.291	920	13.6912	825	12.829	966	14.4015	925	13.9056	997	14.0593	975	14.8553	1135	13.3664	925
C11orf86	0	0	0	0	0	0	0	0	0.049801	2	0	0	0	0	0	0	0	0
C11orf87	0	0	0.046069	10	0.059525	12	0.065294	16	0.019796	4	0.032304	8	0.018206	5	0.01246	4	0.009148	2
C11orf91	0.997815	12	1.11708	23	0.835386	9	0.914025	11	0.657895	14	0.709877	9	0.643963	8	0.639019	15	0.785423	13
C11orf96	1.23418	62	1.30723	59	1.7452	75	1.26152	63	2.26613	97	1.71157	84	1.94518	91	1.90176	104	1.83249	85
C11orf97	0	0	0	0	0	0	0	0	0	0	0	0	0	0	0	0	0	0
C11orf98	11.6928	297	9.83215	221	10.3341	223	9.30022	231	10.0868	221	10.739	270	11.4478	265	11.601	319	9.2921	216
C12orf29	7.52586	773	6.57573	639	6.9292	603	7.448	695	7.88749	671	7.86643	809	6.14432	646	8.11602	874	8.07486	773
C12orf4	5.96188	839	6.32128	800	6.68701	768	6.21945	834	5.7281	685	6.2466	868	6.24009	773	5.85032	883	6.07592	778
C12orf40	0	0	0	0	0	0	0	0	0.015315	2	0	0	0	0	0.002748	1	0	0
C12orf42	0	0	0	0	0.01377	1	0.136023	4	0	0	0	0	0	0	0	0	0	0
C12orf43	3.61958	451	2.85468	359	2.59565	335	2.59281	381	2.63395	314	2.99977	434	2.71775	369	2.2291	343	2.79279	380
C12orf50	0.056399	4	0.052258	4	0	0	0.031162	2	0	0	0.065942	3	0	0	0	0	0	0
C12orf54	3.45378	94	3.41251	83	2.53624	67	3.02009	90	2.61592	69	3.89704	123	3.45763	103	3.78599	121	3.41351	97
C12orf56	0.021414	4	0.01103	2	0.041206	7	0.034976	7	0.018382	3	0.010041	2	0.040623	7	0.071357	7	0.009538	2
C12orf57	44.9567	1107	40.2037	893	41.9387	893	44.3072	1109	41.2824	882	40.9858	985	44.927	1043	41.1635	1107	43.319	996
C12orf60	0.515445	27	0.803477	48	0.434222	27	0.748263	53	0.479109	30	0.534731	40	0.699791	52	0.757783	66	0.549212	39
C12orf71	0.275139	12	0.269017	10	0.048137	2	0.156222	7	0.140581	5	0.216578	9	0.152066	6	0.061672	3	0	0
C12orf75	4.6405	245	4.80305	228	4.36098	197	4.41912	228	4.8675	221	3.84405	199	5.75145	282	4.497	255	5.58724	275
C12orf76	9.64762	572	10.0333	542	9.51139	505	10.2868	609	10.1253	517	9.03703	526	9.25499	497	9.19175	571	8.73842	479
C13orf42	0	0	0	0	0	0	0.016414	3	0	0	0	0	0	0	0	0	0	0
C13orf46	0.02075	4	0.057398	8	0.103696	14	0.079009	12	0.155892	21	0.114201	18	0.130718	19	0.13137	22	0.064222	10
C14orf119	16.5652	1815	14.3338	1474	14.2706	1365	16.2753	1865	14.5773	1421	14.0252	1572	15.8031	1670	14.7866	1768	16.9125	1683
C14orf132	0.031175	5	0.007312	3	0.094964	7	0.01747	6	0.036862	10	0.012336	4	0.025255	8	0.016788	6	0	0
C14orf180	0	0	0	0	0	0	0	0	0	0	0	0	0	0	0	0	0	0
C14orf28	2.29341	267	2.1977	216	1.85828	174	1.58464	178	1.6962	164	2.08007	221	1.75327	193	1.86413	234	1.54361	169
C14orf39	0.116454	10	0	0	0.134568	11	0.206755	10	0.181347	12	0.088142	10	0.185678	14	0.074861	2	0.056313	6
C14orf93	7.54176	528	5.84565	432	5.36991	404	6.89124	464	6.56094	472	6.72175	524	6.00737	459	6.69009	509	6.55712	495
C15orf39	15.207	2634	15.7615	2388	15.0154	2218	14.7432	2531	15.227	2226	16.0459	2736	15.1789	2479	15.9232	2945	15.3687	2476
C15orf40	2.5724	619	2.17555	576	1.65189	515	2.39828	630	1.67051	490	2.01614	610	2.47891	577	2.00567	687	2.48886	549
C15orf48	241.648	6967	284.49	7274	264.58	6556	277.835	7866	299.309	7321	294.799	8268	287.809	7741	270.035	8435	277.996	7489
C15orf61	1.60942	162	1.38495	129	1.78974	167	1.03521	124	1.30835	129	1.35577	147	1.59728	156	1.50695	182	1.26958	137
C15orf62	2.0372	202	2.68868	239	2.17726	185	1.78987	176	1.69084	144	1.89876	185	1.90237	176	2.0551	222	1.57207	145
C16orf46	0.668109	43	0.293308	20	0.41272	27	0.703099	52	0.480646	31	0.109531	8	0.5018	34	0.649525	45	0.236551	17
C16orf54	5.16905	534	5.45084	503	5.21042	459	5.65533	576	6.13881	543	6.38231	646	6.47629	624	6.03561	678	6.06236	581
C16orf74	25.4818	987	25.2858	878	23.2675	793	24.3287	923	28.8899	961	29.8783	1130	27.4639	990	28.3696	1191	29.9538	1076
C16orf78	0	0	0	0	0	0	0	0	0	0	0	0	0	0	0	0	0	0
C16orf82	0	0	0	0	0	0	0	0	0	0	0	0	0	0	0	0	0	0
C16orf86	0.474868	26	0.335811	16	0.139924	7	0.383477	21	0.511208	22	0.540653	29	0.162305	8	0.496591	27	0.174108	9
C16orf87	2.14256	567	1.91061	455	2.13298	498	2.18874	586	2.05659	467	1.86215	491	1.81	451	2.02589	591	2.23136	541
C16orf89	0.04658	4	0	0	0	0	0.020041	2	0.069188	5	0	0	0	0	0	0	0	0
C16orf90	0	0	0.034616	2	0.086622	3	0	0	0	0	0	0	0	0	0	0	0	0
C16orf92	0	0	0	0	0	0	0	0	0	0	0	0	0	0	0	0	0.065898	2
C16orf95	1.78954	70	1.38645	51	1.59756	54	1.39587	54	1.46476	49	1.74835	68	1.65838	62	1.08932	49	1.26327	48
C16orf96	0	0	0.019158	3	0	0	0.033045	6	0	0	0.005013	1	0.026679	5	0.011284	2	0	0
C17orf100	2.33147	161	2.21743	130	2.86354	163	2.73421	177	2.45474	141	2.72058	182	2.26426	144	3.14522	236	3.0087	183
C17orf107	0.889575	107	1.02836	104	0.86619	91	0.722996	92	1.01101	103	0.802736	93	0.725614	83	0.825979	114	0.66602	75
C17orf113	0.817107	123	1.0073	135	1.0794	139	1.01452	151	0.970895	125	1.16416	172	1.04027	146	1.06792	175	1.08781	152
C17orf114	0	0	0	0	0.149471	3	0.150876	4	0.153527	3	0.175847	4	0	0	0	0	0	0
C17orf49	12.8425	424	14.3169	417	12.6684	362	15.1227	494	14.4873	412	14.3126	466	16.5423	508	14.5809	529	14.6488	455
C17orf50	0.338404	15	0.336607	13	0.397493	15	0.207026	9	0.258337	10	0.160598	4	0.499175	20	0.244073	7	0.50341	11
C17orf58	3.40671	205	3.46117	181	3.71013	192	4.96047	271	4.46549	237	3.91457	219	3.78193	195	3.90636	254	4.15871	225
C17orf67	1.0782	85	1.00213	72	0.778234	56	1.11129	88	0.941381	66	0.769827	63	0.771072	58	1.0212	90	0.6221	46
C17orf75	2.91786	479	2.54051	399	2.61143	363	2.63367	436	2.5623	356	2.60684	430	3.1055	450	2.5715	437	2.82161	411
C17orf78	0	0	0	0	0	0	0.026293	3	0	0	0	0	0	0	0.023797	2	0	0
C17orf80	4.33901	579	4.2208	500	4.21172	494	3.70595	516	3.35952	402	4.07622	558	3.23265	428	3.6642	535	4.31573	542
C17orf97	0.194058	15	0.228201	16	0.133295	9	0.418725	31	0.232018	15	0.157457	12	0.395494	28	0.184528	15	0.445777	31
C17orf98	0	0	0	0	0	0	0	0	0	0	0	0	0	0	0	0	0	0
C17orf99	0.317442	26	0.311477	19	0.208799	15	0.492469	25	0.373196	26	0.131985	13	0.155583	15	0.201358	18	0.345435	18
C18orf21	10.1647	379	10.1219	332	8.12083	253	10.3904	379	11.0037	345	7.33297	270	9.29489	317	9.27895	363	9.49766	326
C18orf25	9.40764	1944	9.70476	1783	10.4717	1893	10.2778	2113	8.66269	1553	9.13282	1882	8.78142	1685	8.83438	1987	8.92164	1758
C18orf32	5.08989	1046	4.8243	888	5.08438	902	4.56272	935	4.82751	880	4.19761	854	4.86207	941	4.09706	895	4.67275	946
C18orf54	1.77048	304	1.36785	186	1.50484	219	1.60189	263	1.06485	167	1.19632	180	1.37654	201	1.50128	264	0.986595	210
C18orf63	0	0	0	0	0	0	0	0	0	0	0	0	0	0	0	0	0	0
C19orf12	7.02029	816	6.3529	777	7.79669	676	5.8347	680	7.65485	744	7.06631	719	7.48852	717	7.8309	911	7.07151	743
C19orf18	0	0	0	0	0	0	0	0	0	0	0	0	0	0	0.036027	2	0	0
C19orf25	11.4394	650	11.0801	596	11.1268	560	9.14429	521	9.90305	545	10.1736	611	10.1532	568	9.31802	671	9.9256	548
C19orf33	72.9728	1228	72.6338	1073	59.1885	842	93.2568	1537	82.06	1161	83.779	1372	84.9011	1343	82.441	1509	93.1872	1450
C19orf38	0.038795	2	0	0	0	0	0.118741	6	0	0	0.042013	3	0.033403	2	0.086097	4	0.043915	2
C19orf44	0.814177	110	0.97342	118	1.00665	116	0.791931	97	1.08396	126	0.952373	126	0.862449	109	0.86405	125	1.06331	112
C19orf47	3.21311	406	3.63687	398	4.004	357	4.4119	460	4.10941	357	3.48774	369	3.24364	426	4.24282	460	4.50257	426
C19orf53	15.7877	561	15.0358	483	14.6298	446	18.1927	634	15.8014	483	18.0086	626	16.9508	564	16.1511	620	18.7047	603
C19orf67	0.049839	3	0.026795	2	0	0	0.022502	2	0.090564	5	0.064734	4	0.034913	2	0.03057	2	0.011779	1
C19orf73	0.269713	9	0.22943	7	0.296187	8	0.485268	15	0.658059	17	0.406709	12	0.408833	12	0.384651	13	0.288901	8
C19orf81	0	0	0	0	0	0	0	0	0	0	0	0	0	0	0	0	0	0
C19orf84	0.037324	2	0	0	0	0	0	0	0	0	0	0	0	0	0	0	0	0
C19orf85	0.031934	2	0	0	0.035199	2	0	0	0	0	0.037085	2	0	0	0	0	0	0
C1D	4.39519	350	4.74033	338	3.82875	262	4.49747	330	3.3732	230	3.37671	262	4.29119	302	3.64058	313	3.91332	285
C1GALT1	7.54382	1871	7.83879	1709	7.36121	1569	6.97022	1702	6.60337	1397	6.81754	1661	7.25924	1646	6.84048	1833	7.46202	1691
C1GALT1C1	22.4158	1471	20.1907	1183	21.3758	1200	20.4675	1326	18.4606	1038	19.0139	1223	20.1189	1231	18.6752	1334	20.5747	1254
C1GALT1C1L	0.959536	50	0.654766	31	0.526794	24	0.75609	39	0.891692	40	0.877336	45	0.863239	42	1.07462	61	0.861973	42
C1QA	0	0	0	0	0	0	0	0	0	0	0	0	0	0	0	0	0	0
C1QB	0	0	0	0	0	0	0	0	0	0	0	0	0	0	0	0	0	0
C1QBP	33.3811	1561	29.8174	1250	30.3709	1217	35.1118	1627	34.6028	1391	32.0643	1472	35.5671	1556	31.734	1619	37.5311	1636
C1QC	0	0	0	0	0	0	0	0	0	0	0	0	0	0	0	0	0	0
C1QL1	0.104745	7	0.429777	24	0.786776	42	0.401813	25	0.418512	22	0.570031	35	0.324214	19	0.588165	40	0.468241	27
C1QL2	0	0	0.01776	2	0	0	0	0	0	0	0	0	0	0	0	0	0	0
C1QL3	0.793206	76	0.504631	43	0.75656	62	0.596673	57	0.771182	64	0.50358	48	0.532694	48	0.783744	82	0.896139	80
C1QL4	0.036055	4	0	0	0	0	0	0	0	0	0	0	0.025763	3	0.04881	5	0	0
C1QTNF1	0.26257	30	0.308805	27	0.394608	42	0.241722	30	0.356596	34	0.556426	59	0.587933	59	0.543032	64	0.532738	56
C1QTNF12	0.377071	16	0.710016	27	0.736883	27	0.609461	26	0.722795	26	0.638341	27	0.750057	30	0.809173	37	0.312946	13
C1QTNF2	0.032927	4	0.03887	4	0.048694	4	0	0	0.048392	4	0.009153	1	0.112139	11	0.032867	4	0.171787	16
C1QTNF3	3.85699	465	4.03355	462	4.41058	463	4.11617	495	4.04151	432	4.6963	535	3.7239	443	3.39022	475	3.915	476
C1QTNF3-AMACR	1.49975	207	1.77224	218	2.1698	255	1.75162	238	1.34326	159	1.05951	143	1.50833	194	1.53312	230	1.36166	174
C1QTNF4	0	0	0	0	0	0	0	0	0	0	0	0	0	0	0	0	0	0
C1QTNF5	0	0	0	0	0	0	0	0	0	0	0	0	0	0	0	0	0	0
C1QTNF6	19.5593	2287	19.2798	1994	19.5724	1945	16.8582	1947	19.8625	1969	20.3041	2281	20.4554	2183	20.7896	2618	20.5264	2215
C1QTNF7	0	0	0	0	0	0	0.02049	4	0	0	0	0	0.00717	2	0.002367	1	0	0
C1QTNF8	0.011606	2	0.028817	4	0.039278	5	0	0	0	0	0	0	0.015534	2	0	0	0	0
C1QTNF9	0.01944	2	0	0	0	0	0	0	0.012027	1	0.027382	2	0	0	0	0	0	0
C1QTNF9B	0	0	0.092946	5	0	0	0.034703	2	0	0	0	0	0.021051	1	0.093149	4	0.043547	2
C1R	178.446	17694	203.623	17645	211.14	17909	188.686	18248	175.026	14896	176.575	17125	165.469	15347	178.472	19295	173.55	15424
C1RL	41.5297	4041	42.2878	3788	43.443	3475	42.3917	3997	36.8607	3172	39.8385	3886	36.4044	3444	37.9061	4146	35.3338	3360
C1S	92.4132	10015	105.495	10563	115.218	10660	104.048	11027	81.5478	7779	83.4649	8946	77.3742	7854	83.5957	9854	76.9955	8072
C1orf100	0.071574	4	0.055881	3	0.054061	3	0.033619	2	0.06873	3	0.044107	3	0.054133	3	0.024927	2	0.059379	3
C1orf105	0	0	0	0	0.035776	1	0	0	0	0	0	0	0	0	0	0	0.031368	1
C1orf109	5.29325	475	3.72178	331	5.44091	372	3.97249	372	5.63799	403	4.55296	417	4.20632	380	3.89986	412	4.78899	405
C1orf112	5.00969	689	3.64496	475	4.07192	474	4.57369	635	3.44339	413	3.46368	488	3.95999	484	4.09406	563	4.14269	427
C1orf115	2.99308	348	3.3188	345	3.23557	321	2.89085	332	2.85567	284	2.81508	321	2.82948	307	2.72592	345	3.3007	356
C1orf116	20.744	4219	21.163	3770	22.0653	3688	21.4861	4313	23.6327	4046	23.7563	4559	23.0618	4319	23.8801	5161	22.5411	4208
C1orf122	4.99076	293	5.60318	289	5.47823	263	5.52297	299	7.75484	381	7.6741	412	8.28618	411	7.64385	456	7.74467	383
C1orf127	0.02137	3	0	0	0.041935	5	0	0	0	0	0	0	0	0	0	0	0.019227	3
C1orf131	7.29218	404	8.78622	431	9.15815	396	6.84478	373	7.59798	328	6.69526	356	7.29772	384	6.79073	427	7.57902	416
C1orf141	0.011923	3	0	0	0	0	0	0	0	0	0.012148	3	0	0	0.020939	3	0	0
C1orf146	0.11327	4	0	0	0.116759	4	0.16399	6	0.097058	3	0.123565	5	0.068086	3	0.060628	3	0.076618	3
C1orf159	8.88054	706	9.06696	693	9.09117	631	8.45658	678	10.19	668	9.51569	754	10.1604	743	9.2708	829	9.13475	681
C1orf162	0.551728	37	0.752222	44	0.400659	26	0.466733	35	0.655755	34	0.654926	40	0.611084	36	0.717144	51	0.227588	15
C1orf167	0	0	0	0	0.013528	3	0	0	0.000454	3	0	0	0.000932	2	0	0	0	0
C1orf174	11.2862	908	9.36204	713	11.8411	807	9.99809	838	11.9073	754	11.6864	892	10.8999	800	10.9306	940	10.3878	773
C1orf185	0.050314	2	0	0	0	0	0	0	0	0	0	0	0	0	0	0	0	0
C1orf198	5.23115	783	5.05429	673	5.57486	713	5.15008	761	4.62271	593	4.94557	726	4.25529	594	5.20632	849	4.76155	656
C1orf21	2.60189	1035	2.47663	903	2.45027	865	2.45472	995	2.3701	814	2.60869	1013	2.41826	933	2.38069	1071	2.64603	1014
C1orf210	4.82086	285	5.07324	267	4.32438	219	5.24172	305	5.12219	257	4.93537	287	4.80065	263	4.71192	301	4.42801	242
C1orf216	3.30949	292	2.38363	215	2.63951	235	2.03624	200	2.42286	209	2.15505	221	2.82805	275	2.4976	281	2.41104	234
C1orf226	2.3685	384	2.37571	348	2.49264	350	2.47525	396	2.1794	309	2.43329	390	2.08415	319	2.51606	446	2.214	335
C1orf232	0	0	0	0	0	0	0	0	0	0	0	0	0	0	0	0	0	0
C1orf35	6.34821	457	6.93357	421	6.82423	363	7.38326	447	6.93107	394	8.30297	506	7.14085	428	7.39461	495	7.02462	392
C1orf43	57.6039	3447	55.2304	3054	52.0496	2678	57.9881	3435	61.3702	3184	61.6451	3615	62.0981	3480	61.4906	3993	60.0303	3498
C1orf50	1.98049	273	1.38569	230	2.31971	252	1.78536	270	2.19239	259	1.85198	259	1.86174	235	2.40051	305	1.88031	276
C1orf52	8.41846	1068	9.41838	1064	10.2068	1107	10.4841	1316	10.3893	1144	9.92438	1226	10.096	1199	9.67218	1331	10.2043	1214
C1orf53	0.929002	23	1.0884	24	1.03091	22	0.757637	19	1.19598	25	0.626687	15	0.639984	15	0.853615	23	1.4288	32
C1orf54	2.32631	119	2.52172	115	2.53826	110	3.22488	161	3.37671	144	2.72393	136	2.53282	119	2.54744	140	2.81392	132
C1orf56	1.31863	82	1.13518	65	0.954446	60	0.795084	62	0.88044	49	0.681906	52	1.10651	69	0.694018	65	0.763491	59
C1orf68	0	0	0	0	0	0	0	0	0	0	0	0	0	0	0	0	0.027525	1
C1orf74	2.57689	485	3.41644	574	3.9459	634	3.97121	738	2.66003	429	2.63773	487	2.09467	368	2.53153	518	2.47021	432
C1orf87	0	0	0	0	0	0	0	0	0	0	0	0	0	0	0	0	0	0
C1orf94	0	0	0	0	0	0	0	0	0	0	0	0	0	0	0	0	0	0
C2	2.04624	197	2.07378	181	2.06734	166	1.47772	136	1.95569	154	2.2073	211	1.6861	143	2.14157	216	2.07012	176
C20orf141	0	0	0	0	0	0	0	0	0	0	0	0	0	0	0	0	0	0
C20orf144	0.375927	8	0	0	0.429479	8	0.173473	4	0.067318	2	0.186702	4	0.169533	4	0.365606	9	0	0
C20orf173	0	0	0	0	0	0	0	0	0.047228	2	0.049916	3	0	0	0.059733	3	0	0
C20orf202	0.041281	4	0.092406	8	0.095285	8	0.072862	7	0.151262	13	0.104937	10	0.022197	2	0.157878	17	0.09667	9
C20orf203	0.043548	9	0.002329	1	0.01544	3	0.023334	6	0.016001	4	0.020983	5	0.000288	1	0.005093	2	0.001257	1
C20orf204	0.077046	5	0.015798	1	0.130386	6	0.113923	5	0.07792	4	0.070066	3	0.074082	3	0.238998	10	0.07014	3
C20orf85	0	0	0	0	0	0	0	0	0	0	0	0	0	0	0	0	0	0
C20orf96	7.21354	433	9.54192	506	8.45654	432	7.44764	433	6.84606	352	7.4722	437	7.90951	437	7.95487	512	7.69203	431
C21orf140	0.031542	2	0.20011	7	0.090143	3	0.072653	3	0.130337	5	0.122735	5	0.22109	8	0.144514	7	0.106305	4
C21orf58	2.81689	304	2.68678	265	2.46341	217	2.32037	225	1.78173	170	1.91248	212	1.9471	196	2.07837	233	2.15529	212
C21orf62	0	0	0	0	0	0	0	0	0	0	0	0	0	0	0	0	0	0
C21orf91	6.59492	1385	6.37409	1161	6.2852	1100	5.382	1107	5.00595	900	5.15493	1062	5.60346	1074	5.42094	1203	5.43733	1029
C22orf15	0.029551	2	0	0	0.207941	7	0.04612	2	0	0	0.157935	6	0.08399	3	0.101703	3	0.028699	1
C22orf23	18.164	1416	17.7931	1240	18.6233	1240	17.9232	1380	16.1129	1076	17.3393	1327	16.3772	1192	18.0252	1530	16.7773	1215
C22orf31	0	0	0	0	0	0	0.037348	2	0	0	0.051525	2	0	0	0	0	0	0
C22orf39	2.42156	339	3.16045	328	2.4794	291	2.62496	349	2.6372	288	2.60167	334	2.02452	237	2.51235	357	2.383	274
C22orf42	0.044801	2	0	0	0	0	0	0	0	0	0	0	0	0	0	0	0	0
C2CD2	0	0	0	0	0	0	0	0	0	0	0	0	0	0	0	0	0	0
C2CD2L	1.17106	202	0.832045	144	0.811201	126	0.802258	153	0.830416	138	0.879738	163	0.863409	151	1.01673	181	0.731038	124
C2CD3	6.43132	1859	5.93823	1555	5.98963	1500	6.12323	1817	6.40061	1616	5.90957	1666	5.26834	1415	5.74061	1860	5.62599	1540
C2CD4A	2.38684	331	2.21156	274	2.24676	266	1.92662	264	1.4042	167	2.02536	275	1.73901	225	1.52361	230	1.75787	226
C2CD4B	0.756076	48	0.974613	56	0.651611	36	0.390962	25	0.642016	35	0.515159	33	0.554112	33	0.546163	38	0.477555	29
C2CD4C	0.67653	85	0.46944	53	0.554927	59	0.692664	86	0.610269	66	0.686664	84	0.689851	81	0.83393	113	0.696024	81
C2CD4D	0.032548	3	0	0	0.063968	4	0.104843	8	0.031706	3	0.033035	3	0.078323	6	0.060262	6	0.030447	2
C2CD5	10.4916	1853	9.5414	1496	9.16689	1365	10.0008	1707	8.40349	1250	8.25834	1439	9.14229	1501	8.73514	1690	8.91797	1459
C2CD6	0.010836	3	0.019495	4	0.01484	3	0	0	0	0	0.013296	3	0.017983	4	0	0	0.017446	4
C2orf15	1.78579	111	1.287	76	1.18114	66	1.84814	115	1.23507	70	1.2593	81	1.58565	93	1.34085	95	1.36965	83
C2orf16	0.703925	464	0.740329	436	0.699359	394	0.6451	420	0.593733	335	0.593697	384	0.614373	378	0.636736	457	0.563648	345
C2orf42	2.93397	271	2.85494	203	3.19663	213	2.79652	253	3.73107	245	2.366	216	2.2689	203	2.28942	250	2.61937	230
C2orf49	8.07766	1454	8.72029	1375	9.20725	1405	8.46815	1428	9.92636	1510	8.48091	1474	8.32618	1372	8.15442	1611	8.97597	1493
C2orf50	0	0	0	0	0	0	0	0	0	0	0	0	0	0	0.00871	4	0	0
C2orf66	4.50763	242	4.38514	210	5.36335	246	4.05402	215	5.36629	246	5.17537	272	5.33661	267	3.9487	230	4.91911	245
C2orf68	6.83559	933	7.39407	864	7.86821	892	6.08721	814	6.70783	794	7.15093	955	7.21069	913	6.69713	951	6.54034	789
C2orf69	3.91629	581	3.80417	505	3.77816	479	3.67062	538	2.95718	376	3.0538	445	3.53707	489	3.27384	528	3.20669	441
C2orf72	0.316438	47	0.329781	43	0.4061	51	0.223483	33	0.407499	51	0.340077	49	0.347898	48	0.382016	61	0.427932	58
C2orf73	0.009923	1	0.01713	2	0	0	0	0	0.029452	3	0	0	0.021002	2	0.015455	2	0	0
C2orf74	3.25841	106	3.43176	94	3.67498	101	4.02109	127	3.75711	103	3.26096	119	4.46018	125	4.31352	145	3.51907	124
C2orf76	1.80197	57	1.34264	41	1.96537	51	1.71235	52	0.994076	40	2.11167	64	1.88045	51	0.991901	49	1.94078	56
C2orf78	0	0	0	0	0	0	0	0	0	0	0	0	0	0	0	0	0.017586	2
C2orf80	0	0	0	0	0	0	0	0	0	0	0	0	0	0	0	0	0	0
C2orf81	0.432392	27	0.630793	41	0.542923	41	0.720725	39	0.4675	32	0.594459	40	0.567622	38	0.442589	40	0.671004	47
C2orf88	0.435837	67	0.261678	38	0.523884	56	0.330079	52	0.379189	40	0.393929	63	0.310451	35	0.276783	13	0.306996	28
C2orf92	0.911285	44	1.19809	40	1.00174	34	0.942319	38	0.611539	22	0.679135	28	0.477915	21	0.699862	31	1.32096	38
C3	203.781	41821	209.561	38162	221.676	37684	190.474	38452	195.286	34436	191.944	38707	181.726	34576	199.091	43603	179.836	34719
C3AR1	0	0	0.078872	10	0.016988	3	0	0	0.016431	2	0.026906	4	0	0	0	0	0.014901	2
C3orf14	1.08552	70	0.703736	66	1.37092	43	2.17409	78	1.0278	47	1.48906	52	0.997812	55	1.57364	60	0.743173	71
C3orf18	0.251782	28	0.34429	33	0.366762	28	0.312354	33	0.371561	31	0.519907	38	0.314108	28	0.572834	41	0.388264	27
C3orf20	0	0	0	0	0	0	0	0	0.008674	1	0.015913	3	0.013165	2	0	0	0	0
C3orf22	0	0	0	0	0	0	0	0	0	0	0	0	0	0	0	0	0	0
C3orf33	0.710655	55	0.814427	53	0.531342	36	0.892732	62	0.640011	42	0.661404	48	0.818461	57	0.655892	52	0.963217	68
C3orf38	5.63695	528	5.12986	430	5.3545	405	6.34239	586	4.38879	353	5.00676	465	5.94667	532	5.55745	581	5.62052	502
C3orf49	0.162046	9	0.16735	9	0.060846	3	0.141296	8	0.106891	5	0.108563	7	0.075018	4	0.123442	8	0.084901	5
C3orf52	15.2431	1735	14.5194	1482	14.5551	1431	12.1344	1359	14.3968	1432	14.0225	1565	13.4866	1441	13.7284	1730	12.0032	1301
C3orf62	2.23391	337	2.3644	318	2.46548	317	2.51044	373	2.41398	312	2.31511	342	2.37083	333	2.44485	401	2.40992	337
C3orf70	0.01931	6	0.006139	2	0.016297	5	0	0	0.012188	4	0	0	0.021733	6	0.019707	7	0.007447	2
C3orf80	0.019037	3	0.03875	4	0.017966	2	0	0	0.019805	2	0.012115	2	0	0	0.003595	1	0	0
C3orf84	0	0	0	0	0	0	0	0	0	0	0	0	0	0	0	0	0	0
C3orf85	0	0	0	0	0	0	0	0	0	0	0	0	0	0	0	0	0	0
C4A	0.400295	88	0.324542	64	0.353555	66	0.37601	82	0.455307	86	0.322325	70	0.37477	77	0.397947	95	0.374802	76
C4B	0.210198	46	0.343063	67	0.268116	50	0.28656	62	0.250613	47	0.258594	56	0.22899	48	0.273106	65	0.290595	59
C4BPA	0	0	0	0	0	0	0	0	0	0	0	0	0	0	0	0	0	0
C4BPB	0.265716	12	0.158075	8	0.51729	15	0.38032	14	0.167391	7	0.083172	4	0.141703	6	0.140863	7	0.090177	4
C4orf17	0	0	0	0	0	0	0	0	0	0	0	0	0	0	0.018791	3	0.036715	3
C4orf19	8.55179	1205	7.97144	971	8.09109	924	8.64995	1154	8.79889	1062	9.55956	1242	9.77971	1237	8.80036	1324	9.63683	1205
C4orf3	25.2401	2732	24.3297	2359	25.8213	2380	28.7545	3052	30.5749	2814	31.3876	3312	26.512	2662	30.3129	3547	30.4536	3056
C4orf33	2.73583	537	2.7627	495	2.83343	482	2.88023	561	3.44543	500	3.24694	561	2.51359	470	2.6804	585	2.70849	507
C4orf36	0.399173	13	0.851961	42	0.659103	18	0.330856	15	0.935742	25	0.722808	35	0.483193	11	1.49321	82	0.66992	29
C4orf45	0	0	0	0	0	0	0	0	0	0	0	0	0	0	0	0	0	0
C4orf46	1.95458	265	1.28418	156	1.16034	135	1.49253	200	1.39734	162	1.27123	169	1.21229	153	1.32169	195	1.59469	200
C4orf47	0.728674	25	0.761313	37	1.22681	53	0.745005	37	0.769143	34	1.03376	48	0.590677	30	0.597655	35	0.766815	36
C4orf48	8.8119	152	7.31733	113	8.2969	123	8.45904	144	9.88401	146	8.63738	147	11.5781	186	9.13059	172	10.6837	171
C4orf50	0	0	0	0	0	0	0	0	0	0	0	0	0	0	0	0	0	0
C4orf51	0	0	0	0	0	0	0	0	0	0	0	0	0	0	0.032548	1	0	0
C4orf54	0	0	0	0	0	0	0.004829	2	0	0	0	0	0	0	0	0	0	0
C5	0.85893	169	0.377011	85	0.394345	94	0.594019	128	0.568505	103	0.602212	131	0.527219	103	0.470649	123	0.457434	109
C5AR1	15.1896	820	9.56423	227	15.87	719	15.9854	921	8.38318	199	17.6135	963	16.4488	860	9.69305	284	16.0721	833
C5AR2	0.208429	57	0.342905	83	0.346577	80	0.290088	78	0.47271	109	0.413127	110	0.325054	81	0.349556	103	0.425158	107
C5orf15	63.4531	5500	64.2416	5000	64.4856	4792	64.9248	5558	66.2297	4942	68.5291	5868	71.4096	5801	65.4208	6195	69.128	5580
C5orf22	14.763	1978	13.9075	1699	14.566	1664	14.9889	1983	12.6787	1497	12.4009	1625	13.0889	1643	12.312	1814	12.7647	1604
C5orf24	18.5924	3168	17.8579	2662	17.6236	2578	16.0306	2796	16.7241	2398	16.98	2848	17.4848	2838	17.1427	3183	16.997	2882
C5orf34	3.98499	386	3.12147	280	3.14574	270	3.34693	317	2.40288	207	2.60651	257	2.80001	254	2.91589	304	3.5453	314
C5orf46	0	0	0	0	0	0	0.087203	2	0	0	0	0	0	0	0	0	0	0
C5orf47	0	0	0.031463	3	0	0	0	0	0	0	0.045153	5	0	0	0	0	0.04268	4
C5orf52	0	0	0	0	0	0	0	0	0	0	0	0	0	0	0	0	0	0
C5orf58	0	0	0	0	0	0	0	0	0	0	0	0	0	0	0	0	0	0
C5orf63	4.24877	311	5.82625	313	6.39784	341	5.23845	311	5.43817	331	5.12465	338	4.86134	297	5.27762	370	5.22009	332
C6	0	0	0	0	0	0	0	0	0.013395	2	0	0	0	0	0	0	0	0
C6orf118	0	0	0	0	0	0	0	0	0	0	0	0	0	0	0	0	0	0
C6orf120	14.7144	2502	15.49	2353	15.4417	2243	14.6835	2465	13.3233	1941	12.8188	2139	12.0417	1910	12.4029	2295	12.5701	1984
C6orf132	3.34538	1617	3.50828	1386	3.25405	1319	3.39484	1518	3.02597	1201	3.16907	1421	3.23899	1372	3.38827	1753	2.6602	1269
C6orf136	6.81927	363	5.40111	291	5.54139	254	5.47859	344	4.69632	252	6.38058	337	5.49822	280	6.04378	340	5.66743	309
C6orf141	7.91182	505	7.78928	444	7.20846	398	7.31642	449	8.14473	455	8.24966	517	8.76671	531	8.28203	576	9.42166	566
C6orf15	0	0	0.039921	2	0.100926	4	0	0	0	0	0	0	0	0	0.040108	3	0	0
[truncated: 20,985 more rows]

## Sheet: S3 Data DEGs (DESeq2)
Table B in S3 Data. Analysis of differentially expressed genes after knocking down OCIAD2 expression (DESeq2)
Symbol	baseMean	log2FoldChange	lfcSE	stat	pvalue	padj
A2ML1	39.5987	-0.414143	0.357374	-1.15885	0.246517	0.469507
A4GALT	1816.82	-0.0109083	0.0571043	-0.191024	0.848507	0.930694
AAAS	1510.34	-0.0436183	0.0490606	-0.889071	0.373965	0.603567
AACS	1691.15	0.0950043	0.055969	1.69744	0.0896127	0.244319
AADAC	1768.67	0.0562177	0.0551963	1.0185	0.308438	0.539601
AADAT	209.431	-0.137397	0.128498	-1.06925	0.284955	0.514285
AAGAB	1686.02	-0.0185094	0.0471154	-0.392853	0.694428	0.847113
AAK1	3431.59	-0.0883676	0.0409824	-2.15623	0.0310657	0.114226
AAMDC	71.4969	0.289743	0.195411	1.48274	0.138143	0.325169
AAMP	1983.67	0.0089411	0.0470882	0.18988	0.849403	0.931013
AAR2	1325.85	0.137729	0.0487508	2.82517	0.00472559	0.0269548
AARS1	3824.18	0.184807	0.038488	4.80168	1.5734e-06	3.30709e-05
AARS2	701.209	-0.0790905	0.0646394	-1.22356	0.221117	0.438938
AARSD1	296.886	0.087593	0.106418	0.823104	0.410449	0.637651
AASDH	469.947	-0.130971	0.082213	-1.59307	0.111144	0.282413
AASDHPPT	2062.49	-0.0123152	0.0573594	-0.214703	0.829999	0.921814
AASS	1656.4	-0.186665	0.043409	-4.30014	1.70692e-05	0.000268115
AATF	1061.68	0.0572578	0.0561398	1.01991	0.307769	0.538689
AATK	551.859	-0.28209	0.135579	-2.08064	0.0374672	0.130813
ABAT	1172.81	0.346549	0.0535093	6.47643	9.39202e-11	5.11935e-09
ABCA1	13382.2	-0.166171	0.0607297	-2.73624	0.00621456	0.0335982
ABCA10	992.013	0.416575	0.0595965	6.98992	2.75043e-12	1.97923e-10
ABCA12	1202.77	-0.181727	0.0784252	-2.3172	0.0204929	0.0837456
ABCA13	2215.21	-0.136052	0.0434165	-3.13365	0.00172648	0.0121779
ABCA2	6180.6	-0.097141	0.0463796	-2.09448	0.0362175	0.127516
ABCA4	74.5391	0.0130662	0.204209	0.0639843	0.948983	0.977212
ABCA5	1410.58	-0.166333	0.050118	-3.31883	0.00090394	0.00723152
ABCA6	588.601	0.543728	0.0769256	7.06823	1.56919e-12	1.20014e-10
ABCA7	3075.38	-0.251263	0.0520468	-4.82762	1.38172e-06	2.94231e-05
ABCA8	68.1329	0.0395083	0.187678	0.210511	0.833269	0.92299
ABCB10	587.125	-0.191308	0.0776582	-2.46346	0.0137604	0.0618354
ABCB11	422.57	0.0715563	0.0829993	0.862132	0.388615	0.617792
ABCB6	556.271	-0.115571	0.11777	-0.981333	0.326429	0.559497
ABCB7	1596.53	-0.110767	0.0485413	-2.28191	0.0224944	0.0900517
ABCB8	894.28	-0.162464	0.0612024	-2.65454	0.00794178	0.0407208
ABCB9	715.967	0.00895274	0.0763807	0.117212	0.906692	0.957743
ABCC1	8365.28	0.00428239	0.0296676	0.144346	0.885227	0.948033
ABCC10	1179.44	-0.106479	0.0464418	-2.29274	0.0218631	0.0882593
ABCC2	86.9992	0.355382	0.188033	1.89	0.0587582	0.181506
ABCC3	5825.29	0.098563	0.0383476	2.57025	0.0101624	0.0491563
ABCC4	299.601	-0.34017	0.0922032	-3.68935	0.000224831	0.00230318
ABCC5	6818.54	0.0405345	0.0342081	1.18494	0.236042	0.457733
ABCC6	320.314	-0.26064	0.0977619	-2.66607	0.00767432	0.0395656
ABCD1	1261.4	0.0832874	0.0491616	1.69415	0.0902359	0.245377
ABCD3	3861.58	-0.101229	0.0457122	-2.21449	0.0267954	0.102656
ABCD4	1521.23	0.141991	0.0495825	2.86373	0.00418687	0.0245926
ABCE1	2236.45	-0.00848424	0.0733386	-0.115686	0.907902	0.958421
ABCF1	2108.94	0.0416646	0.0422342	0.986512	0.323882	0.556651
ABCF2	2236.75	0.118022	0.0432443	2.72918	0.00634912	0.0341362
ABCF3	1907.44	0.0499582	0.0394596	1.26606	0.205491	0.419527
ABCG1	413.299	-0.306442	0.0923848	-3.31702	0.000909838	0.00727074
ABHD10	818.089	-0.342582	0.079762	-4.29505	1.74654e-05	0.000272791
ABHD11	517.201	-0.0661643	0.0853908	-0.774841	0.438434	0.661226
ABHD12	2242.16	-0.0218886	0.0412891	-0.530131	0.596021	0.780685
ABHD13	765.588	-0.0698654	0.0657524	-1.06255	0.287985	0.51758
ABHD14A	181.569	-0.0329843	0.155625	-0.211947	0.832148	0.922238
ABHD14A-ACY1	391.87	0.42145	0.442128	0.95323	0.340474	0.573132
ABHD14B	367.422	-0.00371842	0.0858652	-0.0433053	0.965458	0.984531
ABHD15	487.357	0.00372014	0.0706052	0.0526893	0.957979	0.981394
ABHD16A	1442.09	0.0728902	0.0443578	1.64323	0.100335	0.263804
ABHD16B	188.482	0.200327	0.18915	1.05909	0.289559	0.51964
ABHD17A	1060.12	0.0319801	0.0660462	0.484208	0.628238	0.802843
ABHD17B	582.857	-0.0446176	0.0655678	-0.680481	0.4962	0.706269
ABHD17C	4714.05	-0.0127902	0.0366753	-0.348741	0.727284	0.866657
ABHD18	847.94	-0.182638	0.0603542	-3.0261	0.00247729	0.0161916
ABHD2	10374.5	-0.00283231	0.0327632	-0.0864479	0.93111	0.969193
ABHD3	857.623	-0.0877682	0.0752448	-1.16644	0.243438	0.466013
ABHD4	1555.48	0.0396435	0.0424867	0.933081	0.350778	0.582358
ABHD5	761.108	-0.182885	0.0609466	-3.00075	0.0026932	0.017362
ABHD6	251.371	0.0365079	0.104023	0.35096	0.725618	0.86577
ABHD8	406.919	0.130042	0.0827039	1.57238	0.115861	0.289912
ABI1	3616.88	0.0242853	0.0359179	0.676132	0.498957	0.708472
ABI2	3960.47	-0.170647	0.0455428	-3.74695	0.000178999	0.00189479
ABI3BP	80.433	-0.121933	0.190228	-0.640981	0.521535	0.727589
ABITRAM	1356.05	0.0490403	0.0589794	0.831482	0.405701	0.632563
ABL1	3185.42	0.0461061	0.0402329	1.14598	0.251803	0.475668
ABL2	1489.41	-0.175484	0.0520092	-3.3741	0.000740579	0.00612592
ABLIM1	14805.7	0.0464266	0.0336435	1.37996	0.167599	0.36706
ABLIM2	109.697	-0.218292	0.170726	-1.27861	0.201033	0.413327
ABLIM3	1353.11	0.201304	0.0512152	3.93056	8.47497e-05	0.00101394
ABO	4442.38	-0.0594731	0.0458438	-1.2973	0.194529	0.404913
ABR	2494.07	0.0332691	0.0424782	0.783204	0.433508	0.657253
ABRACL	1573.93	0.0857278	0.0715975	1.19736	0.231167	0.451975
ABRAXAS1	436.22	0.1538	0.0971434	1.58323	0.113369	0.285565
ABRAXAS2	996.44	0.0336287	0.0601098	0.559455	0.575851	0.765705
ABT1	646.17	0.280422	0.0721016	3.88926	0.00010055	0.00117319
ABTB1	1307.95	0.193365	0.0739053	2.61638	0.00888669	0.0443512
ABTB2	332.16	0.273257	0.0865096	3.15869	0.0015848	0.0113595
ABTB3	1685.73	-0.147142	0.0526922	-2.79249	0.00523047	0.0293308
ACAA1	2201.96	0.0627497	0.0398541	1.57449	0.115375	0.289164
ACAA2	1749.41	0.073219	0.0570947	1.28241	0.199698	0.41145
ACACA	7131.81	-0.0340199	0.0398267	-0.854198	0.392995	0.621276
ACAD10	808.548	0.0276565	0.0683327	0.404733	0.685674	0.842368
ACAD11	543.416	0.0160032	0.249423	0.0641608	0.948842	0.977212
ACAD8	754.499	-0.0665061	0.086349	-0.770201	0.44118	0.663246
ACAD9	1992.25	0.046993	0.0491094	0.956905	0.338615	0.571122
ACADM	3401.94	-0.106053	0.0380608	-2.78642	0.00532942	0.0297146
ACADS	690.462	0.147381	0.0657258	2.24235	0.0249386	0.097303
ACADSB	777.756	-0.129798	0.0807932	-1.60655	0.108154	0.277275
ACADVL	9533.76	0.0744154	0.0286365	2.59861	0.00936007	0.0460998
ACAP2	2336.25	-0.127071	0.0459655	-2.76448	0.00570129	0.0314084
ACAP3	3979.07	0.11432	0.0479609	2.3836	0.0171441	0.0733571
ACAT1	366.303	0.114369	0.0899638	1.27128	0.203628	0.417036
ACAT2	465.991	0.0675833	0.108776	0.621307	0.534398	0.735767
ACBD3	2625.05	0.0356821	0.0427388	0.834886	0.403782	0.630513
ACBD4	330.851	0.159715	0.0992297	1.60954	0.107497	0.276417
ACBD5	1419.51	-0.174635	0.0522693	-3.34106	0.000834595	0.00674697
ACBD6	1091.82	-0.066386	0.0522453	-1.27066	0.20385	0.417416
ACCS	817.37	0.0542415	0.063502	0.85417	0.393011	0.621276
ACD	578.855	0.123126	0.0676886	1.81901	0.0689105	0.203404
ACE2	220.283	0.00654546	0.112431	0.0582178	0.953575	0.979318
ACER2	306.004	-0.208504	0.113358	-1.83934	0.0658646	0.19689
ACER3	2039.74	-0.0846864	0.038396	-2.2056	0.0274118	0.104362
ACIN1	7725.75	-0.0418087	0.0319232	-1.30967	0.190309	0.398796
ACKR3	1111.03	0.0332877	0.0727328	0.457672	0.647188	0.815996
ACKR4	50.1321	-0.581938	0.281517	-2.06715	0.0387196	0.13381
ACLY	3096.43	0.195895	0.0521647	3.75531	0.000173128	0.00185143
ACO1	2355.37	-0.0341777	0.0402555	-0.849018	0.395871	0.623903
ACO2	3593.59	0.0831343	0.0500005	1.66267	0.0963785	0.25633
ACOT1	374.91	0.267371	0.0809042	3.30478	0.000950493	0.00751749
ACOT11	1317.51	-0.110196	0.0555075	-1.98525	0.0471167	0.154392
ACOT13	435.618	-0.0790768	0.0860375	-0.919097	0.358045	0.588882
ACOT2	630.98	0.162699	0.0648242	2.50985	0.0120783	0.0560742
ACOT4	190.694	0.167525	0.125164	1.33845	0.180751	0.386647
ACOT7	1335.45	0.238034	0.0703514	3.3835	0.000715693	0.00596397
ACOT8	696.933	-0.0348283	0.0591732	-0.588582	0.556142	0.750725
ACOT9	1189.27	-0.0167362	0.0546076	-0.306481	0.759238	0.885152
ACOX1	3156.55	0.0246222	0.037929	0.649166	0.516231	0.723506
ACOX3	546.831	0.127397	0.0767711	1.65944	0.0970277	0.257659
ACOXL	49.3104	0.110732	0.245787	0.450519	0.652337	0.819207
ACP1	964.511	-0.0435291	0.0587055	-0.741483	0.458401	0.676532
ACP2	1017.88	-0.047295	0.0518912	-0.911426	0.362071	0.591931
ACP3	103.348	-0.318314	0.160617	-1.98182	0.0474989	0.155331
ACP5	349.594	0.0584033	0.0937122	0.62322	0.53314	0.735004
ACP6	749.671	-0.0278327	0.0679575	-0.409561	0.682128	0.840346
ACP7	100.081	-0.0413282	0.155096	-0.266468	0.789878	0.900611
ACSBG1	124.759	-0.564723	0.286539	-1.97084	0.0487422	0.158017
ACSF2	2596.09	0.0668869	0.0342638	1.95211	0.0509247	0.163317
ACSF3	687.465	0.0508502	0.0659562	0.770969	0.440726	0.66304
ACSL1	2711.77	0.00622086	0.0452874	0.137364	0.890743	0.950378
ACSL3	12487.5	-0.0290849	0.0288642	-1.00765	0.313625	0.545798
ACSL4	6458.3	0.0322545	0.0368057	0.876346	0.380842	0.610283
ACSL5	4013.28	0.106778	0.0353254	3.0227	0.00250532	0.0163383
ACSM4	50.2463	-0.0125517	0.211941	-0.0592227	0.952775	0.978841
ACSS1	942.411	0.040225	0.0618296	0.650579	0.515318	0.722712
ACSS2	3791.63	-0.0557663	0.0482406	-1.156	0.24768	0.470825
ACTA2	172.568	0.297849	0.127181	2.34192	0.0191848	0.0794814
ACTB	74022.1	0.277621	0.0319953	8.67692	4.06622e-18	6.45645e-16
ACTBL2	453.385	0.2377	0.0987919	2.40607	0.0161251	0.0699807
ACTG1	61301.5	0.0693149	0.027214	2.54703	0.0108645	0.0517252
ACTL10	68.7296	-0.0550886	0.199118	-0.276663	0.782039	0.896743
ACTL6A	1040.46	-0.146803	0.0594379	-2.46986	0.0135167	0.0611496
ACTMAP	735.385	0.0188757	0.0679814	0.27766	0.781274	0.896109
ACTN1	11410.6	0.149667	0.025085	5.96641	2.42532e-09	1.00651e-07
ACTN4	42723.4	-0.0248329	0.0317445	-0.782275	0.434053	0.657743
ACTR10	1646.36	0.013224	0.0512441	0.25806	0.796361	0.904325
ACTR1A	1928.94	-0.0287702	0.0480142	-0.599202	0.549038	0.745663
ACTR1B	1120.17	0.0400564	0.0462781	0.865557	0.386733	0.616141
ACTR2	8142	-0.107536	0.0384146	-2.79936	0.0051204	0.028802
ACTR3	5657.65	-0.0132345	0.0458965	-0.288355	0.773075	0.891113
ACTR3B	171.932	0.207879	0.140669	1.47778	0.139466	0.327333
ACTR3C	361.521	-0.207411	0.0829463	-2.50055	0.0124	0.0572322
ACTR5	294.352	-0.0528784	0.104158	-0.507677	0.61168	0.791658
ACTR6	726.402	0.0798004	0.0733192	1.0884	0.27642	0.50468
ACTR8	826.402	0.0590355	0.0559316	1.05549	0.291199	0.521559
ACTRT3	96.3727	0.0897881	0.163595	0.548844	0.583113	0.770211
ACVR1	1496.29	0.091619	0.0522596	1.75315	0.0795756	0.225367
ACVR1B	4206.7	-0.0212655	0.0309376	-0.687367	0.491851	0.703394
ACVR1C	622.775	-0.27738	0.0857417	-3.23507	0.00121615	0.0091859
ACVR2A	349.084	-0.0781169	0.115947	-0.67373	0.500483	0.709742
ACVR2B	775.753	-0.306051	0.0605216	-5.05689	4.26144e-07	1.04843e-05
ACY1	749.65	-0.0509538	0.274252	-0.185792	0.852608	0.932403
ACY3	63.8977	0.23979	0.192984	1.24254	0.214039	0.431029
ACYP1	208.065	-0.0394612	0.139764	-0.282341	0.777682	0.894058
ACYP2	217.151	0.175835	0.14111	1.24609	0.212732	0.429284
ADA	475.664	-0.102515	0.082864	-1.23715	0.21603	0.433413
ADAD2	50.1714	0.25434	0.25232	1.00801	0.313451	0.545691
ADAL	342.344	-0.0569352	0.104413	-0.545288	0.585555	0.772309
ADAM10	23886.6	-0.163484	0.0230389	-7.09602	1.28402e-12	1.00305e-10
ADAM15	3827.98	0.312569	0.0554885	5.63305	1.77055e-08	5.97325e-07
ADAM17	1308.37	-0.193743	0.0500475	-3.87118	0.00010831	0.00125173
ADAM19	428.638	0.444871	0.0954674	4.65992	3.16331e-06	6.13674e-05
ADAM23	46.2242	-0.111227	0.286396	-0.388367	0.697744	0.848963
ADAM28	8179.15	0.0297064	0.0362085	0.820426	0.411973	0.639475
ADAM32	84.5038	-0.0601342	0.167589	-0.358819	0.71973	0.862779
ADAM8	4800.87	0.146569	0.0620437	2.36236	0.0181591	0.0762264
ADAM9	13799.5	-0.0514762	0.024652	-2.08812	0.0367875	0.128964
ADAMTS1	1134.82	0.304825	0.0604339	5.04394	4.56045e-07	1.11255e-05
ADAMTS12	129.164	0.128379	0.152416	0.842292	0.399624	0.626871
ADAMTS13	67.4856	-0.0335797	0.194613	-0.172546	0.863008	0.938217
ADAMTS14	69.6521	0.319682	0.186656	1.71268	0.0867707	0.238844
ADAMTS15	283.516	-0.0157193	0.111013	-0.141599	0.887397	0.949126
ADAMTS17	74.8779	-0.445924	0.198506	-2.24639	0.0246788	0.0965216
ADAMTS20	562.729	-0.148642	0.084896	-1.75087	0.0799678	0.226039
ADAMTS6	34.0529	-0.648785	0.273463	-2.37248	0.017669	0.0748919
ADAMTS7	89.8666	0.368664	0.169519	2.17477	0.0296475	0.110482
ADAMTSL4	511.294	-0.480572	0.102918	-4.66947	3.01981e-06	5.92126e-05
ADAMTSL5	704.415	-0.153508	0.0778378	-1.97216	0.0485914	0.157774
ADAP1	1580.13	0.192687	0.0433141	4.4486	8.64331e-06	0.000148893
ADAR	11576.4	-0.164474	0.0384265	-4.28022	1.86708e-05	0.000288312
ADARB1	1368.01	-0.0175621	0.0578793	-0.303426	0.761565	0.886215
ADAT1	1071.99	-0.181744	0.0581586	-3.12497	0.00177823	0.0124527
ADAT2	975.766	-0.165639	0.0690595	-2.39849	0.0164626	0.0711498
ADAT3	51.2821	-0.512922	0.413815	-1.23949	0.215162	0.43262
ADCK1	239.4	-0.0722572	0.115319	-0.626584	0.530932	0.73405
ADCK2	668.441	0.0769993	0.0721112	1.06779	0.285617	0.514991
ADCK5	457.607	0.113603	0.0794253	1.43032	0.152626	0.345912
ADCY3	1098.36	0.173057	0.0523316	3.30692	0.000943269	0.00747249
ADCY4	86.4283	-0.302415	0.157311	-1.92241	0.0545548	0.171939
ADCY5	36.4777	-0.273929	0.282575	-0.969401	0.332345	0.564917
ADCY6	3443.15	0.0628095	0.0490686	1.28003	0.200533	0.412648
ADCY7	3497.26	-0.250473	0.0409814	-6.11188	9.84671e-10	4.4671e-08
ADCY9	1748.07	0.160442	0.0476168	3.36943	0.000753239	0.00619588
ADD1	6069.71	-0.0219796	0.0281886	-0.779735	0.435547	0.658777
ADD3	7806.51	-0.0988447	0.0338826	-2.91727	0.00353112	0.0215556
ADGRA3	1610.45	0.0507549	0.0460548	1.10205	0.270439	0.498117
ADGRB2	523.923	-0.0639947	0.0880601	-0.726715	0.4674	0.684627
ADGRD2	100.864	0.040999	0.16977	0.241497	0.80917	0.911942
ADGRE5	1249.67	-0.157943	0.0565651	-2.79223	0.00523464	0.0293429
ADGRF1	1362.03	-0.0307431	0.0554928	-0.554001	0.579578	0.768585
ADGRF4	1173.27	0.215838	0.0511469	4.21996	2.4435e-05	0.000360917
ADGRG1	14842.3	0.0164682	0.0269034	0.612125	0.540455	0.740073
ADGRG6	6922.32	-0.170282	0.031088	-5.47743	4.31556e-08	1.36454e-06
ADGRG7	31.701	-0.238592	0.263816	-0.904386	0.365791	0.59597
ADGRL3	83.4608	-0.165102	0.191723	-0.861148	0.389157	0.618518
ADGRV1	424.232	0.0550595	0.102395	0.537716	0.590773	0.776587
ADH1C	64.8257	-0.253048	0.216068	-1.17115	0.24154	0.463931
ADH5	5153.37	0.0277618	0.0385465	0.720215	0.471393	0.68806
ADH7	1349.08	-0.179863	0.0612273	-2.93764	0.00330726	0.0204974
ADHFE1	455.176	-0.0864924	0.0954235	-0.906405	0.364722	0.594878
ADI1	607.734	0.0393918	0.0670476	0.587519	0.556855	0.751181
ADIPOR1	3718.94	0.0237499	0.0349902	0.678759	0.497291	0.70705
ADIPOR2	5439.72	0.100244	0.0326814	3.06732	0.0021599	0.0145668
ADIRF	480.627	-0.23599	0.0711146	-3.31844	0.000905209	0.00723771
ADISSP	496.431	-0.0185916	0.0814463	-0.228268	0.819438	0.916401
ADK	1796.7	0.0574199	0.0675345	0.85023	0.395197	0.623387
ADM	2596.59	0.244124	0.0759673	3.21354	0.00131107	0.00972684
ADM2	35.1087	0.674598	0.263367	2.56143	0.0104242	0.0501103
ADNP	7983.65	-0.035834	0.0251018	-1.42755	0.153423	0.347244
ADNP2	2203.16	0.0845294	0.0472551	1.78879	0.0736488	0.212579
ADO	949.178	-0.088741	0.0533189	-1.66434	0.0960436	0.255836
ADORA2A	46.7617	0.732637	0.448367	1.63401	0.102256	0.267699
ADORA2B	1104.52	0.0959414	0.0689793	1.39087	0.164264	0.362194
ADPGK	2332.68	-0.069288	0.044495	-1.55721	0.119421	0.295828
ADPRHL1	59.0026	0.576464	0.209359	2.75347	0.00589667	0.0322375
ADPRM	87.4565	-0.128354	0.203679	-0.630175	0.52858	0.732608
ADPRS	673.635	0.107429	0.064812	1.65755	0.0974084	0.258435
ADRA1D	56.9063	0.250054	0.224463	1.11401	0.265273	0.492143
ADRA2A	40.0097	0.173303	0.244879	0.707708	0.479127	0.693678
ADRB1	56.1512	0.251373	0.209057	1.20242	0.229203	0.449296
ADRB2	1948.26	-0.0258224	0.048606	-0.531259	0.595239	0.780194
ADRM1	3157.57	0.0637273	0.0347043	1.83629	0.0663145	0.197699
ADSL	797.651	0.0548166	0.107717	0.508894	0.610827	0.791393
ADSS1	1337.97	0.186918	0.0750973	2.48901	0.01281	0.0586426
ADSS2	2743.96	0.0500269	0.0430172	1.16295	0.24485	0.467796
ADTRP	140.038	0.166818	0.131464	1.26892	0.204469	0.41825
AEBP2	2671.12	0.0434428	0.0555627	0.78187	0.434291	0.6579
AEN	345.754	0.0607619	0.117333	0.517859	0.604556	0.786828
AFAP1	3552.72	0.0765948	0.0381006	2.01033	0.0443958	0.14773
AFAP1L1	2240.39	0.0801386	0.0395803	2.02471	0.042897	0.144055
AFAP1L2	3666.96	0.0344484	0.0301051	1.14427	0.252511	0.476497
AFDN	4908.24	-0.0387367	0.0319862	-1.21104	0.225879	0.445056
AFF1	4409.41	-0.0623527	0.0399897	-1.55922	0.118945	0.294899
AFF2	263.779	-0.157767	0.118153	-1.33528	0.181783	0.387946
AFF4	11468.6	0.0298226	0.0327395	0.910907	0.362344	0.592261
AFG1L	113.377	0.142994	0.155483	0.919682	0.357739	0.588762
AFG3L2	2644.88	0.0391785	0.0456889	0.857505	0.391166	0.620274
AFMID	354.044	-0.0921539	0.0952715	-0.967277	0.333406	0.566127
AFTPH	1749.48	-0.0105765	0.0478999	-0.220805	0.825245	0.919204
AGA	622.366	0.0852258	0.0830794	1.02584	0.304969	0.535841
AGAP1	1627.82	0.0517369	0.0520699	0.993605	0.320415	0.553451
AGAP2	117.401	0.213793	0.14813	1.44328	0.148941	0.340224
AGAP3	3117.49	0.159162	0.0411554	3.86735	0.000110025	0.00126754
AGAP4	804.42	0.123967	0.0554995	2.23365	0.025506	0.0989617
AGAP5	263.409	-0.0934963	0.119743	-0.780811	0.434914	0.658426
AGAP6	713.518	0.232429	0.0987363	2.35404	0.0185708	0.0775534
AGAP9	788.843	-0.0140502	0.0720163	-0.195097	0.845317	0.929149
AGBL2	222.372	-0.0157638	0.115734	-0.136207	0.891658	0.950587
AGBL3	34.2535	0.455485	0.277153	1.64344	0.100292	0.263785
AGBL5	737.443	0.0787471	0.0764964	1.02942	0.303281	0.534059
AGER	172.621	-0.0851942	0.146638	-0.580982	0.561253	0.754309
AGFG1	3988.35	-0.137432	0.0321413	-4.27586	1.90399e-05	0.000292465
AGFG2	822.781	0.0636976	0.0682642	0.933104	0.350766	0.582358
AGGF1	1266.27	0.00835856	0.0572141	0.146093	0.883848	0.947391
AGK	1884.74	0.050797	0.0806596	0.62977	0.528845	0.732665
AGL	3942.49	0.0120581	0.0316825	0.380591	0.703507	0.853557
AGMAT	92.074	0.272317	0.202231	1.34656	0.178121	0.382758
AGO1	1361	0.00400643	0.0482803	0.0829827	0.933865	0.97042
AGO2	5114.13	-0.118595	0.0365497	-3.24475	0.00117554	0.00892668
AGO3	1429.79	-0.162505	0.0452477	-3.59144	0.000328855	0.00316672
AGO4	2107.35	-0.114183	0.0462443	-2.46912	0.0135447	0.0612572
AGPAT1	1390.19	0.198981	0.0604293	3.2928	0.000991967	0.00777395
AGPAT2	2487.66	0.162387	0.0465402	3.48918	0.000484502	0.00432352
AGPAT3	2940.49	-0.0733374	0.0366311	-2.00206	0.0452787	0.149894
AGPAT4	723.533	0.0138712	0.0806306	0.172034	0.86341	0.938558
AGPAT5	2033.75	-0.00882173	0.0450119	-0.195987	0.844621	0.928803
AGPS	3209.59	-0.185789	0.0430206	-4.31861	1.57013e-05	0.0002485
AGR2	4897.79	-0.00881563	0.0449307	-0.196205	0.84445	0.928803
AGRN	53472.9	-0.0281257	0.061063	-0.460601	0.645085	0.8147
AGT	44.763	-0.478747	0.297953	-1.60679	0.108101	0.277213
AGTPBP1	968.054	-0.101291	0.0507835	-1.99456	0.0460906	0.151813
AGTRAP	1933.5	0.038148	0.0448093	0.851341	0.39458	0.62295
AHCTF1	2718.53	0.0493773	0.0411427	1.20015	0.230082	0.450439
AHCY	4908.29	0.135336	0.0397209	3.40717	0.000656393	0.0055845
AHCYL1	6067.07	-0.151277	0.0242172	-6.24668	4.1928e-10	2.00814e-08
AHCYL2	3444.17	-0.104221	0.0411715	-2.5314	0.0113609	0.0535355
AHDC1	4161.1	0.246291	0.0557679	4.41635	1.00382e-05	0.00016972
AHI1	724.338	-0.119783	0.0613115	-1.95368	0.0507385	0.162898
AHNAK	146741	-0.047451	0.0406349	-1.16774	0.242912	0.465399
AHNAK2	45140.5	-0.211436	0.0353715	-5.97757	2.2649e-09	9.59004e-08
AHR	13101.4	-0.289422	0.0424069	-6.8249	8.79888e-12	6.00626e-10
AHRR	230.29	-0.206959	0.574006	-0.360552	0.718434	0.86186
AHSA1	1615.34	0.198818	0.0559587	3.55295	0.000380942	0.00355124
AIDA	1278.52	0.00474528	0.0495004	0.0958635	0.923629	0.965758
AIF1L	633.304	0.0506582	0.0664568	0.762273	0.445897	0.666701
AIFM1	1150.34	-0.0586246	0.0656777	-0.89261	0.372066	0.601498
AIFM2	571.907	-0.113986	0.0738892	-1.54266	0.122913	0.301475
AIG1	3051.87	-0.0598802	0.0487157	-1.22918	0.219006	0.436589
AIM2	896.025	-0.235584	0.056783	-4.14885	3.34154e-05	0.000460068
AIMP1	1927.88	-0.02567	0.0427668	-0.600233	0.548351	0.745006
AIMP2	271.717	-0.00931203	0.10213	-0.0911787	0.927351	0.967279
AIP	1249.81	0.186767	0.0538937	3.46546	0.000529323	0.00463848
AJM1	367.515	-0.112496	0.0984224	-1.14299	0.253042	0.476774
AJUBA	13368.6	-0.0632646	0.0276634	-2.28694	0.0221993	0.0891775
AK1	345.221	0.0220294	0.0852836	0.258308	0.796169	0.904248
AK2	7205.78	0.00685882	0.0273286	0.250976	0.801832	0.907575
AK3	4149.02	0.0235794	0.0386733	0.609709	0.542055	0.74107
AK4	5301.71	0.0817661	0.0520711	1.57028	0.11635	0.290567
AK4P3	129.705	0.195759	0.149117	1.31278	0.189255	0.397988
AK6	217.601	-0.152511	0.127036	-1.20053	0.229933	0.450371
AK7	44.585	-0.0930907	0.245761	-0.378786	0.704847	0.854486
AK8	55.7185	0.00848797	0.256718	0.0330633	0.973624	0.989061
AK9	80.9303	0.133611	0.237726	0.562037	0.574091	0.764199
AKAP1	1717.86	0.0940411	0.0512207	1.836	0.066358	0.197788
AKAP10	1396.87	0.00681039	0.0582786	0.116859	0.906972	0.957785
AKAP11	3792.96	-0.0293045	0.0381377	-0.768388	0.442257	0.663906
AKAP12	3201.51	0.196541	0.0612617	3.20821	0.00133562	0.0098928
AKAP13	8759.83	0.0289021	0.044145	0.654709	0.512655	0.720402
AKAP17A	521.289	0.14116	0.0755781	1.86774	0.0617987	0.188536
AKAP5	48.7102	0.84119	0.321121	2.61955	0.00880471	0.0440628
AKAP6	225.92	0.0111041	0.119093	0.0932385	0.925714	0.9664
AKAP8	1323.47	-0.00693145	0.0587188	-0.118045	0.906032	0.957422
AKAP8L	2041.87	0.0470573	0.0382418	1.23052	0.218502	0.436243
AKAP9	6551.27	-0.0660909	0.0379469	-1.74167	0.0815663	0.228949
AKIP1	364.259	-0.0681586	0.0788874	-0.863998	0.387589	0.617027
AKIRIN1	2573.53	0.111446	0.0462104	2.41171	0.0158779	0.0691957
AKIRIN2	1198.32	0.161206	0.0501858	3.21219	0.00131727	0.00976783
AKNA	174.179	0.135632	0.128551	1.05508	0.291387	0.521591
AKR1A1	3004.34	0.0199762	0.0398521	0.501259	0.616189	0.794348
AKR1B1	3779.18	0.0666147	0.0479126	1.39034	0.164426	0.362241
AKR1B10	2029.57	-0.130552	0.0468191	-2.78843	0.00529637	0.0296051
AKR1B15	30.0507	-0.282824	0.270563	-1.04531	0.295878	0.526313
AKR1C1	8123.12	-0.0844393	0.0354779	-2.38006	0.01731	0.0737644
AKR1C2	2017.06	0.000694835	0.0486105	0.0142939	0.988595	0.995623
AKR1C3	5510.41	-0.084831	0.0466911	-1.81685	0.0692394	0.204045
AKR1E2	274.318	-0.252696	0.100151	-2.52315	0.0116309	0.0545264
AKR7A2	769.441	0.0829581	0.0710763	1.16717	0.243142	0.465568
AKR7A3	33.1274	-0.0646958	0.255782	-0.252934	0.80032	0.906706
AKT1	5159.06	0.123349	0.0337181	3.65825	0.000253943	0.00255834
AKT1S1	1444.96	0.15124	0.0603206	2.50727	0.0121667	0.056369
AKT2	4905.36	0.00202277	0.0276393	0.0731847	0.941659	0.974582
AKT3	170.293	-0.133169	0.128665	-1.035	0.300668	0.531593
AKTIP	603.469	-0.159771	0.0608903	-2.62392	0.00869242	0.0436277
ALAD	1899.94	-0.0737907	0.0411544	-1.79302	0.0729698	0.21146
ALAS1	1697.23	-0.102008	0.0410528	-2.48479	0.0129628	0.0591379
ALCAM	18371.8	-0.139153	0.0365055	-3.81183	0.000137942	0.0015347
ALDH16A1	1602.88	0.0264506	0.0565439	0.467788	0.639936	0.81063
ALDH18A1	2333.83	0.0554876	0.0502388	1.10448	0.269386	0.496741
ALDH1A1	538.401	-0.252134	0.0938438	-2.68674	0.0072152	0.0377641
ALDH1A2	470.682	-0.02719	0.112723	-0.24121	0.809392	0.912033
ALDH1A3	47405.4	0.045249	0.0223415	2.02533	0.0428332	0.143907
ALDH1B1	419.345	0.211843	0.105673	2.00471	0.0449939	0.149176
ALDH1L1	1794.76	-0.0348246	0.0480643	-0.724541	0.468734	0.685343
ALDH2	664.817	-0.0394262	0.0794763	-0.496075	0.619841	0.796643
ALDH3A1	8820.06	-0.280587	0.0507331	-5.53065	3.19037e-08	1.02429e-06
ALDH3A2	4272.98	-0.174755	0.0337553	-5.17712	2.25339e-07	5.8992e-06
ALDH3B1	1669.14	0.0290734	0.0524808	0.553981	0.579592	0.768585
ALDH3B2	804.261	0.00065416	0.0871344	0.00750748	0.99401	0.998802
ALDH4A1	872.453	0.0946898	0.0616509	1.5359	0.124562	0.303976
ALDH5A1	1663.37	0.0106883	0.0434897	0.245765	0.805864	0.909707
ALDH6A1	657.848	0.108088	0.0610342	1.77094	0.076571	0.218937
ALDH7A1	2657.37	0.0957737	0.0455956	2.1005	0.0356846	0.125944
ALDH8A1	79.9286	0.439777	0.193478	2.27301	0.0230257	0.0918427
ALDH9A1	1276.69	-0.0237402	0.0687556	-0.345284	0.729881	0.868217
ALDOA	74415.7	0.129444	0.0242343	5.34135	9.2258e-08	2.69003e-06
ALDOC	1493.12	0.0824505	0.0501359	1.64454	0.100065	0.263343
ALG1	826.352	-0.0219289	0.0678896	-0.323008	0.746689	0.878373
ALG10	377.756	-0.262742	0.0985303	-2.66661	0.00766211	0.0395506
ALG10B	1087.85	-0.358202	0.0712642	-5.0264	4.99779e-07	1.20475e-05
ALG11	992.856	-0.163425	0.0767809	-2.12846	0.0332988	0.120017
ALG12	636.753	-0.0350527	0.0649106	-0.540015	0.589187	0.77567
ALG13	2142.04	0.0363788	0.0443078	0.821047	0.411619	0.638994
ALG14	187.044	0.23358	0.134901	1.73149	0.083364	0.232401
ALG1L2	51.684	-0.0687795	0.227964	-0.301712	0.762871	0.886442
ALG2	1477.45	0.00480398	0.0469563	0.102307	0.918513	0.963712
ALG3	1015.9	0.140342	0.0603085	2.32707	0.0199617	0.0819792
ALG5	695.477	0.0606549	0.0789113	0.768647	0.442103	0.663882
ALG6	838.36	-0.284196	0.0577024	-4.9252	8.42721e-07	1.89101e-05
ALG8	886.442	-0.0702322	0.0817732	-0.858865	0.390415	0.619633
ALG9	1206.88	-0.257204	0.0526038	-4.88946	1.01115e-06	2.23126e-05
ALKBH1	366.062	0.103044	0.0877319	1.17453	0.240183	0.462538
ALKBH2	222.047	0.1992	0.10873	1.83207	0.0669411	0.199107
ALKBH3	601.415	-0.000317463	0.0823218	-0.00385636	0.996923	0.999172
ALKBH4	297.05	0.0918785	0.112696	0.815275	0.414915	0.641867
ALKBH5	2308.21	0.073715	0.0509706	1.44623	0.148114	0.339183
ALKBH6	538.679	0.0129201	0.0830514	0.155567	0.876374	0.943268
ALKBH7	302.848	0.259483	0.128291	2.02261	0.0431136	0.144683
ALKBH8	168.539	0.00861419	0.178182	0.048345	0.961441	0.982414
ALMS1	1154.43	-0.173318	0.0502298	-3.4505	0.000559551	0.00487413
ALOX12	64.115	-0.0325514	0.193036	-0.168628	0.866089	0.939399
ALOX5	400.357	-0.00777432	0.111589	-0.0696691	0.944457	0.975992
ALPG	522.325	-0.0330607	0.143928	-0.229704	0.818322	0.916039
ALPK1	886.146	-0.0921052	0.0602366	-1.52906	0.12625	0.30656
ALPK3	634.536	-0.0205185	0.067403	-0.304416	0.760811	0.886137
ALPP	365.836	0.0441956	0.149807	0.295016	0.767982	0.888426
ALS2	1627.6	-0.118484	0.0544362	-2.17656	0.0295136	0.110124
ALS2CL	14319.5	-0.00854694	0.0500328	-0.170827	0.86436	0.938848
ALX3	234.688	-0.0304512	0.111941	-0.27203	0.785599	0.899051
ALYREF	605.889	0.0747159	0.0831824	0.898217	0.36907	0.598376
AMACR	745.28	-0.0857706	0.083055	-1.0327	0.301746	0.532712
AMBRA1	2076.39	0.0820479	0.048276	1.69956	0.089214	0.24355
AMD1	1972.94	-0.269424	0.0379675	-7.09618	1.28251e-12	1.00305e-10
AMDHD1	40.6969	0.0128882	0.271013	0.0475555	0.96207	0.982669
AMDHD2	842.982	0.0761868	0.0645719	1.17987	0.23805	0.459824
AMER1	840.552	-0.287919	0.0615709	-4.67622	2.9221e-06	5.7606e-05
AMFR	3379.88	0.0369639	0.0324785	1.1381	0.255077	0.479496
AMH	1195.96	0.0537714	0.0898021	0.598777	0.549322	0.745775
AMIGO1	173.482	-0.27994	0.139014	-2.01375	0.0440355	0.146933
AMIGO2	4393.26	0.424037	0.0364721	11.6264	3.02767e-31	1.47428e-28
AMIGO3	40.396	-0.70104	0.345937	-2.02649	0.0427142	0.143639
AMMECR1	2521.66	-0.0310112	0.0460108	-0.673998	0.500313	0.709638
AMMECR1L	1189.58	-0.0965105	0.0585251	-1.64904	0.0991386	0.261597
AMN	57.755	0.148006	0.205527	0.720129	0.471445	0.688068
AMN1	162.243	0.136812	0.147874	0.925194	0.354865	0.586212
AMOTL1	2792.62	0.068126	0.0501316	1.35895	0.174164	0.376526
AMOTL2	4214.43	-0.0838003	0.0437528	-1.91531	0.0554526	0.173977
AMPD2	1702.56	0.209816	0.0587484	3.57143	0.000355041	0.00336345
AMPD3	1397.7	0.0309805	0.0521354	0.594232	0.552357	0.747843
AMT	130.957	0.290063	0.295289	0.982303	0.32595	0.559188
AMTN	343.02	0.584767	0.11794	4.95816	7.1164e-07	1.62994e-05
AMY2B	146.628	-0.159464	0.144049	-1.10702	0.268287	0.495576
AMZ2	1186.7	0.100452	0.0585679	1.71513	0.086321	0.2381
ANAPC1	2212.85	-0.00265578	0.038777	-0.0684885	0.945397	0.976058
ANAPC10	243.271	0.124573	0.108933	1.14358	0.252798	0.476575
ANAPC11	584.524	-0.00675973	0.0670661	-0.100792	0.919716	0.964352
ANAPC13	723.486	-0.269052	0.0690377	-3.89717	9.73246e-05	0.00114194
ANAPC15	278.537	0.152423	0.130476	1.16821	0.242721	0.465127
ANAPC2	1458.36	-0.020965	0.0460042	-0.45572	0.648591	0.816566
ANAPC4	1016.95	-0.0110827	0.0636017	-0.174251	0.861668	0.937528
ANAPC5	5378.33	-0.0646596	0.0320761	-2.01582	0.0438192	0.146411
ANAPC7	725.958	-0.0479098	0.0596179	-0.803614	0.42162	0.647711
ANG	111.656	0.375635	0.180933	2.07609	0.0378854	0.131843
ANGEL1	776.598	-0.189501	0.0581076	-3.26121	0.00110938	0.00854026
ANGEL2	820.195	-0.0556989	0.0702371	-0.793013	0.42777	0.652763
ANGPT1	171.884	-0.15843	0.130649	-1.21264	0.225268	0.444375
ANGPT4	26.7678	-0.255499	0.322315	-0.7927	0.427953	0.652833
ANGPTL4	2675.77	0.629339	0.157759	3.98925	6.62826e-05	0.000826157
ANK1	3180.09	0.0839766	0.0442131	1.89936	0.0575168	0.178615
ANK3	4852.91	-0.0727392	0.038551	-1.88683	0.0591835	0.182472
ANKAR	98.2328	-0.10642	0.165562	-0.642784	0.520364	0.726649
ANKDD1A	992.075	-0.208839	0.0652142	-3.20236	0.00136308	0.0100717
ANKDD1B	44.7584	0.374875	0.234729	1.59706	0.110253	0.281028
ANKEF1	618.214	0.00516409	0.0751117	0.0687521	0.945187	0.976058
ANKFN1	43.6593	-0.0509331	0.269179	-0.189216	0.849924	0.931234
ANKFY1	4333.45	-0.0627524	0.0308055	-2.03705	0.0416447	0.140861
ANKH	3247.28	-0.102725	0.0419421	-2.44922	0.0143166	0.0636837
ANKHD1	3577.25	0.0802527	0.245675	0.326662	0.743924	0.877778
ANKHD1-EIF4EBP3	7233.61	-0.0245659	0.148688	-0.165218	0.868772	0.940707
ANKIB1	5368.22	-0.0686827	0.0311272	-2.20652	0.0273478	0.104226
ANKK1	37.9851	0.571088	0.290033	1.96905	0.0489477	0.158633
ANKLE1	28.1392	0.072367	0.294417	0.245798	0.805839	0.909707
ANKLE2	9800.52	-0.0145666	0.0368251	-0.395561	0.692429	0.84609
ANKMY1	592.775	0.0758601	0.0779751	0.972876	0.330615	0.563621
ANKMY2	1543.79	-0.0927974	0.043065	-2.15482	0.0311757	0.114564
ANKRA2	611.028	-0.0598517	0.0733954	-0.815469	0.414804	0.641867
ANKRD1	159.959	0.313888	0.131244	2.39164	0.0167732	0.0720923
ANKRD10	5762.71	-0.00769954	0.048303	-0.159401	0.873353	0.941893
ANKRD11	11119.3	0.0636187	0.0277484	2.2927	0.0218655	0.0882593
ANKRD12	2940.59	-0.160877	0.0416715	-3.86059	0.000113114	0.00129496
ANKRD13A	1956.21	-0.170655	0.0524455	-3.25394	0.00113815	0.00871847
ANKRD13B	282.287	0.485584	0.0933441	5.20208	1.97067e-07	5.22871e-06
ANKRD13C	1328.38	-0.1265	0.0532195	-2.37695	0.0174566	0.074216
ANKRD13D	1391.53	0.101583	0.0596416	1.70323	0.0885254	0.242214
ANKRD16	114.94	0.0322964	0.163754	0.197225	0.843651	0.928646
ANKRD17	5580.75	-0.0423729	0.0356635	-1.18813	0.234782	0.456175
ANKRD18A	1078.02	-0.0825328	0.0648291	-1.27308	0.202989	0.416235
ANKRD18B	431.747	-0.0526879	0.0825867	-0.637971	0.523493	0.728928
ANKRD22	365.279	0.0161299	0.0921446	0.17505	0.861041	0.937334
ANKRD23	54.8285	-0.615971	0.371163	-1.65957	0.097001	0.257635
ANKRD24	38.5639	-0.377713	0.255431	-1.47873	0.139212	0.326947
ANKRD26	723.718	-0.103198	0.0655645	-1.57398	0.115491	0.289372
ANKRD27	3638.7	0.174285	0.0395698	4.40449	1.06034e-05	0.000177606
ANKRD28	2526.91	0.0236073	0.0411028	0.574348	0.565732	0.75752
ANKRD29	672.374	0.0163582	0.0873228	0.18733	0.851402	0.931902
ANKRD33B	1006.78	-0.218459	0.0556842	-3.92318	8.73863e-05	0.00104122
ANKRD35	106.172	-0.17725	0.149933	-1.18219	0.237129	0.458903
ANKRD36	1155.31	-0.157443	0.06141	-2.5638	0.0103533	0.0498588
ANKRD36B	877.767	0.0380842	0.0842301	0.452145	0.651165	0.818445
ANKRD36C	297.289	0.027528	0.10915	0.252204	0.800883	0.906993
ANKRD37	60.6404	0.417339	0.264072	1.5804	0.114016	0.286531
ANKRD39	355.868	0.0730983	0.112795	0.64806	0.516946	0.723997
ANKRD40	1064.2	-0.0955781	0.0579129	-1.65038	0.0988658	0.261305
ANKRD42	532.197	-0.0942654	0.0685065	-1.37601	0.16882	0.369069
ANKRD44	408.557	-0.0271367	0.0869924	-0.311943	0.755084	0.882986
ANKRD46	596.02	-0.195439	0.0871079	-2.24365	0.0248551	0.097007
ANKRD49	1254.02	0.00457226	0.0488284	0.0936394	0.925396	0.966205
ANKRD50	1799.32	-0.114842	0.0618667	-1.85628	0.0634133	0.191789
ANKRD52	4093.77	0.00842957	0.0396964	0.212351	0.831833	0.922123
ANKRD54	309.131	-0.051135	0.0921133	-0.555132	0.578804	0.768094
ANKRD6	230.311	-0.201708	0.118153	-1.70717	0.0877904	0.240834
ANKRD61	92.539	-0.282516	0.17246	-1.63816	0.101389	0.265906
ANKRD65	643.855	-0.219797	0.0678812	-3.23797	0.00120385	0.00910239
ANKRD9	1903.59	0.0542519	0.0508577	1.06674	0.286089	0.515441
ANKS1A	1547.51	0.0593398	0.045862	1.29388	0.195707	0.406497
ANKS3	530.612	0.116744	0.0945118	1.23523	0.216743	0.434379
ANKS6	2292.81	-0.00942884	0.0416936	-0.226146	0.821088	0.916936
ANKUB1	54.3344	-0.536302	0.224835	-2.38531	0.0170648	0.0731032
ANKZF1	4863.46	0.0300646	0.0554627	0.542069	0.587771	0.774365
ANLN	3656.95	-0.400841	0.110547	-3.62599	0.000287861	0.0028317
ANO1	7171.98	0.201302	0.0444263	4.53116	5.86619e-06	0.000105404
ANO10	680.956	-0.11712	0.0668096	-1.75304	0.0795943	0.225376
ANO3	122.613	-0.0216329	0.134104	-0.161314	0.871846	0.94135
ANO6	6401.43	-0.00357011	0.0350065	-0.101984	0.918769	0.963744
ANO7	51.8594	0.0581273	0.241769	0.240425	0.810001	0.912192
ANO8	1162.85	-0.092626	0.0701314	-1.32075	0.186585	0.394277
ANO9	2505.89	0.048926	0.0519572	0.94166	0.346367	0.578188
ANP32A	3862	0.0420645	0.0463097	0.908332	0.363703	0.593827
ANP32B	4110.48	0.0661868	0.0511683	1.29351	0.195834	0.406529
ANP32E	1568.84	-0.213424	0.0660295	-3.23226	0.00122817	0.00924798
ANTKMT	186.31	0.125936	0.119191	1.05659	0.290699	0.521178
ANTXR1	5390.03	-0.0109369	0.0421789	-0.259298	0.795405	0.904074
ANTXR2	2154.14	-0.0763336	0.040521	-1.88381	0.0595913	0.183381
ANXA1	15009.1	0.0851697	0.0279232	3.05014	0.00228737	0.015195
ANXA10	1403.83	-0.0647237	0.0671198	-0.964301	0.334895	0.567879
ANXA11	10286.3	-0.00273027	0.0319807	-0.0853726	0.931965	0.969553
ANXA2	47970	0.100335	0.0290352	3.45565	0.000548978	0.00478774
ANXA2R	74.0599	0.118344	0.234974	0.503647	0.614509	0.793139
ANXA3	2073.89	0.00156643	0.0408402	0.038355	0.969405	0.987154
ANXA4	5978.71	0.177819	0.0326466	5.44678	5.12888e-08	1.5975e-06
ANXA5	7445.19	0.0592769	0.0398647	1.48695	0.137027	0.323428
ANXA6	76.8984	0.27299	0.198688	1.37396	0.169453	0.370011
ANXA7	2481.9	0.118361	0.0488065	2.42511	0.0153039	0.0671455
ANXA8	17453.3	0.0185498	0.0262712	0.706087	0.480134	0.69416
ANXA8L1	12322.3	0.0277297	0.0291138	0.952457	0.340865	0.573593
ANXA9	125.275	0.0856883	0.142518	0.601244	0.547678	0.744715
AOC1	1275.5	-0.033104	0.060163	-0.550239	0.582156	0.770162
AOC2	29.0252	-0.184912	0.315959	-0.58524	0.558386	0.752135
AOPEP	2334.13	-0.0432914	0.0444298	-0.974377	0.329869	0.56301
AOX1	28.9402	-0.113738	0.301071	-0.377777	0.705596	0.854814
AP1AR	1041.43	-0.03883	0.0589074	-0.659171	0.509786	0.717917
AP1B1	2441.03	0.0634655	0.0425492	1.49158	0.13581	0.321697
AP1G1	5101.31	-0.163158	0.0328329	-4.96932	6.71864e-07	1.56035e-05
AP1G2	4827.07	0.0120007	0.0347872	0.344975	0.730113	0.868243
AP1M1	763.858	0.256412	0.0555784	4.61352	3.95914e-06	7.46259e-05
AP1M2	1941.63	0.0583294	0.0433866	1.34441	0.178816	0.383913
AP1S1	1580.74	0.0740387	0.051732	1.4312	0.152374	0.345634
AP1S2	100.663	0.0940074	0.208759	0.450316	0.652483	0.819277
AP1S3	911.832	-0.169104	0.0583285	-2.89917	0.00374156	0.0226135
AP2A1	6542.66	0.119412	0.0308821	3.86671	0.000110311	0.00126984
AP2A2	2097.64	-0.0125545	0.0415372	-0.302247	0.762464	0.886366
AP2B1	9235.36	-0.0402995	0.0362779	-1.11086	0.26663	0.493592
AP2M1	9120.27	0.0517386	0.0231838	2.23167	0.0256369	0.0993641
AP2S1	1888.67	-0.111064	0.0549706	-2.02043	0.0433387	0.145171
AP3B1	2668.46	-0.0590159	0.0396173	-1.48965	0.136316	0.322436
AP3B2	174.61	0.179411	0.167829	1.06901	0.285064	0.514291
AP3D1	5884.97	0.0837493	0.0386572	2.16646	0.0302762	0.112139
AP3M1	1844.22	-0.0968325	0.0421983	-2.2947	0.0217504	0.0879408
AP3M2	1480.74	0.04904	0.0450852	1.08772	0.276719	0.505163
AP3S1	2733.53	0.020231	0.0410097	0.493321	0.621785	0.797987
AP3S2	1660.86	-0.0374716	0.0444726	-0.842575	0.399466	0.626788
AP4B1	740.159	0.0404027	0.0698045	0.578799	0.562725	0.755022
AP4E1	1688.1	-0.0105258	0.0404679	-0.260103	0.794784	0.903659
AP4M1	447.409	-0.113847	0.104089	-1.09375	0.274064	0.502374
AP4S1	323.968	0.147967	0.160995	0.919078	0.358055	0.588882
AP5B1	1875.75	0.0109657	0.0474137	0.231277	0.817099	0.915415
AP5M1	3379.27	-0.095557	0.0495641	-1.92795	0.0538615	0.170342
AP5S1	602.903	-0.19024	0.0665097	-2.86033	0.00423201	0.024788
AP5Z1	1745.31	0.113408	0.0719476	1.57626	0.114966	0.288265
APAF1	1301.86	-0.170887	0.0587233	-2.91005	0.00361376	0.0219866
APBA1	87.155	-0.0130594	0.164712	-0.079286	0.936805	0.971728
APBA3	525.077	0.0989768	0.0680108	1.45531	0.145583	0.335809
APBB2	2245.27	0.1609	0.0452261	3.55768	0.000374142	0.00349902
APBB3	1497.2	-0.108685	0.0541204	-2.00821	0.0446208	0.148276
APC	1541.4	-0.148997	0.0486017	-3.06568	0.00217177	0.0146245
APC2	105.02	-0.277919	0.161611	-1.71968	0.0854914	0.236503
APCDD1	52.2813	-0.414045	0.25448	-1.62703	0.103731	0.270494
APEH	2618.7	-0.202537	0.0332676	-6.08812	1.14245e-09	5.04199e-08
APEX1	4450.28	0.0666045	0.03156	2.11041	0.0348229	0.123709
APEX2	1011.73	0.123693	0.0492935	2.50931	0.0120967	0.0561156
APH1A	2975.11	-0.0316011	0.0378414	-0.835095	0.403664	0.630466
APH1B	390.011	0.0152339	0.101078	0.150714	0.880201	0.94537
API5	5878.81	-0.106636	0.0409544	-2.60376	0.00922063	0.0455512
APIP	408.671	0.0587367	0.0778014	0.754956	0.450275	0.67011
APLF	168.363	0.0976801	0.130378	0.749206	0.453733	0.672835
APLN	54.6164	0.588903	0.278787	2.11238	0.0346541	0.123289
APLP1	61.6504	-0.295412	0.187779	-1.57319	0.115675	0.289595
APLP2	47288	0.0525633	0.0230013	2.28523	0.0222992	0.0893745
APMAP	6816.77	0.163405	0.0354897	4.60428	4.13886e-06	7.77127e-05
APOBEC3B	513.178	-0.236588	0.0965507	-2.45041	0.0142695	0.0635513
APOBEC3C	2023.66	0.0422528	0.0449988	0.938976	0.347743	0.579426
APOBEC3F	196.77	-0.130776	0.1204	-1.08618	0.277401	0.505344
APOBEC3G	289.564	-0.134169	0.098276	-1.36522	0.172183	0.373896
APOBR	46.8193	-0.0693466	0.241492	-0.287159	0.773991	0.891676
APOC1	27.9925	0.406825	0.342807	1.18675	0.235327	0.456831
APOD	131.783	-0.0176674	0.164388	-0.107474	0.914413	0.96175
APOE	46.7476	0.19726	0.296184	0.666003	0.505409	0.714301
APOL1	3619.71	-0.162025	0.0588382	-2.75374	0.0058919	0.0322356
APOL2	1463	-0.0432327	0.042939	-1.00684	0.314012	0.546205
APOL3	1188.69	0.112485	0.0711761	1.58038	0.11402	0.286531
APOL6	3934.98	-0.251582	0.0371417	-6.77356	1.25653e-11	8.23109e-10
APOLD1	446.897	-0.0690243	0.11728	-0.588543	0.556168	0.750725
APOO	170.692	0.172628	0.137383	1.25655	0.208918	0.423812
APOOL	2083.52	-0.221313	0.0396149	-5.58662	2.31531e-08	7.65205e-07
APP	27879.1	0.0572884	0.0257755	2.2226	0.0262431	0.101177
APPBP2	1628.11	-0.0868665	0.0437075	-1.98745	0.0468723	0.153798
APPL1	2205.44	0.0331124	0.0427594	0.774387	0.438702	0.661358
APPL2	1332.54	-0.237281	0.0478347	-4.96044	7.03326e-07	1.62053e-05
APRT	1183.13	0.283497	0.0652054	4.34776	1.37538e-05	0.000220786
APTX	1129.19	0.0840782	0.0573963	1.46487	0.142956	0.332162
AQP11	62.3693	0.384424	0.221043	1.73914	0.08201	0.229633
AQP3	102460	-0.0542231	0.0323838	-1.67439	0.0940536	0.252562
AQP5	40.199	-0.0354841	0.301771	-0.117586	0.906396	0.957592
AQP9	31.8122	0.100008	0.308115	0.324581	0.745499	0.878316
AQR	3944.27	-0.0632507	0.0410439	-1.54105	0.123305	0.302008
AR	97.6001	-0.184119	0.175298	-1.05032	0.293571	0.523462
ARAF	1313.36	-0.0242308	0.0499978	-0.484638	0.627933	0.802594
ARAP1	8458.12	0.0344533	0.0383917	0.897414	0.369498	0.598672
ARAP2	3064.86	0.106155	0.0326399	3.25229	0.00114477	0.00876459
ARAP3	4251.06	0.0593999	0.036592	1.6233	0.104525	0.271594
ARCN1	7045.03	0.0478634	0.0282426	1.69472	0.0901282	0.245176
AREG	644.221	0.390958	0.0742284	5.26696	1.38703e-07	3.8302e-06
AREL1	3110.97	0.0904913	0.0344283	2.6284	0.00857876	0.0431686
ARF1	8348.28	0.0602197	0.0245381	2.45413	0.0141225	0.0630701
ARF3	8287.37	-0.00345673	0.0340168	-0.101618	0.91906	0.963861
ARF4	5246.86	0.00962877	0.0324537	0.296692	0.766701	0.888112
ARF5	3080.97	0.152377	0.0418412	3.64178	0.000270759	0.00270352
ARF6	5709.41	0.00457885	0.0388709	0.117796	0.906229	0.957555
ARFGAP1	3988.85	0.00570927	0.0534633	0.106789	0.914957	0.961987
ARFGAP2	2665.55	-0.0273534	0.0373671	-0.732017	0.464158	0.681381
ARFGAP3	1686.75	-0.0561491	0.0449314	-1.24966	0.211423	0.427588
ARFGEF1	6318.85	-0.0827205	0.029834	-2.77269	0.00555947	0.0307275
ARFGEF2	10081.7	-0.047491	0.0346545	-1.37041	0.170558	0.371811
ARFGEF3	595.833	-0.00949536	0.0954235	-0.0995076	0.920735	0.964857
ARFIP1	1165.88	-0.040419	0.0545319	-0.741199	0.458573	0.67665
ARFIP2	1421.6	0.0368164	0.0508525	0.723984	0.469076	0.685531
ARFRP1	1680.72	0.132736	0.0462725	2.86857	0.00412326	0.0243364
ARG2	168.778	0.68241	0.129348	5.27578	1.32191e-07	3.69226e-06
ARGLU1	3769.09	0.0311702	0.0393961	0.7912	0.428828	0.653187
ARHGAP1	3098.92	0.0104532	0.0370458	0.282171	0.777813	0.894105
ARHGAP10	170.433	0.0002495	0.124391	0.00200578	0.9984	0.999513
ARHGAP11A	1455.55	-0.457579	0.0996333	-4.59263	4.37686e-06	8.1366e-05
ARHGAP11A-SCG5	56.7136	0.10237	0.223105	0.458841	0.646348	0.815507
ARHGAP11B	120.287	0.0373782	0.143101	0.261202	0.793937	0.903117
ARHGAP12	3543.64	0.0744941	0.0468482	1.59012	0.111808	0.283285
ARHGAP17	1692.87	0.0584343	0.0480667	1.21569	0.224102	0.442748
ARHGAP18	1360.06	0.325846	0.0515811	6.31715	2.66434e-10	1.32383e-08
ARHGAP19	362.146	-0.153552	0.106549	-1.44114	0.149545	0.341282
ARHGAP21	5525.26	0.27299	0.0312741	8.72895	2.57051e-18	4.26705e-16
ARHGAP23	14173.2	-0.0337736	0.0364016	-0.927805	0.353509	0.585186
ARHGAP24	543.327	0.127836	0.0942465	1.3564	0.174972	0.37777
ARHGAP25	208.475	0.114299	0.114806	0.995589	0.31945	0.552578
ARHGAP26	3807.79	0.0268012	0.0332308	0.806516	0.419946	0.646433
ARHGAP27	1663.64	0.103788	0.0639952	1.6218	0.104845	0.272087
ARHGAP29	4300.6	-0.112217	0.0315467	-3.55718	0.000374851	0.00350117
ARHGAP30	509.101	0.0061071	0.0979456	0.062352	0.950283	0.977896
ARHGAP31	35.7424	0.561605	0.3132	1.79312	0.072954	0.21146
ARHGAP32	4588.98	-0.0337604	0.0376173	-0.897471	0.369468	0.598672
ARHGAP33	247.437	-0.329542	0.115808	-2.8456	0.00443281	0.0256657
ARHGAP35	8697.94	0.148541	0.03588	4.13994	3.47401e-05	0.000475171
ARHGAP39	427.558	0.0652064	0.0942973	0.691498	0.489252	0.70158
ARHGAP42	1519.83	-0.207734	0.0476573	-4.35892	1.30705e-05	0.000212621
ARHGAP45	1445.13	0.180394	0.0592308	3.04561	0.00232206	0.0153765
ARHGAP5	10631.2	-0.171669	0.0261091	-6.57506	4.86321e-11	2.79692e-09
ARHGAP8	399.892	0.204354	0.149873	1.36352	0.172719	0.374734
ARHGDIA	2555.48	0.0577754	0.0373579	1.54654	0.121975	0.299917
ARHGDIB	2235.36	0.155168	0.0733566	2.11525	0.0344083	0.122684
ARHGEF1	2862.37	0.138973	0.0346318	4.01288	5.99836e-05	0.000761286
ARHGEF10	3239.56	0.0350852	0.0384475	0.912551	0.361479	0.59147
ARHGEF10L	1610.52	0.0905786	0.0654012	1.38497	0.166062	0.364842
ARHGEF11	2002.52	-0.0765439	0.0426902	-1.79301	0.0729716	0.21146
ARHGEF12	12367.5	-0.0760391	0.0241507	-3.14853	0.00164093	0.0116817
ARHGEF16	4685.81	-0.0175313	0.0420136	-0.417276	0.676476	0.836675
ARHGEF17	3515.6	-0.0503216	0.0606571	-0.829608	0.406761	0.633742
ARHGEF18	6341	0.25063	0.0328488	7.62982	2.3509e-14	2.38486e-12
ARHGEF19	1005.23	0.0790032	0.0617301	1.27982	0.200609	0.412656
ARHGEF2	2907.77	0.117178	0.0490992	2.38655	0.0170072	0.0729209
ARHGEF25	337.951	0.221013	0.0993028	2.22565	0.0260377	0.100544
ARHGEF28	2314.03	0.344885	0.044785	7.70089	1.35122e-14	1.4099e-12
ARHGEF3	1416.87	0.160886	0.0477864	3.36677	0.000760544	0.00623458
ARHGEF35	602.613	0.00495806	0.0672493	0.0737267	0.941228	0.974582
ARHGEF37	2337.95	0.0615992	0.0602163	1.02296	0.306325	0.537077
ARHGEF39	576.075	-0.201304	0.0850579	-2.36667	0.017949	0.0756488
ARHGEF4	1491.66	0.170865	0.06046	2.82609	0.00471206	0.0268987
ARHGEF40	1535.54	-0.013767	0.05383	-0.25575	0.798144	0.905364
ARHGEF5	1523.67	-0.0376619	0.0489669	-0.769131	0.441816	0.6638
ARHGEF6	54.5847	-0.10576	0.227776	-0.464316	0.642421	0.812644
ARHGEF7	2134.64	-0.0035146	0.0571189	-0.0615312	0.950936	0.978052
ARHGEF9	781.661	0.138417	0.0794762	1.74161	0.0815761	0.228949
ARID1A	5191.04	-0.0164101	0.0369218	-0.444456	0.656713	0.822082
ARID1B	3871.21	0.0538053	0.0330802	1.62651	0.103841	0.270601
ARID2	2735.46	-0.150618	0.0398936	-3.7755	0.000159688	0.00173179
ARID3A	585.696	0.352075	0.0938302	3.75226	0.00017525	0.0018685
ARID3B	1176.11	-0.0234117	0.0531581	-0.440416	0.659636	0.824383
ARID4A	1859.87	-0.0469391	0.0458285	-1.02423	0.305725	0.53659
ARID4B	3353.94	-0.0672453	0.0323561	-2.07829	0.0376827	0.131408
ARID5A	278.001	0.0560216	0.108815	0.514833	0.60667	0.788097
ARID5B	2985.87	-0.216804	0.0376283	-5.76174	8.32492e-09	3.07875e-07
ARIH1	5887.78	-0.00050909	0.0304324	-0.0167285	0.986653	0.994551
ARIH2	2682.68	0.122701	0.0417063	2.94203	0.00326072	0.0202578
ARL1	1564.87	-0.0751173	0.0494801	-1.51813	0.128981	0.310685
ARL10	619.464	0.107335	0.0875452	1.22606	0.220177	0.437811
ARL13A	28.9231	0.0444009	0.286252	0.155111	0.876734	0.943268
ARL13B	523.595	-0.13635	0.0753631	-1.80924	0.0704139	0.20634
ARL14	815.464	0.180883	0.0685773	2.63766	0.00834812	0.0422262
ARL14EP	1063.24	-0.0864835	0.0582457	-1.4848	0.137596	0.324326
ARL14EPL	59.456	0.288084	0.208165	1.38393	0.166381	0.365323
ARL15	324.409	-0.0387219	0.0946215	-0.409229	0.682372	0.840379
ARL16	249.943	-0.140541	0.107086	-1.31242	0.18938	0.397988
ARL17A	1175.62	-0.106238	0.0657238	-1.61644	0.106	0.273795
ARL17B	994.729	-0.0848938	0.0571755	-1.48479	0.137598	0.324326
ARL2	872.238	0.221103	0.0580161	3.81107	0.000138368	0.00153741
ARL2BP	911.491	-0.449725	0.300849	-1.49485	0.134954	0.319981
ARL3	391.359	-0.00648761	0.0984028	-0.0659291	0.947434	0.976519
ARL4A	1417.34	-0.0121876	0.0522071	-0.233448	0.815414	0.914772
ARL4C	994.302	0.671024	0.0586044	11.4501	2.34999e-30	1.04026e-27
ARL4D	976.831	0.247514	0.0639202	3.87223	0.000107842	0.00124732
ARL5A	1846.36	0.181001	0.043595	4.15189	3.29744e-05	0.000454853
ARL5B	3527.93	-0.286672	0.0351117	-8.16457	3.22581e-16	4.17014e-14
ARL6	355.806	0.149345	0.0974625	1.53234	0.125439	0.305148
ARL6IP1	7172.56	-0.217784	0.0484102	-4.49873	6.83617e-06	0.000120607
ARL6IP4	1883.04	0.0952631	0.0422037	2.25722	0.0239942	0.0947319
ARL6IP5	5707.91	-0.0709865	0.0439906	-1.61367	0.106598	0.27505
ARL6IP6	979.52	0.175361	0.0685697	2.55741	0.0105455	0.0505741
ARL8A	431.866	-0.0404275	0.077481	-0.521773	0.601828	0.785076
ARL8B	5513.78	-0.0340138	0.0367778	-0.924846	0.355046	0.586445
ARMC1	1295.09	0.00815209	0.070047	0.11638	0.907351	0.958047
ARMC10	1818.84	0.088926	0.0471348	1.88663	0.0592099	0.182515
ARMC2	68.1247	-0.284151	0.214889	-1.32232	0.186063	0.393629
ARMC5	676.113	0.0195667	0.077945	0.251032	0.801789	0.907575
ARMC6	311.941	-0.0476395	0.0917004	-0.519513	0.603403	0.785963
ARMC7	234.037	-0.173279	0.124511	-1.39167	0.164021	0.362037
ARMC8	1583.84	-0.0783547	0.0434888	-1.80172	0.0715891	0.208612
ARMC9	338.638	-0.00453999	0.0897112	-0.0506067	0.959639	0.981823
ARMCX2	137.189	0.119083	0.1399	0.851198	0.394659	0.622994
ARMCX3	2601.03	-0.0274758	0.0496322	-0.553589	0.57986	0.768797
ARMCX4	613.653	0.0943534	0.0707794	1.33306	0.182511	0.388873
ARMCX5	719.608	-0.0604828	0.0637241	-0.949135	0.342552	0.575459
ARMCX5-GPRASP2	115.863	-0.415672	0.797736	-0.521064	0.602322	0.785319
ARMCX6	824.944	0.068224	0.0618114	1.10374	0.269704	0.49714
ARMH1	28.0654	0.258016	0.305545	0.844445	0.398421	0.625998
ARMH3	983.287	-0.000964992	0.0548674	-0.0175877	0.985968	0.994151
ARMH4	242.146	-0.0388935	0.116707	-0.333257	0.738941	0.874115
ARMT1	1817.72	-0.129025	0.0557148	-2.31581	0.0205688	0.0839532
ARNT	1938.52	-0.110082	0.0447498	-2.45994	0.013896	0.0623252
ARNT2	291.087	0.157234	0.117472	1.33848	0.18074	0.386647
ARPC1A	4321.82	0.097753	0.0441775	2.21273	0.0269161	0.102983
ARPC1B	5587.6	0.143762	0.0457847	3.13995	0.00168976	0.0119767
ARPC2	9806.97	0.100597	0.0383755	2.62138	0.00875754	0.0439019
ARPC3	4226.6	0.0623165	0.0379077	1.6439	0.100197	0.263631
ARPC4	1956.02	0.119485	0.0547096	2.18399	0.028963	0.108723
ARPC4-TTLL3	54.3949	-0.610773	0.329776	-1.85208	0.0640137	0.193006
ARPC5	4787.75	-0.100213	0.0400581	-2.50169	0.0123603	0.0571026
ARPC5L	1672.55	0.0361742	0.0471232	0.767651	0.442695	0.664201
ARPIN	2792.53	-0.023717	0.0488736	-0.485273	0.627483	0.802261
ARPIN-AP3S2	88.3505	-0.367058	0.209941	-1.74839	0.0803967	0.226807
ARPP19	6363.67	-0.185705	0.0426286	-4.35635	1.32249e-05	0.000214654
ARRB1	340.543	-0.0735338	0.0835626	-0.879985	0.378867	0.607884
ARRB2	370.543	-0.0203771	0.0770453	-0.264482	0.791409	0.901364
ARRDC1	2131.72	-0.0196654	0.0534591	-0.367859	0.712978	0.858631
ARRDC2	1267.75	0.234552	0.0573049	4.09306	4.25714e-05	0.000567281
ARRDC3	7851.44	0.327733	0.0998023	3.28382	0.0010241	0.00799145
ARRDC4	1836.78	-0.103051	0.0603408	-1.70782	0.0876703	0.24055
ARSA	1467.22	0.00856947	0.0610803	0.140298	0.888424	0.94946
ARSB	283.903	-0.290983	0.106381	-2.73528	0.00623269	0.0336464
ARSD	1170.48	-0.11177	0.0582334	-1.91935	0.0549398	0.172854
ARSG	79.8953	-0.0810359	0.225891	-0.358739	0.71979	0.86278
ARSI	107.408	0.571123	0.161795	3.52993	0.000415669	0.00381513
ARSJ	480.984	0.0385979	0.0966238	0.399466	0.68955	0.844443
ARSK	343.477	0.0603033	0.100365	0.600842	0.547945	0.744815
ARTN	296.256	0.185008	0.100002	1.85003	0.0643092	0.193541
ARV1	399.338	0.059198	0.0935467	0.632818	0.526853	0.731249
ARVCF	583.397	-0.0475038	0.0664226	-0.715176	0.474501	0.690114
ASAH1	3506.74	-0.133719	0.0320225	-4.17578	2.96964e-05	0.000416942
ASAH2	84.0538	0.00508565	0.214676	0.0236899	0.9811	0.992837
ASAH2B	527.042	-0.153926	0.0869872	-1.76952	0.0768067	0.219353
ASAP1	4684.96	-0.109812	0.042186	-2.60304	0.00924018	0.0456237
ASAP2	2095.88	0.127279	0.0496634	2.56283	0.0103823	0.0499554
ASAP3	1313.96	-0.0171192	0.0539249	-0.317464	0.750891	0.880675
ASB1	1308.18	0.0537839	0.046842	1.1482	0.250887	0.474552
ASB13	778.757	0.0341758	0.0643841	0.530811	0.59555	0.780441
ASB14	40.1374	-0.0658517	0.258002	-0.255237	0.79854	0.905603
ASB16	162.293	0.0261453	0.135409	0.193084	0.846893	0.929785
ASB2	36.7517	0.213966	0.305323	0.700785	0.483437	0.696592
ASB3	655.441	-0.0302013	0.0690276	-0.437524	0.661731	0.82576
ASB4	73.9137	-0.00819234	0.199577	-0.0410485	0.967257	0.985953
ASB6	1902.16	-0.0131134	0.0548116	-0.239245	0.810916	0.912405
ASB7	1427.25	-0.135992	0.0478926	-2.83952	0.00451811	0.0260769
ASB8	769.45	-0.159065	0.0624531	-2.54695	0.010867	0.0517252
ASB9	35.3913	-0.256032	0.258987	-0.988591	0.322863	0.555769
ASCC2	2004.11	0.261132	0.0458015	5.70137	1.18845e-08	4.2138e-07
ASCC3	6414.93	-0.0872866	0.0317559	-2.74868	0.00598366	0.0325743
ASCL2	37.1648	0.905531	0.290715	3.11484	0.00184042	0.0127901
ASF1A	674.595	-0.0473555	0.0841992	-0.562422	0.573829	0.764177
ASF1B	504.809	-0.0383589	0.10244	-0.374453	0.708067	0.856055
ASGR1	33.0182	-0.000762662	0.258429	-0.00295114	0.997645	0.999365
ASH1L	4770.68	-0.126889	0.0391199	-3.24359	0.00118035	0.00895719
ASH2L	1372.42	-0.0224732	0.0449782	-0.499645	0.617325	0.795103
ASIC1	457.534	0.0441389	0.0832768	0.530026	0.596094	0.780685
ASL	650.167	0.10676	0.064586	1.65299	0.0983319	0.260279
ASMTL	69.3641	0.404791	0.207294	1.95274	0.0508507	0.163187
ASNS	296.137	0.12489	0.121097	1.03132	0.302389	0.53331
ASNSD1	716.254	0.053237	0.0675358	0.788279	0.430534	0.654447
ASPH	18425.8	-0.0762849	0.0285561	-2.67141	0.00755336	0.0391136
ASPHD1	825.828	0.149659	0.0720872	2.07608	0.0378868	0.131843
ASPHD2	55.3433	0.524772	0.300868	1.74419	0.081126	0.228033
ASPM	1852.46	-0.543102	0.093162	-5.82965	5.55442e-09	2.12406e-07
ASPSCR1	517.351	0.0322955	0.0727875	0.443695	0.657263	0.822369
ASS1	7439.12	-0.0303668	0.032353	-0.938608	0.347932	0.579609
ASTE1	268.81	-0.0523905	0.102019	-0.513538	0.607575	0.788695
ASXL1	5592.65	0.0739637	0.033541	2.20517	0.027442	0.104421
ASXL2	2603.1	-0.143448	0.0367716	-3.90107	9.57686e-05	0.0011264
ATAD1	2888.21	-0.0135592	0.0376174	-0.360449	0.718511	0.86186
ATAD2	3944.62	-0.221628	0.072049	-3.07608	0.00209745	0.0142047
ATAD2B	1026.18	-0.0893231	0.0614015	-1.45474	0.145742	0.336025
ATAD3A	1165.3	0.1426	0.049529	2.87912	0.00398784	0.0236999
ATAD3B	871.526	0.15061	0.0800849	1.88063	0.0600224	0.184242
ATAD3C	30.3052	-0.0878885	0.278522	-0.315554	0.752341	0.881335
ATAD5	715.578	-0.358678	0.0931663	-3.84987	0.000118179	0.00134661
ATAT1	341.397	-0.00983377	0.103841	-0.0946999	0.924553	0.965916
ATE1	1205.19	-0.0606328	0.0553682	-1.09508	0.273481	0.50157
ATF1	881.563	0.189996	0.0625685	3.03661	0.00239258	0.0157295
ATF2	1421.63	0.0697158	0.0505851	1.37819	0.168145	0.36787
ATF3	135.123	0.00710276	0.149758	0.0474282	0.962172	0.982669
ATF4	8250.23	0.21687	0.0409054	5.30175	1.14695e-07	3.24075e-06
ATF5	1079.16	-0.142472	0.0634833	-2.24425	0.0248166	0.0969386
ATF6	2994.41	-0.0765135	0.0389544	-1.96418	0.049509	0.159971
ATF6B	2611.61	0.0519042	0.0506082	1.02561	0.305077	0.535966
ATF7	2136.85	0.108107	0.0404259	2.67421	0.00749045	0.0388705
ATF7-NPFF	28.3041	0.42592	0.557438	0.764068	0.444827	0.665987
ATF7IP	6140.62	-0.0263687	0.0308268	-0.855382	0.39234	0.62099
ATF7IP2	205.066	0.0654977	0.110514	0.592664	0.553406	0.74874
ATG10	415.922	0.0297391	0.0949311	0.31327	0.754076	0.882514
ATG101	815.273	0.0444148	0.0648965	0.684394	0.493726	0.704538
ATG12	2800.98	-0.0834546	0.0390329	-2.13806	0.032512	0.117909
ATG13	3708.37	-0.066681	0.0341063	-1.95509	0.0505719	0.162506
ATG14	2665.92	0.005821	0.0434427	0.133992	0.893409	0.951302
ATG16L1	1050.52	0.0724275	0.053714	1.34839	0.177532	0.381879
ATG16L2	1049.5	-0.182068	0.0813227	-2.23883	0.025167	0.0979326
ATG2A	3223.02	0.164511	0.0667797	2.46348	0.0137594	0.0618354
ATG2B	2743.41	-0.0654487	0.0369389	-1.77181	0.0764263	0.218695
ATG3	1620.44	0.0242383	0.0517734	0.468161	0.639669	0.810433
ATG4A	542.919	-0.0345263	0.0755467	-0.457019	0.647657	0.816297
ATG4B	1562.95	0.105862	0.0517548	2.04546	0.0408096	0.138897
ATG4C	400.889	0.0915752	0.0842059	1.08751	0.27681	0.505172
ATG4D	779.194	-0.117707	0.0749318	-1.57085	0.116217	0.290503
ATG5	1361.59	0.0605899	0.0518089	1.16949	0.242207	0.464661
ATG7	1177.45	0.075607	0.0663245	1.13996	0.254305	0.478475
ATG9A	3004.46	-0.0675129	0.0425386	-1.5871	0.112491	0.2842
ATG9B	241.424	0.543794	0.138389	3.92947	8.5133e-05	0.0010177
ATIC	1824.15	0.050173	0.0561001	0.894349	0.371135	0.600343
ATL1	144.342	0.256652	0.147493	1.7401	0.0818421	0.229472
ATL2	3011.5	-0.0629377	0.0371176	-1.69563	0.0899558	0.244889
ATL3	6141.49	-0.130113	0.0346832	-3.75146	0.000175805	0.00187179
ATM	3226.13	-0.0876283	0.034581	-2.534	0.0112768	0.053225
ATMIN	2390.74	-0.031191	0.0406416	-0.767465	0.442805	0.664253
ATN1	3696.34	-0.0505134	0.0455821	-1.10819	0.267782	0.494846
ATOH8	31.0621	0.741318	0.306932	2.41525	0.0157244	0.0686906
ATOSA	3095.76	-0.0965511	0.0329298	-2.93203	0.00336759	0.0208007
ATOSB	1401.45	0.299243	0.0477165	6.27127	3.58107e-10	1.73795e-08
ATOX1	552.74	-0.0472586	0.0951815	-0.49651	0.619534	0.796459
ATP10D	1171.89	-0.0767239	0.0507407	-1.51208	0.130514	0.312805
ATP11A	3010.95	-0.243273	0.0482314	-5.04387	4.562e-07	1.11255e-05
ATP11B	4708.79	-0.0313994	0.0408874	-0.767949	0.442518	0.664063
ATP11C	2407.44	-0.194912	0.0453775	-4.29535	1.7442e-05	0.000272791
ATP13A1	1879.18	0.0334728	0.0524095	0.638678	0.523032	0.72879
ATP13A2	1701.26	0.0715608	0.0484899	1.47579	0.140001	0.328009
ATP13A3	8937.63	-0.222873	0.0266892	-8.35069	6.78625e-17	9.53207e-15
ATP1A1	40164.8	-0.0798245	0.0237966	-3.35444	0.000795244	0.00647931
ATP1B1	8839.45	0.00186996	0.0307168	0.0608775	0.951457	0.978312
ATP1B3	6270.93	0.0380802	0.0399329	0.953606	0.340283	0.573014
ATP23	203.239	-0.0594826	0.12397	-0.479815	0.631359	0.80479
ATP2A1	209.442	-0.199788	0.150128	-1.33079	0.183259	0.389842
ATP2A2	24154.7	-0.173326	0.0265071	-6.53886	6.1991e-11	3.50994e-09
ATP2B1	1906.24	-0.252746	0.0544025	-4.64586	3.38666e-06	6.50273e-05
ATP2B4	7812.42	-0.20195	0.0416862	-4.84453	1.26912e-06	2.73844e-05
ATP2C1	7865.45	-0.138679	0.0307759	-4.50609	6.60344e-06	0.000117209
ATP2C2	1575.35	-0.0420699	0.0491458	-0.856023	0.391985	0.62065
ATP5F1A	10345.1	-0.0258469	0.0414401	-0.623716	0.532814	0.735004
ATP5F1B	23208.5	-0.0874751	0.0374306	-2.33699	0.0194395	0.080286
ATP5F1C	3699.01	0.0226664	0.0432333	0.524281	0.600083	0.783786
ATP5F1D	1173.22	0.0772087	0.0683437	1.12971	0.258598	0.483502
ATP5F1E	1625.81	0.00268126	0.0736111	0.0364247	0.970944	0.987906
ATP5IF1	1906.54	-0.0274777	0.0432851	-0.634807	0.525554	0.730552
ATP5MC1	429.463	0.0584756	0.0938238	0.623249	0.533121	0.735004
ATP5MC2	1645.1	0.108288	0.0624386	1.73431	0.0828635	0.231447
ATP5MC3	3178.44	-0.060451	0.0556595	-1.08609	0.277441	0.505344
ATP5ME	174.982	0.0229922	0.120988	0.190037	0.84928	0.931013
ATP5MF	906.881	-0.0351432	0.0637488	-0.551277	0.581444	0.769936
ATP5MG	1871.38	-0.0243474	0.066025	-0.36876	0.712307	0.858514
ATP5MJ	852.543	0.0250907	0.0663567	0.378119	0.705343	0.854814
ATP5MK	526.323	0.118255	0.0904008	1.30812	0.190833	0.399554
ATP5PB	5602.74	0.0773174	0.0476175	1.62372	0.104436	0.271555
ATP5PD	1671.74	0.0393933	0.0620196	0.635175	0.525315	0.73049
ATP5PF	766.169	0.0507258	0.0925072	0.548344	0.583456	0.770211
ATP5PO	2111.94	-0.0516095	0.0476673	-1.0827	0.278941	0.507163
ATP6AP1	6048.67	-0.0486894	0.0275063	-1.77012	0.0767071	0.219211
ATP6AP2	3514.7	-0.0351268	0.0325424	-1.07941	0.280403	0.508709
ATP6V0A1	2093.86	0.0365136	0.0412102	0.886034	0.375599	0.605119
ATP6V0A2	1048.53	-0.0391612	0.0624186	-0.627397	0.530399	0.73374
ATP6V0B	2884.83	-0.00962986	0.0446849	-0.215506	0.829373	0.921477
ATP6V0C	3015.88	0.0607816	0.0511265	1.18885	0.2345	0.455953
ATP6V0D1	2689.78	0.131563	0.0373892	3.51875	0.000433578	0.00394869
ATP6V0E1	3449.71	0.0418764	0.0533485	0.784958	0.432478	0.656115
ATP6V0E2	210.591	0.0522106	0.116808	0.446977	0.654892	0.821087
ATP6V1A	4451.84	-0.302615	0.0351154	-8.61774	6.82877e-18	1.05005e-15
ATP6V1B1	82.4618	-0.0376559	0.197315	-0.190842	0.84865	0.930781
ATP6V1B2	3770.95	0.201566	0.0371763	5.42189	5.89708e-08	1.81085e-06
ATP6V1C1	2858.78	-0.104745	0.0370228	-2.82919	0.00466659	0.0267332
ATP6V1C2	139.998	-0.118259	0.409651	-0.288683	0.772824	0.891113
ATP6V1D	2229.11	-0.0781601	0.0554653	-1.40917	0.158785	0.353958
ATP6V1E1	2050.46	0.117968	0.0434861	2.71277	0.00667231	0.035482
ATP6V1E2	42.0619	-0.143843	0.312777	-0.45989	0.645595	0.815183
ATP6V1F	1476.71	0.264118	0.0629535	4.19544	2.72338e-05	0.000390413
ATP6V1FNB	958.646	-0.124417	0.0598871	-2.07752	0.0377539	0.131597
ATP6V1G1	2468.92	0.119623	0.069049	1.73244	0.0831958	0.23212
ATP6V1G2-DDX39B	149.315	-0.894818	0.506199	-1.76772	0.0771075	0.219997
ATP6V1H	2143.87	0.0531697	0.0367304	1.44757	0.147738	0.338482
ATP7A	1690.82	-0.134133	0.0436684	-3.07163	0.00212893	0.0143845
ATP7B	55.7253	-0.0716002	0.235462	-0.304084	0.761064	0.886215
ATP8A1	389.336	0.216449	0.0837614	2.58411	0.00976294	0.047714
ATP8B1	5822.54	-0.127522	0.0301529	-4.22918	2.34547e-05	0.000347845
ATP8B2	157.486	0.0777855	0.172574	0.450737	0.652179	0.819111
ATP8B3	92.8169	-0.103	0.173814	-0.592586	0.553458	0.748742
ATP9A	10129.5	0.0563974	0.029834	1.89038	0.0587076	0.181388
ATP9B	716.18	-0.0059133	0.0627463	-0.0942414	0.924917	0.966104
ATPAF1	1392.41	-0.107261	0.0437357	-2.45248	0.0141876	0.0632832
ATPAF2	322.62	0.0118088	0.0893643	0.132143	0.894872	0.952304
ATPSCKMT	570.523	0.0720943	0.0906494	0.795309	0.426434	0.651863
ATR	2262.19	-0.087865	0.0453043	-1.93944	0.0524476	0.166845
ATRAID	1444.44	0.0872028	0.0598149	1.45788	0.144874	0.334789
ATRIP	669.944	0.171149	0.0748627	2.28617	0.0222444	0.0892463
ATRN	8280.01	-0.0820478	0.0317071	-2.58768	0.00966251	0.0473022
ATRX	9335.38	-0.0288891	0.0310971	-0.928995	0.352891	0.584629
ATXN1	2761.8	-0.20564	0.0427283	-4.81273	1.48884e-06	3.14291e-05
ATXN10	2515.86	-0.0234692	0.0446115	-0.526081	0.598832	0.782829
ATXN1L	3440.8	-0.0999208	0.0382794	-2.6103	0.00904623	0.044897
ATXN2	1457.97	-0.00576627	0.0578523	-0.0996722	0.920605	0.964857
ATXN2L	6320.68	-0.0167133	0.0400261	-0.41756	0.676269	0.836489
ATXN3	1807.45	-0.0518467	0.0455366	-1.13857	0.254881	0.479252
ATXN7	1579.5	-0.198251	0.0519264	-3.81792	0.000134583	0.00150651
ATXN7L1	492.168	-0.100615	0.0692298	-1.45335	0.146125	0.336582
ATXN7L2	185.996	-0.0994619	0.132559	-0.750321	0.453061	0.672252
ATXN7L3	2650.21	-0.00941789	0.0411262	-0.229	0.818869	0.916264
ATXN7L3B	3080.63	0.0711982	0.0386886	1.84029	0.0657256	0.196657
AUH	1021.93	-0.0361891	0.0619319	-0.584337	0.558994	0.752606
AUNIP	168.443	-0.162513	0.139109	-1.16824	0.242709	0.465127
AUP1	2286.23	0.197003	0.0401879	4.90205	9.48425e-07	2.10556e-05
AURKA	930.15	-0.410707	0.0872088	-4.70947	2.48362e-06	4.98362e-05
AURKAIP1	1231.7	0.166892	0.0634355	2.6309	0.00851594	0.0428968
AURKB	373.395	-0.333641	0.119664	-2.78815	0.00530107	0.029613
AURKC	30.0131	0.575287	0.296358	1.94119	0.052235	0.166441
AUTS2	1568.79	0.228067	0.0572746	3.98198	6.83422e-05	0.000848931
AVEN	323.001	0.211567	0.0995544	2.12514	0.0335749	0.120625
AVIL	550.14	0.0650633	0.0782234	0.831764	0.405542	0.632383
AVL9	2904.68	-0.287501	0.0422102	-6.81116	9.68119e-12	6.51718e-10
AVPI1	1525.2	0.107802	0.0740341	1.45612	0.14536	0.335556
AXIN1	1197.59	0.178626	0.0526167	3.39485	0.000686666	0.00578257
AXIN2	153.736	-0.15242	0.166889	-0.913303	0.361083	0.591069
AXL	5099.51	-0.156403	0.0354372	-4.41352	1.01703e-05	0.000171556
AZGP1	29.861	-0.0218848	0.303598	-0.0720846	0.942535	0.974971
AZI2	1443.79	-0.137733	0.0582581	-2.36419	0.0180697	0.0760261
AZIN1	5309.15	0.0117743	0.0320726	0.367115	0.713534	0.859072
AZIN2	261.096	0.250374	0.116092	2.15668	0.0310306	0.114209
B2M	133111	-0.0364482	0.0378243	-0.963618	0.335237	0.56818
B3GALNT1	338.959	-0.316914	0.111245	-2.84878	0.00438866	0.0254504
B3GALNT2	1354.8	-0.00987056	0.051401	-0.19203	0.847718	0.930179
B3GALT4	333.75	0.0181669	0.0977636	0.185825	0.852582	0.932403
B3GALT5	500.187	0.169174	0.0872852	1.93818	0.0526019	0.167263
B3GALT6	615.623	0.240066	0.0738701	3.24984	0.00115471	0.00880378
B3GALT9	87.2989	-0.14755	0.181724	-0.811945	0.416823	0.643394
B3GAT2	95.3926	0.264642	0.343164	0.771184	0.440598	0.66304
B3GAT3	826.783	-0.0497054	0.0719763	-0.690581	0.489829	0.702133
B3GLCT	322.937	0.0184437	0.089714	0.205583	0.837117	0.924728
B3GNT2	1538.25	-0.0815958	0.0436096	-1.87105	0.0613381	0.187336
B3GNT3	1822.86	-0.151627	0.0492012	-3.08177	0.00205776	0.0139878
B3GNT4	186.103	0.0574422	0.169504	0.338884	0.734697	0.871282
B3GNT5	3735.65	-0.147124	0.0342935	-4.29013	1.78565e-05	0.000277497
B3GNT7	692.236	-0.237555	0.0802277	-2.96101	0.0030663	0.0192573
B3GNT8	28.9553	-0.344861	0.300316	-1.14832	0.250834	0.474552
B3GNT9	872.795	0.0211094	0.0611173	0.345391	0.7298	0.868217
B3GNTL1	80.1261	0.377117	0.187667	2.0095	0.0444837	0.147955
B4GALNT1	427.609	-0.132403	0.085496	-1.54864	0.121467	0.299313
B4GALNT3	750.261	0.134717	0.072625	1.85496	0.0636013	0.192119
B4GALNT4	155.348	0.481474	0.122352	3.93517	8.31383e-05	0.000997933
B4GALT1	16124.1	0.158225	0.0291832	5.42179	5.90065e-08	1.81085e-06
B4GALT2	2078.91	0.145942	0.0400111	3.64753	0.000264773	0.00265282
B4GALT3	603.384	0.0983841	0.0702389	1.40071	0.161302	0.357719
B4GALT4	1492.83	-0.0723719	0.0474783	-1.52432	0.12743	0.308398
B4GALT5	11403.3	-0.146644	0.0299838	-4.89078	1.00435e-06	2.21961e-05
B4GALT6	528.694	-0.304049	0.0877087	-3.46658	0.000527126	0.00462756
B4GALT7	473.682	0.111999	0.0794094	1.4104	0.158423	0.353642
B4GAT1	449.942	-0.117363	0.091466	-1.28313	0.199447	0.411166
B9D1	353.542	-0.0678401	0.0925219	-0.733233	0.463417	0.680703
B9D2	110.512	0.153408	0.166461	0.921587	0.356744	0.588052
BAALC	66.4863	0.511084	0.216128	2.36472	0.0180435	0.0759813
BABAM1	1143.65	0.0757459	0.0487384	1.55413	0.120153	0.29693
BABAM2	484.983	0.158184	0.0767785	2.06026	0.0393734	0.13527
BACE1	1262.1	0.0230906	0.0479506	0.481551	0.630125	0.80412
BACE2	3157.72	0.00936464	0.0393606	0.237919	0.811944	0.912937
BACH1	5779.11	0.138982	0.0289047	4.80827	1.52245e-06	3.20922e-05
BACH2	207.122	0.153242	0.151882	1.00895	0.312997	0.54519
BAD	996.213	0.225273	0.052724	4.27268	1.93139e-05	0.000296052
BAG1	3799.25	0.116403	0.0340621	3.41736	0.000632306	0.00542061
BAG2	143.694	0.136699	0.175261	0.77997	0.435408	0.658697
BAG3	6906.57	0.0626639	0.0292682	2.14102	0.0322723	0.11736
BAG4	1158.94	0.022796	0.0571757	0.3987	0.690114	0.844674
BAG5	3225.87	-0.0529646	0.0391397	-1.35322	0.175986	0.379454
BAG6	4964.54	-0.0204122	0.0367757	-0.555045	0.578864	0.768103
BAHCC1	1068.62	-0.233406	0.0705235	-3.30962	0.000934235	0.00742105
BAHD1	1367.59	0.0880215	0.0486358	1.80981	0.0703254	0.206148
BAIAP2	2652.55	0.100989	0.0420277	2.4029	0.0162654	0.0704434
BAIAP2L1	6493.68	0.133561	0.0324355	4.11773	3.82614e-05	0.000518482
BAIAP2L2	26.8999	-0.58218	0.394368	-1.47623	0.139881	0.327885
BAIAP3	615.822	0.175178	0.0919898	1.90432	0.056868	0.177012
BAK1	2669.61	-0.00489433	0.0357032	-0.137084	0.890965	0.950432
BAMBI	46.758	0.0792821	0.228856	0.346427	0.729021	0.868146
BANF1	2167.88	0.112705	0.0710268	1.58679	0.11256	0.28428
BANK1	192.004	0.140471	0.112149	1.25254	0.210373	0.425996
BANP	314.713	0.0497413	0.0989012	0.502939	0.615007	0.793361
BAP1	3180.6	-0.135071	0.0409105	-3.30161	0.000961301	0.00757835
BARD1	722.642	-0.202189	0.0820369	-2.46461	0.0137162	0.0617657
BARX2	356.101	0.227638	0.0895647	2.5416	0.0110347	0.052268
BASP1	1740.8	0.045715	0.0576388	0.793129	0.427703	0.652763
BATF	186.928	-0.0882679	0.124059	-0.711501	0.476774	0.692042
BATF2	51.4358	-0.298483	0.244895	-1.21882	0.222913	0.441179
BAX	1075.74	0.0611532	0.066595	0.918285	0.35847	0.589035
BAZ1A	4988.23	0.137877	0.0344998	3.99644	6.43014e-05	0.000806279
BAZ1B	5452.92	-0.0577292	0.0437712	-1.31888	0.187208	0.395021
BAZ2A	13474.4	-0.0840769	0.0335238	-2.50798	0.0121424	0.0562919
BAZ2B	2697.36	-0.145377	0.0451452	-3.22022	0.00128093	0.00956638
BBC3	307.404	0.154147	0.106773	1.44369	0.148826	0.340066
BBIP1	339.908	-0.122366	0.0880132	-1.39031	0.164434	0.362241
BBLN	792.31	0.190204	0.0650572	2.92365	0.00345954	0.021234
BBOF1	112.456	-0.166505	0.151431	-1.09955	0.27153	0.499289
BBS1	955.549	0.0315611	0.0630072	0.500913	0.616432	0.794428
BBS10	893.026	-0.0570338	0.0682393	-0.835791	0.403273	0.630459
BBS12	85.7025	-0.371905	0.180641	-2.0588	0.0395131	0.135463
BBS2	2019.04	-0.00165412	0.0544674	-0.0303689	0.975773	0.99007
BBS4	498.425	-0.0799728	0.0711811	-1.12351	0.26122	0.486598
BBS5	268.834	-0.0572297	0.102507	-0.558298	0.576641	0.766278
BBS7	276.803	0.0167526	0.0965435	0.173524	0.86224	0.93787
BBS9	327.405	0.0579175	0.10767	0.537917	0.590635	0.776587
BBX	8064.6	-0.135015	0.0345833	-3.90406	9.45914e-05	0.00111435
BCAM	2724.42	-0.149198	0.0508217	-2.93571	0.00332787	0.0205815
BCAN	33.3348	0.275806	0.273662	1.00783	0.313535	0.545707
BCAP29	1545.7	0.0525951	0.260865	0.201618	0.840215	0.926121
BCAP31	9394.74	0.0423849	0.0278143	1.52385	0.127546	0.308579
BCAR1	3790.1	0.0992496	0.0361886	2.74257	0.00609607	0.0331022
BCAR3	4118.8	0.21514	0.0445849	4.82541	1.39717e-06	2.96654e-05
BCAS1	487.221	0.124438	0.0824033	1.51011	0.131017	0.313598
BCAS2	1163.86	0.0338388	0.0552219	0.612778	0.540023	0.739884
BCAS3	415.625	0.0308876	0.0893837	0.345562	0.729672	0.868217
BCAS4	285.569	0.124282	0.121917	1.0194	0.308015	0.538989
BCAT2	2171.98	0.106876	0.0374643	2.85276	0.00433418	0.0252045
BCCIP	1518.79	0.0477627	0.0503547	0.948526	0.342861	0.575824
BCDIN3D	118.67	-0.124323	0.177311	-0.701157	0.483205	0.696395
BCHE	165.269	-0.0817855	0.159575	-0.512521	0.608286	0.789152
BCKDHA	1977.45	0.107282	0.0405794	2.64377	0.00819893	0.0416977
BCKDHB	603.036	0.0624062	0.0700148	0.891329	0.372753	0.602409
BCKDK	1283.1	0.161349	0.050097	3.22072	0.00127869	0.00955453
BCL10	2424.11	0.106368	0.0505011	2.10624	0.0351833	0.124651
BCL11A	539.361	0.165359	0.071659	2.30758	0.0210226	0.0852815
BCL11B	600.631	0.10112	0.0855174	1.18245	0.237026	0.458848
BCL2	410.08	0.179469	0.0877011	2.04637	0.04072	0.138657
BCL2L1	3181.69	-0.190048	0.0347294	-5.47226	4.44337e-08	1.40192e-06
BCL2L11	1487.17	-0.333784	0.0506314	-6.59243	4.32673e-11	2.49822e-09
BCL2L12	665.51	-0.0146248	0.081729	-0.178942	0.857983	0.935716
BCL2L13	1562.3	0.0625723	0.0486788	1.28541	0.198648	0.409962
BCL2L14	121.586	0.0427946	0.137525	0.311176	0.755667	0.883173
BCL2L15	41.0203	0.102346	0.246067	0.415929	0.677462	0.837143
BCL2L2	3817.55	0.0565261	0.0494492	1.14311	0.252991	0.476774
BCL2L2-PABPN1	532.862	-0.316033	0.142369	-2.21982	0.0264311	0.101695
BCL3	2400.39	-0.0244393	0.0377675	-0.6471	0.517567	0.724267
BCL6	2357.97	-0.062787	0.0423092	-1.48401	0.137808	0.324569
BCL7A	882.375	0.464617	0.0623783	7.44838	9.44957e-14	9.02217e-12
BCL7B	934.746	0.155061	0.0651024	2.3818	0.0172283	0.0735587
BCL7C	625.103	0.101537	0.0822576	1.23438	0.217061	0.434641
BCL9	570.293	-0.0504638	0.0711155	-0.709603	0.47795	0.693061
BCL9L	14690.8	-0.0018078	0.0372481	-0.0485341	0.961291	0.982414
BCLAF1	7952.74	-0.131959	0.0390689	-3.37759	0.000731238	0.00606239
BCLAF3	614.372	-0.0578238	0.0730686	-0.791363	0.428732	0.653187
BCO2	146.358	-0.186175	0.126886	-1.46727	0.142304	0.331278
BCOR	1910	0.178308	0.0612901	2.90925	0.00362302	0.0220337
BCORL1	1352.58	0.178965	0.0579592	3.08778	0.0020166	0.0137785
BCR	6693.46	0.13957	0.0337732	4.13258	3.58712e-05	0.000489268
BCS1L	442.839	-0.0607611	0.0701973	-0.865577	0.386722	0.616141
BDH1	503.831	0.075501	0.0762765	0.989834	0.322255	0.55513
BDH2	601.885	0.0722524	0.0842642	0.857451	0.391196	0.620274
BDKRB2	80.3588	0.132768	0.185052	0.717463	0.473088	0.688863
BDNF	409.352	0.155995	0.0984061	1.58521	0.112918	0.284937
BDP1	2120.58	-0.105601	0.0568837	-1.85645	0.0633899	0.191767
BEAN1	52.6486	0.0253157	0.231945	0.109145	0.913087	0.960878
BECN1	2163.27	0.129874	0.0492023	2.63958	0.00830084	0.0420992
BEGAIN	28.3472	0.00764661	0.317818	0.0240598	0.980805	0.992628
BEND3	198.203	0.0685187	0.113842	0.601874	0.547258	0.744652
BEND5	33.5678	0.0588967	0.301187	0.195549	0.844964	0.92904
BEND6	78.4778	-0.477319	0.17943	-2.6602	0.00780943	0.0401267
BEND7	75.8401	0.0538722	0.180106	0.299114	0.764853	0.886814
BEST4	74.2702	0.157934	0.201641	0.783246	0.433483	0.657253
BET1	764.918	-0.013298	0.0594382	-0.223728	0.822969	0.918464
BET1L	1482.1	0.0165632	0.0419788	0.394561	0.693167	0.846425
BEX3	2742.66	0.151994	0.0532012	2.85697	0.00427707	0.0249818
BFAR	2168.88	0.0980283	0.0468699	2.0915	0.0364836	0.128206
BHLHA15	34.9552	0.0595415	0.439521	0.135469	0.892241	0.950683
BHLHE40	17265.3	0.317449	0.0894714	3.54806	0.000388086	0.00360863
BHLHE41	2590.01	-0.0338847	0.0553168	-0.612558	0.540169	0.739946
BICC1	202.817	-0.00569006	0.140582	-0.0404752	0.967714	0.986281
BICD1	440.764	0.0861302	0.0931947	0.924196	0.355384	0.586671
BICD2	3316.21	0.323663	0.0372942	8.67863	4.0058e-18	6.43041e-16
BICDL1	1599.39	0.2761	0.0432367	6.38576	1.70546e-10	8.77231e-09
BICDL2	1035.33	-0.039039	0.0810381	-0.481737	0.629993	0.804109
BICRA	2071.11	0.113741	0.0596225	1.90769	0.0564319	0.176088
BICRAL	870.903	0.019698	0.0640854	0.307371	0.758561	0.884715
BID	1172.98	0.234191	0.0656983	3.56465	0.000364341	0.00343373
BIK	303.903	0.348491	0.142881	2.43904	0.0147263	0.0651688
BIN1	294.629	-0.0762017	0.0878359	-0.867546	0.385643	0.615008
BIN3	1167.77	0.17436	0.0591588	2.94733	0.00320535	0.0199675
BIRC2	4302.76	0.0208922	0.037328	0.559691	0.57569	0.76556
BIRC3	2920.59	-0.448958	0.0343879	-13.0557	5.89635e-39	6.15242e-36
BIRC5	547.894	-0.278426	0.111702	-2.49258	0.0126819	0.0583537
BIRC6	7280.35	-0.130543	0.0364203	-3.58435	0.000337916	0.00324115
BIRC7	29.2735	0.48608	0.303324	1.60251	0.109043	0.278771
BIVM	389.124	-0.909086	0.301312	-3.01709	0.0025521	0.0165841
BIVM-ERCC5	389.398	11.8839	2.28451	5.20194	1.97222e-07	5.22871e-06
BLACAT1	478.924	-0.270785	0.115025	-2.35415	0.0185654	0.077553
BLCAP	14389.8	0.106821	0.0297035	3.59625	0.000322834	0.00311696
BLM	510.547	-0.137174	0.111813	-1.22682	0.219891	0.437565
BLMH	716.754	0.106596	0.0660667	1.61346	0.106645	0.275053
BLNK	276.467	0.107927	0.103752	1.04024	0.298227	0.52928
BLOC1S1	265.374	-0.121392	0.115743	-1.04881	0.294265	0.524414
BLOC1S2	847.711	0.0774123	0.0630043	1.22868	0.219191	0.436827
BLOC1S3	507.423	-0.0206127	0.0722566	-0.285271	0.775436	0.892286
BLOC1S4	408.786	0.186093	0.0912052	2.04038	0.0413126	0.140185
BLOC1S5	613.644	0.0279309	0.0796796	0.35054	0.725934	0.865948
BLOC1S6	2534.94	0.105308	0.0610444	1.7251	0.08451	0.234792
BLTP1	3198.08	-0.21647	0.0488952	-4.42723	9.54522e-06	0.000162324
BLTP2	5067.07	-0.0918411	0.0319032	-2.87874	0.00399263	0.0237187
BLTP3A	869.277	-0.0609958	0.0577819	-1.05562	0.291141	0.521538
BLTP3B	462.577	-0.0125614	0.0762737	-0.164689	0.869189	0.94071
BLVRA	1219.89	-0.0347982	0.0598658	-0.58127	0.561058	0.754309
BLVRB	1634.06	0.0293866	0.0535573	0.548695	0.583215	0.770211
BLZF1	956.82	-0.221337	0.0684559	-3.23328	0.0012238	0.00922568
BMAL1	305.194	0.164932	0.100214	1.64581	0.0998036	0.262974
BMAL2	3869.29	-0.287698	0.0294935	-9.75463	1.7624e-22	4.36359e-20
BMERB1	315.362	0.435188	0.102318	4.25329	2.1065e-05	0.000316256
BMF	1659.53	-0.367418	0.0591064	-6.21621	5.09304e-10	2.39997e-08
BMI1	2115.6	0.0635029	0.0371641	1.70872	0.0875035	0.240318
BMP1	8455.71	0.0458387	0.0316459	1.44849	0.14748	0.338262
BMP2	1559.52	0.0772154	0.0555464	1.39011	0.164497	0.362241
BMP2K	455.065	-0.288339	0.121033	-2.38231	0.0172042	0.0735065
BMP4	317.742	0.245494	0.102699	2.39042	0.0168293	0.0722854
BMP7	139.302	0.197597	0.15364	1.28611	0.198405	0.40977
BMP8A	29.2903	-0.271461	0.332716	-0.815893	0.414562	0.641584
BMP8B	297.392	-0.390782	0.112802	-3.46432	0.000531573	0.00465261
BMPER	36.4794	0.0907234	0.272635	0.332765	0.739312	0.874411
BMPR1A	1108.18	0.062418	0.0514274	1.21371	0.224858	0.443825
BMPR1B	588.998	0.00164077	0.0804942	0.0203837	0.983737	0.993705
BMPR2	4658.25	-0.0534733	0.0429218	-1.24583	0.212827	0.429416
BMS1	2317.66	0.150527	0.0428671	3.51148	0.000445616	0.00402819
BMT2	1299.64	0.0305181	0.0649105	0.470156	0.638244	0.810032
BNC1	59.3067	0.281562	0.249438	1.12879	0.258988	0.483956
BNIP1	175.205	-0.0901442	0.125288	-0.719495	0.471836	0.688225
BNIP2	5304.23	-0.0280143	0.0292314	-0.958362	0.33788	0.57032
BNIP3	92.8329	-0.514365	0.292351	-1.75941	0.0785083	0.223079
BNIP3L	11125.9	0.0634674	0.0504535	1.25794	0.208414	0.42326
BNIPL	32.9345	0.125151	0.343029	0.364841	0.71523	0.860207
BOC	30.1404	-0.236602	0.272123	-0.869467	0.384592	0.613867
BOD1	1609.84	0.155564	0.0415843	3.74092	0.000183348	0.00193662
BOD1L1	3256.94	-0.0220178	0.0343928	-0.640186	0.522052	0.728032
BOK	624	0.162961	0.0670969	2.42874	0.0151515	0.0666586
BOLA1	88.8584	0.0901551	0.177629	0.507547	0.611771	0.791658
BOLA2	36.7346	0.791274	1.22325	0.646863	0.51772	0.724412
BOLA2-SMG1P6	549.898	0.277559	0.284074	0.977065	0.328537	0.561848
BOLA2B	482.926	0.0955573	0.111715	0.855363	0.39235	0.62099
BOLA3	145.43	0.0838488	0.163293	0.513488	0.60761	0.788695
BOLL	38.4466	-0.0247001	0.27048	-0.0913196	0.927239	0.967264
BOP1	1185.53	0.110001	0.0574375	1.91513	0.0554753	0.173977
BORA	289.32	-0.203205	0.112431	-1.80738	0.0707038	0.206899
BORCS5	212.221	-0.255164	0.113111	-2.25587	0.0240786	0.0949878
BORCS6	237.592	0.320775	0.104817	3.06035	0.0022108	0.0148133
BORCS7	387.717	-0.106691	0.105525	-1.01106	0.31199	0.544185
BORCS8	254.401	-0.059631	0.1059	-0.563087	0.573376	0.764023
BORCS8-MEF2B	97.9958	-0.454511	0.308502	-1.47329	0.140674	0.328957
BPGM	492.23	0.0847934	0.0737968	1.14901	0.250551	0.474398
BPHL	288.004	0.0621186	0.0940968	0.660156	0.509154	0.717647
BPIFA1	154.856	-0.435989	0.122064	-3.5718	0.000354539	0.00336088
BPIFA2	35.4396	0.34556	0.261264	1.32265	0.185952	0.393547
BPIFB1	431.541	-0.193421	0.097513	-1.98354	0.0473075	0.154879
BPNT1	608.038	0.0759089	0.0699575	1.08507	0.277889	0.505971
BPNT2	5415.9	-0.141531	0.0388729	-3.64088	0.000271706	0.00270742
BPTF	3346.25	-0.0903102	0.0416464	-2.1685	0.0301209	0.111705
BRAF	3066.51	0.0262009	0.0360927	0.725934	0.467879	0.684985
BRAP	887.393	0.0205531	0.068283	0.300998	0.763416	0.886442
BRAT1	2014.67	0.135624	0.0544803	2.48941	0.0127957	0.0586323
BRCA1	1057.7	-0.267354	0.0841935	-3.17547	0.00149596	0.0108291
BRCA2	709.926	-0.460556	0.105464	-4.36697	1.25981e-05	0.000205393
BRCC3	954.954	-0.176646	0.0605448	-2.9176	0.00352733	0.0215415
BRD1	1999.12	0.0618195	0.0409784	1.50859	0.131404	0.314157
BRD2	8154.94	-0.0262747	0.0273795	-0.959649	0.337232	0.569776
BRD3	2642.87	0.00154532	0.0429071	0.0360156	0.97127	0.987975
BRD3OS	604.664	0.0605654	0.0723373	0.837264	0.402444	0.62977
BRD4	2392.87	0.0174073	0.0465516	0.373935	0.708453	0.856215
BRD7	3597.94	0.0855593	0.0440491	1.94236	0.0520934	0.166117
BRD8	2232.11	-0.0592362	0.0388789	-1.52361	0.127607	0.308622
BRD9	2500.75	0.145982	0.0345695	4.22285	2.41227e-05	0.000356665
BRF1	984.692	0.0765485	0.0526207	1.45472	0.145746	0.336025
BRF2	433.403	0.181195	0.0880271	2.0584	0.0395513	0.13553
BRI3	1574.58	0.423934	0.0940606	4.50703	6.57422e-06	0.000116832
BRI3BP	1254.23	-0.0898295	0.0671467	-1.33781	0.180959	0.386751
BRICD5	45.9399	0.0869375	0.230898	0.37652	0.706531	0.855095
BRIP1	684.307	-0.217371	0.106919	-2.03303	0.0420494	0.141861
BRIX1	1160.83	0.0434727	0.0547558	0.793937	0.427232	0.652552
BRK1	2024.16	0.210093	0.0522894	4.0179	5.87194e-05	0.000747841
BRME1	185.532	-0.101129	0.138327	-0.731084	0.464728	0.682005
BRMS1	806.408	0.145463	0.0616238	2.36049	0.0182507	0.0765427
BRMS1L	865.234	-0.269009	0.0766516	-3.5095	0.000448948	0.00405079
BROX	2119.71	0.0378203	0.0465896	0.811776	0.41692	0.643394
BRPF1	702.512	0.190647	0.0712612	2.67532	0.00746572	0.0387835
BRPF3	2145.08	0.168887	0.0455287	3.70947	0.000207691	0.00214414
BRWD1	6098.6	-0.135092	0.0384534	-3.51313	0.000442856	0.00401069
BRWD3	4176.06	-0.18414	0.0360777	-5.10399	3.32562e-07	8.39043e-06
BSCL2	1383.24	0.303821	0.0748917	4.05681	4.97472e-05	0.000646602
BSDC1	3480.56	0.0427188	0.0430539	0.992216	0.321092	0.554084
BSG	19101.7	0.12185	0.0248754	4.8984	9.662e-07	2.13852e-05
BSN	59.79	-0.0587334	0.214552	-0.273749	0.784278	0.898219
BSPRY	175.505	0.038339	0.131133	0.292368	0.770005	0.888988
BST2	5298.9	0.0669083	0.0384698	1.73924	0.0819919	0.229633
BTAF1	7015.01	-0.0564277	0.0372272	-1.51576	0.129579	0.31138
BTBD1	5291.26	-0.0707066	0.0382188	-1.85005	0.0643069	0.193541
BTBD10	1556.14	-0.00369784	0.045775	-0.0807829	0.935615	0.971113
BTBD16	33.9874	0.19926	0.257056	0.775162	0.438244	0.661025
BTBD19	394.729	-0.00715444	0.0879209	-0.0813736	0.935145	0.970764
BTBD2	3115.36	0.220176	0.0366862	6.00159	1.95392e-09	8.32151e-08
BTBD3	4815.13	-0.358294	0.0387433	-9.24788	2.28989e-20	4.71138e-18
BTBD7	3016.74	-0.166754	0.0364236	-4.57819	4.69011e-06	8.62886e-05
BTBD8	667.84	-0.0240966	0.0636826	-0.378386	0.705144	0.854762
BTBD9	1034.78	-0.00516651	0.0582494	-0.0886963	0.929323	0.968154
BTC	310.295	-0.233671	0.0962087	-2.42879	0.0151491	0.0666586
BTD	628.481	-0.0906978	0.0660649	-1.37286	0.169796	0.370427
BTF3	8022.93	0.125037	0.0502313	2.48922	0.0128023	0.0586426
BTF3L4	2138.12	0.000110177	0.0443406	0.00248478	0.998017	0.999432
BTG1	5529.24	0.325163	0.0451264	7.2056	5.77878e-13	4.716e-11
BTG2	1084.28	-0.27944	0.0525497	-5.31763	1.05126e-07	3.00871e-06
BTG3	1041.16	0.00730901	0.0521484	0.140158	0.888535	0.94946
BTN2A1	952.133	-0.0864994	0.0544897	-1.58744	0.112412	0.284103
BTN2A2	431.578	-0.042537	0.103996	-0.409024	0.682522	0.840381
BTN3A1	1010.24	-0.122099	0.0596531	-2.04682	0.0406755	0.13857
BTN3A2	770.967	-0.064023	0.0616066	-1.03922	0.298701	0.529685
BTN3A3	833.868	-0.0192636	0.0593934	-0.324339	0.745681	0.878372
BTNL9	72.0277	-0.275073	0.187767	-1.46497	0.142928	0.33215
BTRC	1055.36	-0.136193	0.0483759	-2.81531	0.00487303	0.027634
BUB1	759.387	-0.375183	0.0945223	-3.96925	7.2098e-05	0.000886538
BUB1B	1090.41	-0.303639	0.0816439	-3.71907	0.000199958	0.00208196
BUB3	4944.37	-0.052531	0.0466489	-1.12609	0.260126	0.485539
BUD13	618.36	0.117954	0.0674882	1.74778	0.0805024	0.226979
BUD23	1378.59	0.0327484	0.0682929	0.479529	0.631562	0.804966
BUD31	1186.5	0.160471	0.0660519	2.42947	0.0151208	0.0666118
BYSL	283.233	-0.0259169	0.110717	-0.234083	0.814921	0.914417
BZW1	15063	0.116637	0.0350496	3.32778	0.000875403	0.00703791
BZW2	2411.08	0.0306722	0.0435221	0.70475	0.480966	0.694417
C10orf88	509.36	-0.0490708	0.0671771	-0.730468	0.465104	0.682358
C10orf95	50.5939	-0.071347	0.288855	-0.246999	0.804909	0.909155
C11orf24	475.89	-0.023188	0.0782028	-0.296512	0.766839	0.888201
C11orf52	125.454	0.0202449	0.147437	0.137312	0.890784	0.950378
C11orf54	448.187	-0.343115	0.0893522	-3.84003	0.000123021	0.00139743
C11orf58	3305.16	0.0153772	0.0491825	0.312657	0.754541	0.882655
C11orf68	575.737	0.121098	0.0798427	1.51671	0.12934	0.311167
C11orf71	219.512	0.0123052	0.130659	0.0941782	0.924968	0.966104
C11orf80	959.117	0.0624076	0.0526997	1.18421	0.236329	0.458107
C11orf96	79.886	0.477836	0.180061	2.65375	0.00796028	0.040787
C11orf98	249.289	0.05541	0.110747	0.500332	0.616842	0.794675
C12orf29	715.082	0.125706	0.0690494	1.82052	0.0686798	0.20301
C12orf4	799.339	-0.0552937	0.0569019	-0.971737	0.331181	0.564055
C12orf43	372.405	-0.0754043	0.104052	-0.724676	0.468651	0.685343
C12orf54	92.9662	0.262954	0.168721	1.55851	0.119112	0.295212
C12orf57	995.778	-0.0232748	0.0581954	-0.399942	0.689199	0.844358
C12orf60	41.8874	0.183857	0.289672	0.634708	0.525619	0.730552
C12orf75	235.972	0.110084	0.12718	0.865577	0.386722	0.616141
C12orf76	533.64	-0.131996	0.0726657	-1.81648	0.0692973	0.204133
C14orf119	1615.6	-0.0292304	0.0623063	-0.46914	0.638969	0.810319
C14orf28	200.164	-0.121286	0.133818	-0.906344	0.364754	0.594878
C14orf93	474.28	0.0814306	0.0786812	1.03494	0.300695	0.531593
C15orf39	2499.07	0.0432094	0.0352578	1.22553	0.220377	0.437935
C15orf40	579.602	-0.0377948	0.0646677	-0.584447	0.55892	0.752576
C15orf48	7517.96	0.102612	0.0479206	2.1413	0.0322495	0.117335
C15orf61	147.481	0.0075539	0.14389	0.0524978	0.958132	0.981445
C15orf62	185.122	-0.243628	0.139389	-1.74783	0.0804934	0.226979
C16orf46	30.3793	-0.410234	0.423084	-0.969627	0.332233	0.564857
C16orf54	568.052	0.217089	0.0662169	3.27846	0.00104375	0.00811449
C16orf74	985.881	0.227651	0.0525335	4.33345	1.46788e-05	0.000233836
C16orf87	513.45	-0.0796391	0.0796129	-1.00033	0.317151	0.549513
C16orf95	55.9419	-0.0764935	0.211594	-0.361511	0.717717	0.861611
C17orf100	166.873	0.128401	0.138725	0.925585	0.354662	0.586075
C17orf107	95.5098	-0.104167	0.166748	-0.624694	0.532172	0.734692
C17orf113	145.644	0.132193	0.130627	1.01198	0.311546	0.543476
C17orf49	449.125	0.131651	0.0826297	1.59326	0.111101	0.282401
C17orf58	218.924	0.0671716	0.12856	0.522493	0.601327	0.784722
C17orf67	68.6607	-0.248605	0.203661	-1.22068	0.222208	0.440376
C17orf75	415.64	-0.0346852	0.0814917	-0.425628	0.670379	0.832476
C17orf80	503.276	-0.115318	0.0868706	-1.32747	0.184354	0.391545
C18orf21	327.912	-0.0680388	0.119592	-0.568923	0.569408	0.760113
C18orf25	1836.26	-0.156974	0.0480925	-3.264	0.0010985	0.00846354
C18orf32	919.673	-0.0848254	0.0766215	-1.10707	0.268263	0.495576
C18orf54	219.412	-0.278206	0.131061	-2.12272	0.033777	0.121143
C19orf12	750.53	0.0253418	0.0779029	0.325299	0.744955	0.87812
C19orf25	583.263	-0.0156939	0.077757	-0.201832	0.840048	0.926121
C19orf33	1267.84	0.204711	0.100167	2.0437	0.040983	0.13939
C19orf44	115.516	0.0857919	0.154254	0.556174	0.578092	0.767567
C19orf47	404.539	-0.0203813	0.0866261	-0.235278	0.813993	0.913763
C19orf53	553.719	0.0993257	0.081454	1.21941	0.22269	0.440972
C1D	295.315	-0.229966	0.0994391	-2.31263	0.0207429	0.0845931
C1GALT1	1667.29	-0.088672	0.0467099	-1.89835	0.0576495	0.178913
C1GALT1C1	1244.56	-0.1192	0.0527065	-2.26157	0.0237239	0.0939184
C1GALT1C1L	40.9467	0.328434	0.245489	1.33788	0.180937	0.386751
C1QBP	1472.83	0.0971861	0.0671767	1.44672	0.147974	0.338916
C1QL1	26.7619	0.14341	0.427458	0.335495	0.737252	0.872905
C1QL3	61.8282	0.0869103	0.235379	0.369236	0.711952	0.858514
C1QTNF1	44.1441	0.70812	0.252884	2.80017	0.0051075	0.0287405
C1QTNF3	470.714	-0.0270412	0.0840106	-0.321879	0.747544	0.879096
C1QTNF3-AMACR	201.707	-0.390897	0.140645	-2.77931	0.00544746	0.0302127
C1QTNF6	2147.21	0.108355	0.0465405	2.32819	0.0199021	0.0817959
C1R	17002.9	-0.159534	0.0455118	-3.50533	0.000456042	0.00409821
C1RL	3680.81	-0.118977	0.0363851	-3.26993	0.00107574	0.00831364
C1S	9398.55	-0.350886	0.0536186	-6.5441	5.98529e-11	3.40207e-09
C1orf109	395.032	0.0357736	0.0991656	0.360747	0.718289	0.861845
C1orf112	512.076	-0.283586	0.0900098	-3.15061	0.00162929	0.0116214
C1orf115	327.867	-0.0918932	0.0901818	-1.01898	0.308214	0.539273
C1orf116	4227.68	0.127172	0.0311361	4.08439	4.41936e-05	0.000583707
C1orf122	352.137	0.48478	0.081323	5.96117	2.5044e-09	1.03345e-07
C1orf131	389.665	-0.10426	0.0959863	-1.08619	0.277394	0.505344
C1orf159	706.012	0.0870681	0.0616123	1.41316	0.157609	0.352634
C1orf162	34.9891	-0.0519528	0.312627	-0.166182	0.868014	0.940394
C1orf174	820.599	-0.00353228	0.063142	-0.0559418	0.955388	0.980029
C1orf198	700.636	-0.135037	0.0698593	-1.93299	0.0532377	0.168698
C1orf21	954.667	-0.000670604	0.0536957	-0.012489	0.990036	0.996516
C1orf210	268.013	-0.0210596	0.0980691	-0.214742	0.829968	0.921814
C1orf216	238.988	0.0202736	0.125841	0.161105	0.872011	0.94135
C1orf226	361.494	-0.0732724	0.084878	-0.863267	0.387991	0.617337
C1orf35	430.879	0.0403561	0.0811487	0.497311	0.61897	0.796293
C1orf43	3353.82	0.145511	0.0384512	3.7843	0.00015414	0.00168538
C1orf50	261.026	0.0289562	0.0982144	0.294826	0.768126	0.888426
C1orf52	1181.32	0.0733527	0.0670788	1.09353	0.274161	0.502376
C1orf54	130.29	0.0662427	0.150179	0.441091	0.659147	0.823941
C1orf56	62.2585	-0.221586	0.192521	-1.15097	0.249744	0.473308
C1orf74	517.808	-0.480657	0.121609	-3.9525	7.73398e-05	0.000938355
C2	174.459	0.0436325	0.145311	0.300269	0.763972	0.886442
C20orf96	439.644	-0.0953137	0.0926766	-1.02845	0.303736	0.534501
C21orf58	224.806	-0.335818	0.113529	-2.95799	0.00309651	0.019397
C21orf91	1107.86	-0.204696	0.0621019	-3.29614	0.000980244	0.0077152
C22orf23	1282.01	-0.0904964	0.0483301	-1.87246	0.0611424	0.186855
C22orf39	309.098	-0.164724	0.102692	-1.60406	0.108701	0.27814
C2CD2L	152.218	-0.0718397	0.138159	-0.519977	0.603079	0.785816
C2CD3	1639.24	-0.0811497	0.06065	-1.338	0.180896	0.386751
C2CD4A	249.677	-0.369362	0.118966	-3.10478	0.00190423	0.013146
C2CD4B	37.0408	-0.329962	0.283564	-1.16363	0.244576	0.467517
C2CD4C	77.5575	0.23456	0.184675	1.27012	0.204041	0.417631
C2CD5	1518.4	-0.156402	0.0541211	-2.88985	0.00385422	0.0231221
C2orf15	86.9055	-0.14468	0.177909	-0.813226	0.416088	0.643043
C2orf16	399.391	-0.207266	0.078715	-2.63312	0.00846046	0.0427205
C2orf42	230.752	-0.0602191	0.114513	-0.525869	0.598979	0.782918
C2orf49	1455.34	0.0475907	0.064594	0.736767	0.461264	0.678701
C2orf66	241.56	0.11642	0.123413	0.943333	0.345511	0.577683
C2orf68	875.82	-0.0256028	0.0744048	-0.344101	0.73077	0.86867
C2orf69	484.184	-0.237125	0.0733787	-3.23153	0.00123131	0.00926207
C2orf72	48.9268	0.259794	0.225952	1.14978	0.250236	0.473995
C2orf74	115.151	0.172165	0.140029	1.22949	0.218886	0.43658
C2orf76	50.9618	0.0207666	0.215284	0.0964612	0.923154	0.965727
C2orf81	38.3455	0.0522213	0.255673	0.20425	0.838158	0.925131
C2orf88	43.7553	-0.576762	0.366561	-1.57344	0.115617	0.289498
C2orf92	32.7432	-0.508919	0.265855	-1.91428	0.055585	0.174134
C3	37849	-0.102607	0.0393598	-2.60691	0.00913636	0.0452267
C3orf14	59.8029	-0.194354	0.211543	-0.918742	0.35823	0.588882
C3orf18	31.6937	0.0776398	0.261277	0.297155	0.766348	0.887772
C3orf33	52.2407	0.0311061	0.226474	0.137349	0.890755	0.950378
C3orf38	482.089	-0.0316311	0.104371	-0.303063	0.761842	0.886215
C3orf52	1490.76	-0.0388598	0.0715874	-0.54283	0.587247	0.773814
C3orf62	339.339	0.00595298	0.0814039	0.0731289	0.941704	0.974582
C4A	77.8098	0.0841859	0.174758	0.481728	0.629999	0.804109
C4B	55.3407	-0.0695052	0.209399	-0.331927	0.739945	0.874807
C4orf19	1139.45	0.164935	0.0540145	3.05353	0.00226165	0.0150721
C4orf3	2858.69	0.197964	0.0589333	3.35911	0.000781927	0.00638122
C4orf33	519.685	-0.0131428	0.0707392	-0.185793	0.852607	0.932403
C4orf36	29.2467	0.624024	0.495642	1.25902	0.208023	0.422752
C4orf46	179.975	-0.119184	0.157137	-0.758474	0.448167	0.668211
C4orf47	37.4042	-0.0997112	0.292737	-0.340617	0.733392	0.8703
C4orf48	149.671	0.281769	0.133789	2.10607	0.035198	0.124651
C5	114.94	-0.0814464	0.176126	-0.462434	0.64377	0.813723
C5AR1	642.201	-0.109246	0.583307	-0.187287	0.851436	0.931902
C5AR2	89.8712	0.420196	0.193402	2.17265	0.0298064	0.110928
C5orf15	5441.81	0.0939271	0.032044	2.93119	0.0033767	0.0208482
C5orf22	1715.35	-0.18943	0.0420763	-4.50207	6.72959e-06	0.000119014
C5orf24	2800.64	-0.0153332	0.0420659	-0.364504	0.715482	0.860315
C5orf34	285.5	-0.256918	0.113366	-2.26626	0.0234355	0.0930286
C5orf63	326.683	0.0312372	0.100218	0.311693	0.755274	0.883067
C6orf120	2196.61	-0.249296	0.0420302	-5.93135	3.00447e-09	1.22254e-07
C6orf132	1417.54	-0.0907829	0.0544393	-1.6676	0.0953953	0.254713
C6orf136	305.248	-0.0712098	0.095219	-0.747852	0.454549	0.673229
C6orf141	490.603	0.208171	0.0750615	2.77334	0.00554848	0.0306784
C6orf163	42.0737	-0.337074	0.267486	-1.26016	0.207613	0.422162
C6orf226	42.4338	0.242585	0.277307	0.874787	0.38169	0.611045
C6orf47	661.282	0.171933	0.072382	2.37536	0.0175318	0.0744708
C6orf62	8926.67	-0.271955	0.0322594	-8.43026	3.44884e-17	5.03806e-15
C6orf89	4505.85	-0.142659	0.0372716	-3.82755	0.000129425	0.00145909
C7orf25	267.413	-0.109271	0.100921	-1.08274	0.278922	0.507163
C7orf31	124.426	-0.0218005	0.16747	-0.130175	0.896428	0.952988
C7orf50	761.283	-0.0432011	0.0644721	-0.670073	0.502811	0.712351
C8orf33	908.303	-0.0420897	0.0620489	-0.678331	0.497562	0.707193
C8orf44-SGK3	86.7762	-0.20991	0.305506	-0.687089	0.492027	0.703394
C8orf48	51.406	-0.195796	0.220371	-0.888481	0.374282	0.603926
C8orf58	684.316	0.429992	0.100923	4.26061	2.03873e-05	0.000308301
C8orf74	31.3875	0.0396363	0.266591	0.148679	0.881807	0.946052
C8orf76	452.22	-0.0881864	0.0806378	-1.09361	0.274126	0.502374
C8orf82	626.293	0.135954	0.0763958	1.7796	0.075142	0.216205
C9	114.854	-0.147308	0.164401	-0.896027	0.370238	0.59934
C9orf40	159.045	0.189648	0.127402	1.48858	0.136597	0.322778
C9orf64	523.767	-0.015394	0.0767426	-0.200592	0.841018	0.926724
C9orf72	1452.16	-0.119047	0.0497393	-2.39341	0.0166927	0.0718856
C9orf78	1352.1	0.254497	0.0666035	3.82107	0.000132876	0.00148968
C9orf85	452.168	0.0247256	0.148055	0.167003	0.867368	0.940118
CA11	711.908	0.180441	0.0560167	3.2212	0.00127656	0.00954349
CA12	4045.44	0.0176194	0.0389528	0.452326	0.651034	0.818445
CA13	45.4721	-0.402161	0.239818	-1.67694	0.0935543	0.251776
CA2	264.799	-0.24895	0.112941	-2.20425	0.027507	0.104587
CA5B	276.185	-0.304262	0.097894	-3.10807	0.00188312	0.0130373
CA9	2502.04	0.241238	0.0735063	3.28186	0.00103123	0.00803427
CAAP1	1144.07	-0.0328235	0.0679934	-0.482746	0.629276	0.803678
CAB39	5936.19	0.0685991	0.0318377	2.15465	0.0311893	0.114564
CAB39L	204.11	0.067948	0.136746	0.496891	0.619266	0.796393
CABIN1	1896.82	0.0659377	0.0401945	1.64047	0.100908	0.264882
CABLES1	321.01	0.291419	0.112174	2.59792	0.00937908	0.0461778
CABLES2	611.807	0.0803189	0.0691274	1.1619	0.245277	0.468245
CABYR	123.771	-0.186691	0.132867	-1.4051	0.159993	0.355756
CACFD1	296.895	-0.0135768	0.103181	-0.131582	0.895315	0.952516
CACHD1	2205.31	0.0305666	0.0479023	0.638104	0.523406	0.728877
CACNA1D	320.965	-0.26764	0.103866	-2.57679	0.0099722	0.0484288
CACNA2D1	87.0346	-0.158168	0.157998	-1.00108	0.31679	0.549201
CACNA2D2	32.2962	-0.0156071	0.290229	-0.0537752	0.957114	0.980747
CACNB1	483.039	0.0269697	0.0687887	0.392065	0.69501	0.847152
CACNB2	62.3824	-0.22405	0.241255	-0.928685	0.353053	0.584672
CACNB3	1447.26	0.157768	0.0608702	2.59187	0.00954561	0.0468349
CACNB4	193.674	-0.0277581	0.114063	-0.243358	0.807728	0.911072
CACNG4	83.3336	0.643769	0.203309	3.16646	0.00154306	0.0111204
CACNG8	47.5817	-0.763909	0.223906	-3.41174	0.0006455	0.00551124
CACTIN	770.941	0.125063	0.058887	2.12378	0.0336889	0.120886
CACUL1	6101.69	-0.0473425	0.0347891	-1.36084	0.173563	0.375727
CACYBP	1476.42	0.00413813	0.0676821	0.0611407	0.951247	0.978165
CAD	1271.65	0.0266427	0.0548546	0.485697	0.627182	0.802156
CADM4	1080.4	-0.0618006	0.057367	-1.07729	0.281353	0.509989
CADPS2	367.201	-0.0377653	0.0818498	-0.461397	0.644514	0.81424
CALB1	3623.69	0.272977	0.0406087	6.72213	1.79091e-11	1.14243e-09
CALCOCO1	5341.37	-0.0275962	0.0503091	-0.548533	0.583326	0.770211
CALCOCO2	2129.69	0.112152	0.0510203	2.19819	0.0279354	0.105748
CALCRL	64.5611	-0.155995	0.223253	-0.698736	0.484717	0.697264
CALD1	5283.02	0.0383055	0.0401758	0.953447	0.340364	0.573014
CALHM2	31.277	0.316446	0.303118	1.04397	0.296498	0.527044
CALHM6	70.0789	0.468248	0.222489	2.1046	0.0353266	0.125037
CALM1	9654.86	0.140663	0.0490617	2.86706	0.004143	0.0244211
CALM2	7066.03	0.0457692	0.0434999	1.05217	0.292723	0.522948
CALM3	7134.57	0.0046543	0.0451261	0.10314	0.917852	0.963563
CALML4	79.9013	0.112922	0.211889	0.53293	0.594082	0.779331
CALR	21827.4	0.120876	0.036569	3.30544	0.000948289	0.00750412
CALU	8485.21	0.00589626	0.0227149	0.259577	0.79519	0.90398
CAMK1	38.9189	0.0555834	0.256947	0.216322	0.828737	0.921253
CAMK1D	1690.72	0.0279255	0.0450678	0.619633	0.535499	0.736658
CAMK2A	41.0733	0.880526	0.289088	3.04587	0.00232009	0.0153705
CAMK2B	85.9831	0.144593	0.191689	0.754313	0.450661	0.67033
CAMK2D	1258.92	-0.0830687	0.0550283	-1.50956	0.131155	0.313826
CAMK2G	2001.08	0.0241338	0.038405	0.628403	0.52974	0.733362
CAMK2N1	2773.13	0.353194	0.053732	6.57326	4.92256e-11	2.81995e-09
CAMK4	510.711	0.158834	0.0760147	2.08952	0.0366608	0.128705
CAMKK1	652.854	-0.0179948	0.0804557	-0.223661	0.823021	0.918464
CAMKK2	1780.58	0.0288259	0.0496911	0.580102	0.561846	0.754847
CAMKMT	111.233	0.101086	0.15303	0.660565	0.508892	0.71743
CAMLG	1020.22	0.334417	0.0652807	5.12276	3.011e-07	7.64952e-06
CAMSAP1	2699.79	0.141289	0.0584782	2.4161	0.0156879	0.0685517
CAMSAP2	3258.82	0.000900194	0.0404432	0.0222583	0.982242	0.993236
CAMSAP3	789.72	0.0353883	0.0685356	0.516349	0.605611	0.787523
CAMTA1	639.717	0.152098	0.0628286	2.42084	0.0154847	0.0678466
CAMTA2	1272.78	0.0347884	0.0589188	0.590446	0.554891	0.749676
CAND1	6022.24	-0.116829	0.0278092	-4.2011	2.65616e-05	0.00038455
CAND2	60.1613	0.0484027	0.187976	0.257494	0.796798	0.90454
CANT1	1831.32	0.0299602	0.0542022	0.552749	0.580435	0.76921
CANX	42234.2	-0.0154996	0.0166515	-0.930821	0.351946	0.583567
CAP1	14883	0.0347	0.0303467	1.14345	0.252851	0.476599
CAP2	123.302	-0.027472	0.159026	-0.172752	0.862846	0.938181
CAPG	1965.2	0.11966	0.0486587	2.45916	0.0139261	0.0623955
CAPN1	15325.7	0.0422319	0.0283288	1.49078	0.13602	0.321988
CAPN10	678.29	0.10544	0.0715683	1.47328	0.140676	0.328957
CAPN12	87.4719	0.170165	0.199369	0.853519	0.393372	0.6217
CAPN13	56.3775	0.00890826	0.2509	0.0355052	0.971677	0.98811
CAPN14	55.4828	0.243609	0.244515	0.996293	0.319108	0.552248
CAPN15	2576.95	0.123114	0.0427548	2.87953	0.00398274	0.0236888
CAPN2	15878.3	0.0402153	0.0209303	1.92139	0.0546824	0.172229
CAPN3	279.256	-0.0662824	0.128599	-0.515419	0.60626	0.787922
CAPN5	536.368	-0.0371569	0.0896653	-0.414395	0.678585	0.837864
CAPN7	1354.29	-0.122805	0.0468015	-2.62395	0.00869168	0.0436277
CAPNS1	9626.25	0.0752555	0.0435314	1.72876	0.0838512	0.233536
CAPNS2	754.986	0.295274	0.0665455	4.43718	9.11462e-06	0.000156275
CAPRIN1	14309.1	0.0141142	0.020836	0.677395	0.498155	0.707803
CAPRIN2	8515.97	0.0471508	0.032394	1.45554	0.145519	0.335715
CAPS	163.397	-0.335905	0.129192	-2.60004	0.0093212	0.0459703
CAPS2	222.777	-0.22662	0.115896	-1.95537	0.0505389	0.162467
CAPZA1	8761.49	-0.0775812	0.0377349	-2.05595	0.0397873	0.136211
CAPZA2	4148.89	-0.10312	0.0454242	-2.27017	0.0231974	0.0922842
CAPZB	5978.96	0.0946855	0.0364808	2.59549	0.00944554	0.0464894
CARD10	856.91	0.437899	0.0680651	6.43354	1.24668e-10	6.64651e-09
CARD11	177.339	0.272052	0.129923	2.09395	0.0362648	0.127621
CARD14	287.959	0.277879	0.101064	2.74954	0.00596795	0.0325419
CARD16	234.479	-0.031546	0.147651	-0.213653	0.830818	0.922093
CARD19	2081.15	-0.213055	0.0581813	-3.66191	0.000250339	0.00252726
CARD6	1310.61	-0.186839	0.0671387	-2.78288	0.00538787	0.0299832
CARD8	754.971	-0.017187	0.061162	-0.281008	0.778704	0.894653
CARF	488.368	-0.236109	0.09192	-2.56864	0.0102099	0.0493533
CARHSP1	1645.2	-0.0160553	0.0525881	-0.305302	0.760136	0.885739
CARM1	1423.37	0.0953757	0.0694588	1.37313	0.169713	0.370377
CARMIL1	1953.82	-0.101768	0.0371577	-2.73881	0.00616628	0.0334238
CARNMT1	769.525	-0.0454433	0.0723602	-0.628015	0.529994	0.733437
CARNS1	76.2213	-0.029216	0.180313	-0.16203	0.871283	0.94135
CARS1	2334.83	0.127986	0.0501943	2.54981	0.010778	0.051436
CARS2	1443.6	-0.0298345	0.0582538	-0.512146	0.608548	0.789356
CASC3	1892.78	-0.00111092	0.0414947	-0.0267725	0.978641	0.9914
CASD1	796.142	-0.26513	0.0629912	-4.209	2.56499e-05	0.000373946
CASK	2945.32	-0.0310986	0.0368109	-0.844821	0.398211	0.625827
CASKIN1	53.3001	-0.027029	0.277104	-0.097541	0.922297	0.965481
CASKIN2	580.086	0.0920775	0.0830334	1.10892	0.267464	0.494782
CASP1	2624.98	-0.0949711	0.0439149	-2.16262	0.0305706	0.112969
CASP10	1256.02	-0.2196	0.0441728	-4.97137	6.64799e-07	1.54887e-05
CASP2	2465.69	-0.0377405	0.0457584	-0.824777	0.409498	0.636716
CASP3	1602.33	-0.14347	0.0447861	-3.20345	0.00135789	0.0100436
CASP4	2377.01	-0.0934845	0.0428661	-2.18085	0.0291945	0.109296
CASP6	507.785	-0.0721088	0.0682467	-1.05659	0.290698	0.521178
CASP7	1754.25	0.531074	0.0507829	10.4577	1.35045e-25	4.38386e-23
CASP8	1960.67	-0.016485	0.0373778	-0.441036	0.659187	0.823941
CASP8AP2	1198.19	-0.0969703	0.0567728	-1.70804	0.0876287	0.240481
CASP9	520.848	0.0833904	0.0864861	0.964206	0.334943	0.567879
CAST	14912.4	0.0573968	0.0314323	1.82605	0.0678432	0.20127
CASTOR1	108.75	-0.319713	0.165112	-1.93634	0.0528255	0.167755
CASTOR2	814.127	0.028686	0.0692481	0.414249	0.678692	0.837925
CASZ1	1116.96	0.103181	0.0467554	2.20682	0.0273266	0.104199
CAT	2005.48	-0.00455256	0.0412109	-0.11047	0.912037	0.960493
CATSPER1	43.097	0.222077	0.250773	0.885567	0.375851	0.605119
CATSPER2	550.711	-0.0600567	0.0761147	-0.78903	0.430095	0.65412
CATSPER3	43.987	-0.549755	0.221031	-2.48723	0.0128742	0.0588611
CATSPERB	241.773	-0.0569445	0.111461	-0.510889	0.609429	0.790142
CATSPERE	84.9835	-0.165066	0.179239	-0.920927	0.357089	0.588222
CAV1	29861	0.12629	0.0359525	3.5127	0.000443574	0.0040147
CAV2	10898.8	0.0603298	0.0390429	1.54522	0.122293	0.300346
CAVIN1	7611.49	0.197922	0.0285049	6.94342	3.82706e-12	2.70076e-10
CAVIN2	238.576	-0.161608	0.105273	-1.53514	0.124749	0.304178
CAVIN3	229.874	0.0890227	0.115052	0.773762	0.439071	0.661574
CAVIN4	80.2426	-0.103587	0.186124	-0.556548	0.577837	0.767437
CBARP	235.273	0.260261	0.12697	2.04979	0.0403848	0.137901
CBFA2T2	4736.66	-0.0332033	0.0363314	-0.913901	0.360769	0.590687
CBFB	3003	-0.0472705	0.040395	-1.17021	0.241918	0.464442
CBL	2742.16	-0.0703778	0.0491472	-1.43198	0.152149	0.345338
CBLB	1958.12	-0.0235328	0.0412943	-0.56988	0.568759	0.759663
CBLC	5430.06	0.00760784	0.057308	0.132754	0.894388	0.95186
CBLL1	1414.66	-0.0423803	0.0447437	-0.94718	0.343547	0.576214
CBLN3	615.983	0.101366	0.0710814	1.42606	0.153851	0.347741
CBR1	1842.96	0.0183943	0.0526607	0.349299	0.726865	0.866638
CBR3	101.716	0.106993	0.164453	0.650599	0.515305	0.722712
CBR4	689.444	-0.119323	0.0634828	-1.87961	0.0601613	0.184552
CBX1	1333.91	0.0431974	0.0704451	0.613207	0.53974	0.739636
CBX2	238.117	0.166179	0.114166	1.4556	0.145503	0.335715
CBX3	6880.85	0.000211183	0.0468761	0.00450513	0.996405	0.999145
CBX4	1316.41	0.0513316	0.058082	0.883779	0.376816	0.606158
CBX5	6118.01	-0.219631	0.0522917	-4.20011	2.66789e-05	0.000384723
CBX6	2826.36	-0.0381746	0.0378983	-1.00729	0.313795	0.54603
CBX7	848.205	0.0260183	0.073001	0.35641	0.721534	0.863594
CBX8	210.708	-0.0600004	0.116229	-0.516226	0.605696	0.787523
CBY1	406.323	0.0975688	0.0804307	1.21308	0.2251	0.444179
CC2D1A	1778.16	0.0156409	0.041167	0.379939	0.703991	0.85379
CC2D1B	1415.59	-0.139675	0.0555177	-2.51587	0.0118739	0.055399
CC2D2A	284.756	0.134334	0.0911197	1.47426	0.140413	0.328604
CCAR1	3380.32	0.0224898	0.0319053	0.704893	0.480877	0.694417
CCAR2	4131.66	-0.0475647	0.0340049	-1.39876	0.161885	0.358631
CCDC102A	242.926	0.335634	0.114934	2.92023	0.00349772	0.0213964
CCDC102B	60.4475	0.0618494	0.211651	0.292224	0.770115	0.888988
CCDC103	91.8453	0.0554121	0.198313	0.279417	0.779925	0.895335
CCDC106	30.7323	-0.241792	0.310861	-0.777814	0.436679	0.659756
CCDC107	151.541	0.359796	0.142969	2.51661	0.0118492	0.0553011
CCDC112	174.811	0.18696	0.132256	1.41362	0.157474	0.352387
CCDC113	457.235	0.0940906	0.076902	1.22351	0.221136	0.438938
CCDC115	899.52	0.00998907	0.053238	0.187631	0.851166	0.931792
CCDC117	849.858	-0.112666	0.0609911	-1.84726	0.06471	0.19419
CCDC12	301.393	0.0557113	0.0963965	0.577939	0.563305	0.755418
CCDC120	1172.42	0.0579809	0.0506825	1.144	0.252622	0.476497
CCDC121	57.6258	-0.164102	0.236263	-0.694574	0.487322	0.699499
CCDC122	173.69	-0.0728258	0.119088	-0.611531	0.540848	0.740123
CCDC124	780.908	0.125962	0.0639016	1.97119	0.048702	0.15798
CCDC125	340.998	-0.090526	0.0960815	-0.942178	0.346101	0.578075
CCDC126	171.989	-0.151831	0.137709	-1.10255	0.270221	0.497895
CCDC127	1101.43	-0.021882	0.0634746	-0.344737	0.730292	0.868371
CCDC134	478.726	-0.184925	0.0704534	-2.62478	0.0086705	0.0435553
CCDC136	81.0928	0.0168037	0.186556	0.0900733	0.928229	0.967783
CCDC137	661.831	0.00330837	0.066719	0.0495866	0.960452	0.982169
CCDC138	157.916	0.0332286	0.140689	0.236184	0.81329	0.913536
CCDC14	6131.54	-0.129501	0.0340398	-3.8044	0.00014215	0.00156695
CCDC142	448.574	-0.0759088	0.0800932	-0.947755	0.343254	0.576075
CCDC144A	94.3834	-0.687871	0.638607	-1.07714	0.281416	0.510041
CCDC146	2144.04	0.0387877	0.0513428	0.755465	0.44997	0.669911
CCDC148	51.2884	0.12314	0.223418	0.551163	0.581522	0.769936
CCDC149	46.502	0.0231043	0.245038	0.0942887	0.92488	0.966104
CCDC15	99.294	-0.206507	0.158349	-1.30413	0.19219	0.401159
CCDC150	102.572	-0.24519	0.153059	-1.60193	0.109171	0.279002
CCDC152	744.578	-0.191824	0.101811	-1.88412	0.0595483	0.183287
CCDC157	47.539	0.303912	0.219729	1.38312	0.166627	0.36567
CCDC159	122.808	-0.21062	0.149361	-1.41013	0.1585	0.353736
CCDC163	182.64	-0.0173851	0.113351	-0.153374	0.878103	0.944019
CCDC167	60.8074	-0.106598	0.196194	-0.543331	0.586902	0.773569
CCDC17	81.3086	-0.0161654	0.180823	-0.0893989	0.928765	0.967783
CCDC171	39.7657	-0.51109	0.239085	-2.13769	0.0325416	0.117957
CCDC174	242.667	0.0146874	0.108245	0.135687	0.892069	0.950638
CCDC18	873.244	-0.124083	0.0775118	-1.60083	0.109415	0.279331
CCDC180	59.5536	0.0942956	0.206768	0.456046	0.648357	0.816482
CCDC183	59.119	-0.18317	0.227604	-0.804777	0.420949	0.647286
CCDC186	3512.59	-0.128946	0.037443	-3.4438	0.000573595	0.0049757
CCDC190	954.272	0.232729	0.0606783	3.83545	0.000125333	0.00141966
CCDC191	256.895	-0.00235155	0.126318	-0.0186161	0.985147	0.993969
CCDC194	82.4211	-0.399312	0.176178	-2.26653	0.023419	0.0930286
CCDC22	350.635	-0.00716886	0.0923112	-0.0776596	0.938099	0.972476
CCDC24	879.237	0.11968	0.0558439	2.14312	0.0321037	0.116941
CCDC25	1771.07	0.156558	0.054692	2.86254	0.00420267	0.0246458
CCDC28A	756.065	-0.143883	0.0702119	-2.04926	0.0404364	0.138013
CCDC28B	214.651	0.0908023	0.11971	0.758518	0.448141	0.668211
CCDC3	45.7355	-0.299991	0.238666	-1.25695	0.208773	0.423636
CCDC30	74.8101	-0.131356	0.185385	-0.708557	0.478599	0.693314
CCDC32	840.221	0.0961167	0.0665587	1.44409	0.148714	0.340023
CCDC34	249.83	-0.147532	0.101904	-1.44776	0.147683	0.338462
CCDC39	175.185	-0.203717	0.5252	-0.387885	0.698102	0.849327
CCDC40	42.0675	-0.0705936	0.231256	-0.305262	0.760166	0.885739
CCDC43	552.518	0.178605	0.0643337	2.77623	0.00549927	0.0304408
CCDC47	3219.85	-0.033662	0.0379597	-0.886783	0.375196	0.604751
CCDC50	2961.97	-0.0168989	0.0440031	-0.384038	0.70095	0.851587
CCDC51	415.465	-0.400629	0.102834	-3.89588	9.78431e-05	0.00114618
CCDC57	1549.2	-0.184817	0.0701664	-2.63398	0.00843915	0.0426399
CCDC59	409.293	0.146924	0.0832621	1.7646	0.0776311	0.221232
CCDC6	3289.47	0.0319439	0.0482309	0.662311	0.507772	0.716271
CCDC60	117.725	0.101118	0.161175	0.627382	0.530409	0.73374
CCDC61	396.396	0.0420822	0.0853998	0.492767	0.622177	0.798252
CCDC65	107.159	-0.106766	0.171913	-0.621049	0.534567	0.735839
CCDC66	426.492	-0.0226147	0.0974446	-0.232078	0.816478	0.915147
CCDC68	504.435	-0.287486	0.0982757	-2.9253	0.00344125	0.0211306
CCDC69	630.298	-0.00862425	0.0710596	-0.121366	0.903401	0.956351
CCDC7	89.1491	0.0484157	0.189524	0.25546	0.798368	0.905478
CCDC71	331.05	-0.0321371	0.0883216	-0.363865	0.715959	0.860315
CCDC71L	961.883	-0.264097	0.061144	-4.31927	1.56549e-05	0.000248034
CCDC74A	63.8152	0.575786	0.206579	2.78725	0.00531572	0.0296722
CCDC77	336.267	-0.10061	0.108038	-0.931246	0.351726	0.583444
CCDC78	70.6534	0.116602	0.195607	0.596103	0.551106	0.747152
CCDC80	1291.97	-0.152279	0.0512445	-2.97161	0.00296239	0.0186845
CCDC81	61.7248	-0.121844	0.209511	-0.581562	0.560862	0.754149
CCDC82	3856.29	-0.127767	0.0499881	-2.55595	0.0105899	0.0507373
CCDC85B	792.966	0.398826	0.0742855	5.36882	7.92541e-08	2.35793e-06
CCDC85C	3899.2	-0.0516694	0.0382568	-1.35059	0.176826	0.380815
CCDC86	416.611	0.366708	0.0812945	4.51086	6.45655e-06	0.000115021
CCDC88A	2291.24	-0.20874	0.0506978	-4.11733	3.83294e-05	0.000518922
CCDC88B	1134.8	-0.0107658	0.0774847	-0.138941	0.889497	0.94981
CCDC88C	3710.82	0.0306231	0.0416729	0.734845	0.462434	0.679579
CCDC9	903.693	0.035883	0.0604829	0.593274	0.552998	0.748327
CCDC90B	971.692	0.0399389	0.0596342	0.669732	0.503029	0.712384
CCDC91	925.146	0.104862	0.053138	1.97339	0.0484508	0.157562
CCDC92	476.404	0.211369	0.0888438	2.37911	0.0173545	0.073911
CCDC93	3448.27	0.100469	0.0371082	2.70747	0.00677981	0.0359229
CCDC96	35.3526	0.220071	0.293731	0.749224	0.453722	0.672835
CCDC97	1144.67	-0.0680034	0.0669917	-1.0151	0.310057	0.541655
CCDC9B	1952.84	-0.0900691	0.0562766	-1.60047	0.109494	0.279376
CCHCR1	801.1	-0.0849997	0.0664093	-1.27994	0.200567	0.412656
CCL20	192.973	-0.0994225	0.134171	-0.741015	0.458684	0.676677
CCL21	62.4898	0.957078	0.220446	4.34156	1.41476e-05	0.000226147
CCL22	291.387	-0.0871806	0.116105	-0.750879	0.452726	0.672197
CCL24	27.9636	0.222396	0.319359	0.696383	0.486189	0.698765
CCL28	927.988	-0.00813427	0.0524171	-0.155184	0.876677	0.943268
CCL5	265.641	-0.0509187	0.111428	-0.456964	0.647697	0.816297
CCM2	1480.78	0.271204	0.0515771	5.25822	1.45456e-07	3.99403e-06
CCN1	2931.29	0.393396	0.0529986	7.42276	1.14701e-13	1.07407e-11
CCN2	117.824	0.359878	0.1478	2.4349	0.0148961	0.0657408
CCN3	113.976	-0.145031	0.142489	-1.01784	0.308756	0.539971
CCN4	89.8907	-0.292163	0.177069	-1.65	0.0989434	0.261344
CCNA2	820.416	-0.368065	0.124263	-2.96199	0.00305658	0.0192293
CCNB1	1032.26	-0.384565	0.102115	-3.76601	0.000165875	0.00178959
CCNB1IP1	1137.47	0.159654	0.0604893	2.63938	0.00830572	0.0420992
CCNB2	830.374	-0.319712	0.102896	-3.10716	0.00188897	0.0130716
CCNC	2440.46	-0.0677086	0.0511442	-1.32388	0.185544	0.392986
CCND1	5859.05	-0.374595	0.0408523	-9.16951	4.75184e-20	9.50889e-18
CCND3	1361.84	-0.0023651	0.055306	-0.042764	0.96589	0.984859
CCNDBP1	1832.85	0.12427	0.0429952	2.89031	0.00384863	0.0231076
CCNE1	379.553	0.0390497	0.0975927	0.400129	0.689062	0.844358
CCNE2	244.881	-0.559255	0.131414	-4.25567	2.08425e-05	0.000313238
CCNF	690.132	-0.308842	0.0804092	-3.84088	0.000122595	0.00139367
CCNG1	4505.95	-0.240011	0.032979	-7.2777	3.39557e-13	2.8672e-11
CCNG2	3382.96	0.124354	0.0560626	2.21812	0.0265466	0.101997
CCNH	855.304	-0.108421	0.0523978	-2.06918	0.0385288	0.133402
CCNI	7144.14	0.0931074	0.0317955	2.92832	0.00340803	0.0209707
CCNJ	253.337	-0.245802	0.108706	-2.26116	0.0237493	0.0939934
CCNJL	414.396	0.32719	0.0823265	3.97429	7.05892e-05	0.000870918
CCNK	1550.61	-0.0406136	0.0656994	-0.618173	0.536461	0.737356
CCNL1	10923.6	-0.0685641	0.0495997	-1.38235	0.166864	0.365999
CCNL2	17154.8	-0.0278965	0.0407814	-0.684051	0.493943	0.704631
CCNO	216.939	-0.0287084	0.137268	-0.209141	0.834338	0.923357
CCNQ	428.202	0.0952992	0.0883386	1.07879	0.28068	0.509085
CCNT1	3433.46	0.0278519	0.0388104	0.717641	0.472978	0.688819
CCNT2	2118.05	-0.118549	0.044526	-2.66248	0.00775681	0.0398844
CCNY	2291.35	0.0705274	0.0422543	1.66912	0.0950945	0.254281
CCNYL1	1100.77	-0.0925191	0.0517998	-1.78609	0.0740848	0.213711
CCP110	803.337	-0.0180506	0.0670187	-0.269337	0.787671	0.900117
CCPG1	2786.81	-0.0781993	0.0362893	-2.15489	0.0311707	0.114564
CCR3	34.7308	0.177531	0.375106	0.473282	0.636012	0.808042
CCR7	30.7365	-0.328276	0.267807	-1.22579	0.220276	0.437811
CCRL2	59.8994	-0.291832	0.216538	-1.34771	0.17775	0.382186
CCS	725.48	-0.0141707	0.0684062	-0.207155	0.835889	0.924437
CCSAP	186.906	-0.138253	0.231464	-0.597299	0.550308	0.746624
CCSER1	204.142	0.0229836	0.116323	0.197584	0.843371	0.928407
CCSER2	1137	0.0604246	0.0618104	0.97758	0.328282	0.561737
CCT2	4965.1	0.0714298	0.0410389	1.74054	0.0817645	0.229343
CCT3	4071.25	0.0132704	0.052721	0.251709	0.801266	0.907285
CCT4	4683.11	0.00266566	0.0455901	0.0584702	0.953374	0.979181
CCT5	7539.14	0.183541	0.0487856	3.76219	0.000168432	0.00180893
CCT6A	7349.95	0.0664402	0.0446209	1.48899	0.13649	0.322778
CCT6B	53.957	-0.113361	0.232794	-0.486957	0.626289	0.801474
CCT7	3709.36	-0.022368	0.0425726	-0.525408	0.599299	0.783116
CCT8	4755.49	-0.00873739	0.0519889	-0.168063	0.866534	0.939483
CCZ1	1303.83	-0.014245	0.0610548	-0.233315	0.815517	0.914772
CCZ1B	1300.57	0.00101088	0.051766	0.0195279	0.98442	0.993855
CD101	139.102	0.130235	0.153838	0.846571	0.397234	0.625104
CD109	22405.7	-0.0293154	0.0396645	-0.739084	0.459856	0.677775
CD14	278.733	0.241575	0.126837	1.90461	0.0568306	0.177012
CD151	6227.8	0.0921816	0.031353	2.94012	0.00328081	0.0203594
CD163L1	188.393	0.191627	0.12079	1.58645	0.112637	0.284377
CD164	9918.56	0.0884137	0.0296959	2.97731	0.00290792	0.018413
CD164L2	69.2465	0.043909	0.211571	0.207538	0.83559	0.924229
CD177	343.895	0.00824796	0.0839996	0.0981905	0.921781	0.965329
CD200R1	114.988	-0.454625	0.148996	-3.05126	0.0022788	0.0151518
CD226	40.7601	-0.497853	0.266427	-1.86863	0.0616749	0.188286
CD24	15883	-0.0439308	0.0466356	-0.942002	0.346192	0.578094
CD27	93.4438	-0.0426286	0.158648	-0.268699	0.788161	0.900144
CD274	321.422	-0.465647	0.0869728	-5.35394	8.60605e-08	2.52952e-06
CD276	2322.53	0.0442574	0.0523744	0.84502	0.398099	0.625827
CD2AP	4630.48	-0.0362661	0.0470489	-0.770816	0.440816	0.66304
CD2BP2	2756.68	0.111402	0.0370372	3.00785	0.00263102	0.0170137
CD302	198.903	-0.100779	0.137099	-0.735078	0.462292	0.679579
CD320	547.417	0.189342	0.0964368	1.96338	0.0496018	0.1602
CD36	591.565	0.101103	0.0619487	1.63204	0.102672	0.268546
CD40	134.508	0.163342	0.134572	1.21379	0.224829	0.443825
CD44	21136.1	0.0396801	0.0332127	1.19473	0.232194	0.453097
CD46	30604.1	-0.051045	0.0247439	-2.06294	0.0391187	0.134839
CD47	10296.8	-0.153642	0.0271668	-5.65552	1.55374e-08	5.29069e-07
CD55	3473.16	0.191648	0.0421847	4.54307	5.5441e-06	0.000100357
CD58	1237.05	0.0993551	0.0582057	1.70696	0.0878286	0.240849
CD59	23601.8	-0.0323482	0.027239	-1.18757	0.235004	0.456348
CD6	142.391	0.29465	0.13465	2.18826	0.0286505	0.107701
CD63	11938.6	0.0313614	0.0359661	0.871973	0.383223	0.612419
CD68	779.495	0.0973471	0.0613607	1.58647	0.112632	0.284377
CD72	33.0603	0.124492	0.324619	0.383501	0.701348	0.851999
CD74	117.731	-0.570933	0.167208	-3.4145	0.000638995	0.00546193
CD82	5442.25	-0.185461	0.0278225	-6.66587	2.63108e-11	1.60016e-09
CD83	35.7398	-0.215658	0.262587	-0.82128	0.411487	0.638956
CD86	362.029	-0.0364237	0.0982704	-0.370647	0.7109	0.85758
CD9	15140.6	-0.051554	0.0294573	-1.75013	0.0800961	0.22627
CD93	30.5671	-0.246829	0.283193	-0.871595	0.383429	0.612481
CD99	153.229	0.297995	0.74243	0.401377	0.688142	0.843901
CD99L2	3679.19	0.172173	0.0420737	4.09217	4.27352e-05	0.000568557
CDA	616.097	0.114189	0.086288	1.32335	0.185718	0.393241
CDADC1	192.713	-0.0904103	0.1373	-0.658487	0.510225	0.718328
CDAN1	1032.86	-0.1028	0.0525673	-1.95559	0.0505132	0.162425
CDC123	1440.26	0.107726	0.0639086	1.68563	0.0918671	0.248556
CDC14A	627.128	0.0908664	0.0707457	1.28441	0.198999	0.410359
CDC14B	2626.6	0.0363703	0.0386885	0.940078	0.347177	0.578903
CDC14C	31.1438	0.1199	0.278096	0.431145	0.666363	0.829328
CDC16	1913.43	-0.0472876	0.0417015	-1.13395	0.256814	0.481643
CDC20	912.055	-0.373037	0.101361	-3.68029	0.000232968	0.00237488
CDC23	2097.43	-0.169161	0.046022	-3.67565	0.000237243	0.00241172
CDC25A	306.016	-0.135347	0.102931	-1.31493	0.188535	0.396847
CDC25B	13579.7	-0.234243	0.0248966	-9.40865	5.02569e-21	1.09575e-18
CDC25C	203.792	-0.504238	0.134585	-3.74663	0.000179228	0.00189584
CDC26	391.734	0.192798	0.0876444	2.19978	0.0278224	0.105457
CDC27	2986.16	-0.194285	0.0518125	-3.74977	0.000176994	0.00187902
CDC34	736.938	0.185739	0.059085	3.14359	0.00166888	0.0118402
CDC37	4119.28	0.139808	0.0274671	5.09004	3.57996e-07	8.91858e-06
CDC37L1	412.6	-0.175002	0.0838311	-2.08756	0.0368375	0.129107
CDC40	1206.86	-0.0681687	0.0542814	-1.25584	0.209174	0.424214
CDC42	12158	-0.120481	0.0364251	-3.30763	0.000940907	0.00745782
CDC42BPA	4064.59	-0.166384	0.036842	-4.51614	6.29768e-06	0.000112603
CDC42BPB	9919.66	0.00342424	0.034854	0.0982454	0.921737	0.965329
CDC42BPG	4535.03	-0.0484235	0.0355813	-1.36093	0.173537	0.375727
CDC42EP1	577.955	0.316386	0.0812231	3.89527	9.80887e-05	0.00114814
CDC42EP2	176.697	0.379583	0.174251	2.17837	0.0293788	0.109705
CDC42EP3	2179.38	-0.00892363	0.0370607	-0.240784	0.809722	0.912192
CDC42EP4	2967.76	0.0353228	0.0373442	0.945872	0.344214	0.576782
CDC42EP5	931.198	-0.02624	0.0712401	-0.368332	0.712626	0.858514
CDC42SE1	5990.29	-0.000928584	0.0278922	-0.0332919	0.973442	0.988945
CDC42SE2	4342.43	0.0117829	0.037032	0.318181	0.750348	0.880281
CDC45	490.219	-0.0414994	0.1237	-0.335484	0.73726	0.872905
CDC5L	1905.68	0.106864	0.0591493	1.80667	0.0708131	0.207095
CDC6	807.161	-0.0985056	0.103265	-0.953912	0.340128	0.572881
CDC7	798.132	-0.103834	0.0782946	-1.32619	0.184776	0.392043
CDC73	1343.64	-0.130852	0.0581233	-2.25128	0.0243676	0.0956887
CDCA2	646.867	-0.437374	0.112441	-3.88981	0.000100324	0.00117149
CDCA3	411.447	-0.39601	0.123111	-3.21669	0.0012968	0.00964544
CDCA4	1747.33	-0.131782	0.0546109	-2.41312	0.0158167	0.0689704
CDCA5	981.624	-0.133025	0.0978683	-1.35922	0.174077	0.37645
CDCA7	923.923	-0.0744885	0.085396	-0.872272	0.38306	0.612293
CDCA7L	2480.68	0.100275	0.0552892	1.81365	0.0697318	0.205041
CDCA8	365.625	-0.338119	0.132346	-2.5548	0.0106247	0.0508706
CDCP1	6719.23	-0.0375864	0.0392851	-0.956759	0.338689	0.57118
CDH1	22946.4	-0.072461	0.0310934	-2.33043	0.0197834	0.0813844
CDH11	342.299	0.0178758	0.088286	0.202476	0.839545	0.92594
CDH2	138.917	0.0478081	0.143719	0.332651	0.739398	0.874411
CDH24	1248.9	-0.0776126	0.0556392	-1.39493	0.163038	0.360694
CDH26	111.458	0.0574789	0.176852	0.325011	0.745173	0.87812
CDH3	21336.8	-0.0973836	0.0349514	-2.78626	0.00533203	0.0297178
CDH5	60.6834	0.66164	0.215206	3.07444	0.00210895	0.0142693
CDH6	1625.48	0.642925	0.0636429	10.1021	5.40924e-24	1.54938e-21
CDH8	223.392	0.0248326	0.114011	0.217809	0.827578	0.920573
CDHR2	29.7281	-0.214447	0.26354	-0.813716	0.415808	0.642903
CDHR3	127.92	0.382508	0.157488	2.4288	0.0151488	0.0666586
CDHR5	64.462	-0.599808	0.195167	-3.07331	0.00211702	0.0143107
CDIN1	1318.45	0.0895838	0.05149	1.73983	0.0818889	0.229541
CDIP1	823.763	0.0539385	0.0737858	0.731015	0.46477	0.682005
CDIPT	1832.1	0.280965	0.048972	5.73726	9.62195e-09	3.54049e-07
CDK1	1447.85	-0.394427	0.147404	-2.67582	0.00745465	0.0387544
CDK10	1742.39	0.0297848	0.0553478	0.538138	0.590482	0.776587
CDK11A	1713.81	-0.00159399	0.0492177	-0.0323866	0.974164	0.989402
CDK11B	2052.69	0.0786472	0.0415937	1.89085	0.0586448	0.18127
CDK12	2719.37	-0.0637787	0.0437233	-1.45869	0.144651	0.334556
CDK13	3549.72	-0.011563	0.0319677	-0.36171	0.717569	0.861602
CDK14	1799.74	0.633606	0.0463399	13.673	1.47185e-42	1.95462e-39
CDK16	2383.57	0.115646	0.0394611	2.93062	0.00338283	0.0208684
CDK17	1655.21	0.111373	0.0494924	2.25031	0.0244291	0.0958271
CDK18	2798.05	0.19865	0.0614396	3.23326	0.00122385	0.00922568
CDK19	1321.29	0.0148966	0.0496139	0.30025	0.763986	0.886442
CDK2	2423.28	-0.0967327	0.0401594	-2.40872	0.0160086	0.0696766
CDK20	202.822	-0.0896511	0.123779	-0.724282	0.468893	0.685507
CDK2AP1	2222.09	0.0866929	0.0514248	1.68582	0.0918309	0.248556
CDK2AP2	911.193	0.0301631	0.0599891	0.502809	0.615098	0.793409
CDK3	444.285	0.0987089	0.0769911	1.28208	0.199814	0.411631
CDK4	2676.68	0.000231808	0.0649754	0.00356762	0.997153	0.999172
CDK5	652.774	0.0353707	0.0738295	0.479086	0.631877	0.805085
CDK5R1	103.725	0.31762	0.163379	1.94406	0.0518881	0.165679
CDK5RAP1	1175.08	-0.0722092	0.0466553	-1.54771	0.121691	0.299673
CDK5RAP2	3236	-0.123583	0.0490048	-2.52185	0.0116739	0.054693
CDK5RAP3	3943.01	0.0539776	0.0411875	1.31053	0.190016	0.398471
CDK6	9119.27	0.169797	0.0345999	4.90743	9.22769e-07	2.06113e-05
CDK7	847.633	0.166185	0.074878	2.21941	0.0264587	0.10174
CDK8	712.487	0.135614	0.0604202	2.24451	0.0247998	0.0969169
CDK9	2143.18	0.0889196	0.0461901	1.92508	0.0542194	0.171214
CDKAL1	575.071	0.124427	0.0809955	1.53623	0.124483	0.303885
CDKL1	354.364	0.00752024	0.110533	0.0680361	0.945757	0.976058
CDKL3	60.8779	-0.0561995	0.200808	-0.279867	0.77958	0.89515
CDKL5	562.198	-0.151811	0.0710795	-2.13579	0.0326968	0.118344
CDKN1A	5088.51	0.0360062	0.041895	0.859437	0.390099	0.619343
CDKN1B	2445.27	-0.118757	0.0474892	-2.50072	0.012394	0.0572291
CDKN1C	55.8591	-0.124478	0.245566	-0.5069	0.612225	0.791866
CDKN2AIP	736.718	0.0508448	0.0663107	0.766765	0.443221	0.664557
CDKN2AIPNL	328.4	0.092783	0.096656	0.959929	0.337091	0.569669
CDKN2C	286.502	-0.277849	0.125818	-2.20834	0.0272209	0.10393
CDKN2D	231.113	0.0892623	0.105843	0.843348	0.399034	0.626312
CDKN3	219.4	-0.590188	0.149585	-3.9455	7.96336e-05	0.000962987
CDNF	34.1421	0.274522	0.250196	1.09723	0.272541	0.500475
CDON	1022.29	0.0978319	0.048099	2.03397	0.0419546	0.141606
CDPF1	91.3609	0.0371779	0.16826	0.220955	0.825128	0.919204
CDR2	1004.83	0.196737	0.0615049	3.19873	0.00138036	0.0101891
CDR2L	404.583	0.0708994	0.0851042	0.833089	0.404794	0.631486
CDRT4	289.261	-0.314594	1.3903	-0.226277	0.820986	0.916936
CDS1	1105.19	0.000235555	0.0547011	0.00430622	0.996564	0.999163
CDS2	3047.71	0.260977	0.0344044	7.58556	3.31046e-14	3.28974e-12
CDT1	705.704	0.00504727	0.100631	0.0501564	0.959998	0.981823
CDV3	5058.87	0.0482274	0.0373041	1.29282	0.196074	0.406969
CDYL	1783.3	0.15621	0.0494066	3.16173	0.00156835	0.0112582
CDYL2	158.603	-0.020268	0.176262	-0.114988	0.908455	0.958726
CEACAM1	4353.31	-0.137005	0.0316845	-4.32403	1.53204e-05	0.000243526
CEACAM19	181.414	0.383939	0.129108	2.97377	0.00294161	0.0185701
CEACAM5	8378.34	-0.175939	0.0569392	-3.08994	0.00200197	0.0137106
CEACAM6	22602.6	0.141805	0.0364763	3.88761	0.000101238	0.00118028
CEACAM7	706.658	-0.218672	0.114312	-1.91295	0.0557551	0.174503
CEBPA	872.438	-0.0354759	0.0705054	-0.503165	0.614848	0.793329
CEBPB	6569.13	0.00996638	0.047605	0.209356	0.83417	0.923357
CEBPD	2952.8	0.205113	0.0429886	4.77132	1.83018e-06	3.77617e-05
CEBPG	1891.35	-0.074525	0.039744	-1.87512	0.0607758	0.186085
CEBPZ	1532.19	0.0217246	0.058746	0.369805	0.711527	0.858157
CEBPZOS	973.654	-0.104728	0.0647003	-1.61867	0.105518	0.273251
CEL	1520.68	0.0417732	0.0514638	0.811699	0.416964	0.643394
CELF1	7494.43	-0.00560827	0.0328656	-0.170642	0.864505	0.938866
CELSR1	12194.7	-0.0626949	0.0405522	-1.54603	0.122097	0.300066
CELSR2	11087.8	-0.139938	0.0404099	-3.46295	0.000534286	0.00467356
CELSR3	2213.92	-0.010604	0.0557374	-0.190249	0.849114	0.931013
CEMIP	5448.55	0.0412674	0.0646519	0.638301	0.523278	0.728877
CEMIP2	898.234	0.154588	0.0603903	2.55982	0.0104726	0.0503071
CENATAC	473.583	0.0399122	0.101328	0.393891	0.693662	0.846794
CENPA	117.176	-0.545009	0.206033	-2.64525	0.00816305	0.0415926
CENPB	4638.01	-0.00663097	0.0376422	-0.176158	0.86017	0.936954
CENPC	855.328	-0.120734	0.0567867	-2.12609	0.0334955	0.12046
CENPE	829.229	-0.555929	0.0950539	-5.84857	4.95823e-09	1.91613e-07
CENPF	2051.58	-0.47514	0.12613	-3.76706	0.000165181	0.00178474
CENPH	422.073	-0.15604	0.116631	-1.33789	0.180933	0.386751
CENPI	425.598	-0.376634	0.111362	-3.38206	0.000719445	0.00599182
CENPJ	795.93	-0.228016	0.0702732	-3.24471	0.00117572	0.00892668
CENPK	525.064	-0.088618	0.106106	-0.835181	0.403616	0.630466
CENPL	240.741	-0.21602	0.126033	-1.71399	0.0865306	0.238453
CENPM	165.692	0.000530511	0.138774	0.00382283	0.99695	0.999172
CENPN	923.509	-0.267962	0.0900156	-2.97684	0.00291233	0.018425
CENPO	374.031	-0.104974	0.123219	-0.851932	0.394252	0.622769
CENPP	655.579	-0.0652685	0.0910002	-0.717235	0.473229	0.688882
CENPQ	221.274	-0.159519	0.106161	-1.50262	0.132938	0.316848
CENPS	225.557	-0.142109	0.134058	-1.06006	0.289119	0.51898
CENPT	1095.95	0.0904123	0.0656371	1.37746	0.168371	0.368253
CENPU	680.215	-0.172039	0.112149	-1.53402	0.125026	0.304498
CENPV	270.426	0.177879	0.111584	1.59414	0.110906	0.282003
CENPW	372.102	-0.218456	0.121533	-1.7975	0.0722564	0.210096
CENPX	396.595	0.126209	0.0883353	1.42875	0.153077	0.34669
CEP104	1796.29	0.0575189	0.0432149	1.331	0.18319	0.389832
CEP112	37.0705	-0.218736	0.287687	-0.760325	0.447061	0.667688
CEP120	909.066	-0.063101	0.0760506	-0.829724	0.406695	0.633728
CEP126	1004.49	0.0447051	0.0543334	0.822793	0.410626	0.637858
CEP128	250.21	-0.163953	0.105959	-1.54733	0.121784	0.29975
CEP131	592.112	0.035967	0.0716188	0.502201	0.615526	0.793837
CEP135	656.178	-0.0854923	0.0626896	-1.36374	0.172649	0.374638
CEP152	810.599	-0.0973527	0.0759482	-1.28183	0.199902	0.411756
CEP162	556.331	-0.0257062	0.0804556	-0.319508	0.749341	0.879622
CEP164	1096.59	-0.00669331	0.0509697	-0.131319	0.895523	0.952516
CEP170	2181.43	-0.0464569	0.0370669	-1.25332	0.210088	0.425622
CEP170B	4771.92	0.0221582	0.0433603	0.511026	0.609333	0.790088
CEP192	2196.42	-0.108255	0.0462109	-2.34263	0.0191482	0.0793522
CEP20	1871.09	0.359641	0.0502254	7.16054	8.03573e-13	6.48541e-11
CEP250	2966.82	-0.142387	0.0521679	-2.7294	0.00634506	0.0341269
CEP290	1696.86	-0.0332086	0.0482149	-0.688762	0.490973	0.702944
CEP295	1487.87	-0.158022	0.0574088	-2.75257	0.00591302	0.0323027
CEP350	3055.94	-0.194091	0.0474213	-4.0929	4.26004e-05	0.000567281
CEP41	829.255	0.019704	0.0671894	0.293261	0.769323	0.888752
CEP43	519.634	-0.0655275	0.0762057	-0.859876	0.389857	0.619228
CEP44	1173.16	-0.123467	0.0525908	-2.3477	0.01889	0.0785511
CEP55	645.759	-0.369665	0.122851	-3.00905	0.00262063	0.0169615
CEP57	2539.14	0.0289512	0.0531791	0.54441	0.586159	0.772662
CEP57L1	515.62	-0.244089	0.0866537	-2.81683	0.00485	0.0275545
CEP63	728.568	-0.088854	0.0630248	-1.40983	0.158591	0.353767
CEP68	559.93	0.0167468	0.081775	0.204791	0.837735	0.925048
CEP70	874.614	-0.123638	0.0630353	-1.9614	0.0498322	0.160766
CEP72	735.739	0.0206994	0.0629971	0.328577	0.742476	0.876876
CEP76	319.357	-0.124538	0.0981546	-1.2688	0.204514	0.41825
CEP78	790.829	-0.187202	0.0663512	-2.82139	0.00478164	0.027232
CEP83	248.524	0.0230024	0.110047	0.209025	0.834429	0.923357
CEP85	1182.97	-0.0338081	0.0681359	-0.496186	0.619763	0.796612
CEP85L	256.615	-0.0591628	0.101035	-0.585568	0.558166	0.751978
CEP89	1336.98	0.0188808	0.042247	0.446915	0.654936	0.821087
CEP95	1689.7	0.000796578	0.0431254	0.0184712	0.985263	0.993969
CEP97	1498.19	-0.117647	0.058536	-2.00982	0.0444506	0.147878
CEPT1	2943.05	-0.0416573	0.0406071	-1.02586	0.304957	0.535841
CERCAM	454.188	0.0826517	0.0794388	1.04045	0.298133	0.529236
CERK	1994.53	0.0129409	0.0392668	0.329565	0.741729	0.876207
CERS2	2647.03	0.111195	0.0353622	3.14444	0.00166403	0.0118173
CERS3	395.776	-0.150877	0.0842496	-1.79084	0.073319	0.212088
CERS5	1624.5	0.0999407	0.0617944	1.61731	0.105811	0.273574
CERS6	5572.15	0.0738621	0.034711	2.12792	0.0333438	0.12012
CERT1	2726.7	-0.0937913	0.0357963	-2.62014	0.00878939	0.0440267
CES2	2663.22	-0.040414	0.0403827	-1.00077	0.316936	0.549271
CES3	39.5777	-0.572538	0.279667	-2.04722	0.0406367	0.138502
CES4A	279.793	-0.0170349	0.105742	-0.161098	0.872016	0.94135
CETN2	497.055	-0.111345	0.0835409	-1.33282	0.182592	0.388991
CETN3	388.32	0.101388	0.0894541	1.13341	0.257043	0.481643
CFAP119	43.9514	-0.0631284	0.262461	-0.240525	0.809923	0.912192
CFAP126	125.116	-0.186233	0.134755	-1.38201	0.166969	0.366175
CFAP157	41.6593	-0.156377	0.29599	-0.528318	0.597279	0.781604
CFAP20	814.52	0.0287054	0.0642895	0.446503	0.655234	0.821179
CFAP20DC	130.822	-0.00309526	0.153798	-0.0201255	0.983943	0.993705
CFAP251	1109.94	0.0148898	0.0635415	0.234332	0.814727	0.914377
CFAP298	822.348	-0.0533334	0.0580979	-0.917991	0.358623	0.589089
CFAP298-TCP10L	64.5133	0.38189	0.273366	1.397	0.162415	0.359533
CFAP300	100.505	0.150043	0.152911	0.981239	0.326475	0.559497
CFAP36	416.696	0.051323	0.0832493	0.616497	0.537567	0.738357
CFAP410	158.668	-0.00752308	0.139505	-0.0539269	0.956993	0.980692
CFAP418	206.252	-0.161812	0.105075	-1.53997	0.123568	0.30241
CFAP43	49.9435	-0.204427	0.214881	-0.951348	0.341428	0.574106
CFAP44	1951.02	-0.0584658	0.0474847	-1.23125	0.218228	0.436097
CFAP68	258.029	0.190518	0.109056	1.74698	0.0806414	0.22722
CFAP69	141.889	-0.136212	0.131663	-1.03455	0.30088	0.531792
CFAP70	69.1316	-0.0296808	0.198347	-0.149641	0.881048	0.945723
CFAP92	56.37	0.136701	0.367304	0.372173	0.709764	0.857155
CFAP97	1655.29	0.0186206	0.056931	0.327072	0.743613	0.877632
CFB	7646.56	-0.291633	0.0623933	-4.67411	2.95231e-06	5.80449e-05
CFD	254.674	0.0453398	0.138968	0.32626	0.744227	0.87781
CFDP1	881.082	0.0346656	0.0739606	0.468703	0.639282	0.810322
CFH	10957.8	-0.0685504	0.0229618	-2.98541	0.002832	0.0180025
CFHR1	79.8261	-0.492288	0.358737	-1.37228	0.169976	0.370765
CFHR3	73.579	-0.0798058	0.519024	-0.153761	0.877798	0.943785
CFHR4	43.3153	-0.287839	0.247634	-1.16236	0.24509	0.468039
CFI	505.028	-0.778483	0.0723641	-10.7579	5.44217e-27	2.03844e-24
CFL1	13371.9	0.110959	0.0406878	2.72709	0.00638964	0.0342909
CFL2	1155.11	-0.443279	0.0515049	-8.60654	7.52984e-18	1.14579e-15
[truncated: 12,610 more rows]

## Sheet: S3 Data DEGs (limma)
Table C in S3 Data. Analysis of differentially expressed genes after knocking down OCIAD2 expression (limma)
logFC	AveExpr	t	P.Value	adj.P.Val	B	Symbol
0.709941	8.03866	19.6548	6.66203e-11	1.07605e-06	15.293	TPM4
-0.549753	9.33512	-17.9435	2.04577e-10	1.28657e-06	14.323	KRT6A
-0.870934	5.78921	-17.7178	2.38961e-10	1.28657e-06	13.8023	OCIAD2
0.494993	6.91165	16.835	4.46824e-10	1.52226e-06	13.4794	TM4SF1
0.492212	8.05337	16.5814	5.37803e-10	1.52226e-06	13.3871	TSC22D1
-0.619319	6.31224	-16.5134	5.65475e-10	1.52226e-06	13.1956	SERPINB13
0.668741	6.2891	15.7701	9.90767e-10	2.28612e-06	12.6591	CXCL14
0.514563	8.08323	15.2039	1.5439e-09	2.51031e-06	12.391	DCBLD2
0.634384	5.64531	15.4789	1.24234e-09	2.50828e-06	12.2953	CDK14
0.42045	7.28627	14.8689	2.02145e-09	2.51157e-06	12.1081	CLU
-0.778206	5.33435	-15.1956	1.55418e-09	2.51031e-06	12.0447	SERPINB4
0.492173	9.13392	14.6941	2.33176e-09	2.69018e-06	12.0083	GANAB
-0.536105	5.43382	-14.9961	1.82369e-09	2.51157e-06	11.9405	ELOVL7
-0.537621	5.38679	-14.918	1.94252e-09	2.51157e-06	11.8701	NCEH1
0.550036	6.43809	14.5147	2.70427e-09	2.91196e-06	11.7688	IRAK2
-0.45224	6.36069	-14.3782	3.03025e-09	3.05904e-06	11.6686	BIRC3
0.400489	6.68369	13.9061	4.52647e-09	4.30068e-06	11.3112	MGLL
-0.487421	6.03125	-13.3557	7.33934e-09	6.58583e-06	10.8063	RBM47
-0.512014	6.62616	-13.1906	8.51371e-09	6.625e-06	10.7118	SESN3
0.572635	5.90375	13.1777	8.61349e-09	6.625e-06	10.6226	MESD
0.477644	7.63055	13.0242	9.90403e-09	7.14522e-06	10.588	NT5E
-0.379998	7.11411	-12.9947	1.01746e-08	7.14522e-06	10.5555	HIPK3
0.431557	6.95162	12.8077	1.20871e-08	7.80925e-06	10.3825	AMIGO2
-0.354901	7.08228	-12.6424	1.41016e-08	8.73692e-06	10.2376	IREB2
0.339836	8.54199	12.6051	1.46048e-08	8.73692e-06	10.2099	ECE1
0.351854	7.17593	12.5173	1.58655e-08	9.1521e-06	10.1229	SULF2
0.668994	4.78975	12.8231	1.19166e-08	7.80925e-06	10.0295	ARL4C
-0.785249	3.79656	-13.2376	8.16057e-09	6.625e-06	9.82526	CFI
-0.349063	7.64613	-12.1587	2.23656e-08	1.21321e-05	9.78891	UHMK1
0.409379	7.18646	12.1172	2.32848e-08	1.21321e-05	9.74752	IGFBP4
0.408568	8.54186	12.077	2.42139e-08	1.22219e-05	9.70866	PODXL
0.445949	6.61193	12.014	2.57527e-08	1.2234e-05	9.64026	MTSS2
-0.487559	5.7905	-12.0207	2.55829e-08	1.2234e-05	9.60624	GALNT3
0.842981	5.10946	12.1292	2.30143e-08	1.21321e-05	9.54945	MMP1
0.428307	5.95906	11.7819	3.23877e-08	1.49465e-05	9.3882	LFNG
0.528847	5.61886	11.6576	3.66761e-08	1.64554e-05	9.23462	CASP7
-0.338248	6.32461	-11.5661	4.02179e-08	1.75568e-05	9.20253	CLDN12
-0.351752	8.14653	-11.3916	4.80358e-08	2.04178e-05	9.0273	EFCAB14
-0.332074	7.7626	-11.0728	6.68429e-08	2.69912e-05	8.70039	VPS13A
-0.349636	8.25556	-11.0732	6.682e-08	2.69912e-05	8.69602	VPS13C
0.339101	7.5613	11.0009	7.20955e-08	2.84021e-05	8.62783	TLE5
-0.471072	5.97321	-10.911	7.92881e-08	3.02052e-05	8.53368	LIFR
0.315797	6.75893	10.89	8.10811e-08	3.02052e-05	8.51849	VOPP1
0.501118	5.68921	10.8569	8.39836e-08	3.02052e-05	8.45799	LGR6
0.638575	5.49876	10.8551	8.41528e-08	3.02052e-05	8.43686	CDH6
-0.349369	7.18023	-10.7483	9.43371e-08	3.25509e-05	8.3633	GOLM1
-0.373287	5.94711	-10.7446	9.47185e-08	3.25509e-05	8.36027	RNF149
0.344381	9.20678	10.5661	1.14906e-07	3.78769e-05	8.14333	FAM3C
-0.331813	6.85135	-10.5085	1.22368e-07	3.87922e-05	8.10875	MAST4
0.275918	7.36249	10.5076	1.22487e-07	3.87922e-05	8.10079	GNAI2
-0.278795	6.78077	-10.3577	1.44465e-07	4.40263e-05	7.94467	BMAL2
0.81867	4.08145	10.7119	9.81049e-08	3.30123e-05	7.91423	PDGFB
-0.381663	7.37538	-10.2733	1.58661e-07	4.71289e-05	7.83998	CCND1
0.347472	8.63171	10.2631	1.60481e-07	4.71289e-05	7.81064	RAI14
-0.309288	6.53474	-10.1728	1.77549e-07	5.04267e-05	7.74364	OTUD4
-0.32352	7.76013	-10.1708	1.77954e-07	5.04267e-05	7.71748	IL6ST
0.344981	6.64193	10.0822	1.96656e-07	5.47653e-05	7.64154	NTN4
-0.43681	8.21439	-10.0178	2.11547e-07	5.79137e-05	7.5354	SERPINB3
-0.35608	9.02084	-9.8872	2.45621e-07	6.43998e-05	7.37463	MSTRG.3105
-0.283687	8.73203	-9.88162	2.47201e-07	6.43998e-05	7.37109	UBE2H
-0.364379	5.44969	-9.8353	2.60747e-07	6.68506e-05	7.36298	PIK3R3
0.53207	4.74686	9.88163	2.47199e-07	6.43998e-05	7.33069	ZBED2
-0.281875	6.68699	-9.75883	2.84881e-07	7.18967e-05	7.26914	KIF2A
0.870368	3.44326	10.388	1.397e-07	4.33931e-05	7.24168	COL8A1
-0.293967	7.13219	-9.74297	2.90178e-07	7.19768e-05	7.23887	TMEM245
-0.378506	6.08684	-9.69788	3.05821e-07	7.19768e-05	7.21216	RNF38
-0.434559	5.02695	-9.71028	3.01431e-07	7.19768e-05	7.19766	CFL2
0.485754	6.28044	9.68092	3.11935e-07	7.19768e-05	7.19111	JUN
0.301341	6.56608	9.68468	3.10569e-07	7.19768e-05	7.18789	EIF3F
-0.330708	7.48407	-9.62214	3.34164e-07	7.50173e-05	7.08745	DICER1
-0.246857	8.59625	-9.60979	3.39046e-07	7.50173e-05	7.05188	CDC25B
-0.384381	7.38664	-9.54998	3.63791e-07	7.83461e-05	7.00408	PDZD2
0.457753	6.23196	9.49578	3.87887e-07	8.03225e-05	6.97601	NOLC1
-0.450931	4.26303	-9.61256	3.37943e-07	7.50173e-05	6.96963	RAB11FIP2
-0.400264	7.10131	-9.50127	3.85368e-07	8.03225e-05	6.95391	MINDY2
0.317901	7.82706	9.50674	3.82881e-07	8.03225e-05	6.9433	PRKCSH
0.379426	5.85393	9.46194	4.0379e-07	8.06915e-05	6.94198	COTL1
-0.295409	6.57227	-9.47234	3.98831e-07	8.06915e-05	6.93575	PTGES
-0.374575	6.48673	-9.46014	4.04656e-07	8.06915e-05	6.92379	RAB27B
-0.47714	5.61703	-9.42003	4.24462e-07	8.10021e-05	6.89321	PLAGL2
-0.354931	7.0925	-9.41094	4.2909e-07	8.10021e-05	6.84591	BTBD3
-0.294167	6.98265	-9.40666	4.31289e-07	8.10021e-05	6.84423	ATP6V1A
0.27699	7.29372	9.41127	4.28925e-07	8.10021e-05	6.84228	ARHGAP21
-0.291768	6.36317	-9.37392	4.48514e-07	8.23228e-05	6.82497	HIF1AN
0.668603	3.69264	9.72692	2.95645e-07	7.19768e-05	6.82258	RGS19
-0.294837	6.87497	-9.38435	4.42952e-07	8.22363e-05	6.82082	SERPINB9
0.728192	3.94892	9.59203	3.46199e-07	7.5565e-05	6.79743	H2BC5
0.462842	6.17385	9.32126	4.77777e-07	8.57451e-05	6.77066	OGFR
-0.456028	4.31296	-9.41463	4.27205e-07	8.10021e-05	6.76914	FAM234B
0.246856	8.67518	9.34471	4.64505e-07	8.42999e-05	6.73131	FSCN1
-0.337644	5.85687	-9.27908	5.0269e-07	8.82549e-05	6.72518	SNN
-0.261587	8.28388	-9.30472	4.87389e-07	8.65088e-05	6.68751	TNFSF10
-0.285391	6.7004	-9.26324	5.12402e-07	8.89927e-05	6.68022	TARBP1
0.537321	6.86251	9.20549	5.49534e-07	9.34323e-05	6.60826	DUSP6
0.334599	8.31283	9.23639	5.2932e-07	9.09529e-05	6.60435	SERPINE1
-0.284445	6.2778	-9.15343	5.85472e-07	9.64954e-05	6.56174	RPRD1B
0.3551	7.56429	9.16547	5.76942e-07	9.64954e-05	6.53471	MSTRG.15910
-0.338019	6.83696	-9.13427	5.99331e-07	9.77818e-05	6.51754	PAFAH1B2
0.424233	9.82532	9.16152	5.79728e-07	9.64954e-05	6.49303	PERP
0.370798	5.77593	9.06944	6.48859e-07	0.000103766	6.47637	STMN3
0.333718	6.4065	9.03621	6.75926e-07	0.000107035	6.41613	MSTRG.26321
-0.489858	8.51956	-9.08304	6.38116e-07	0.000103069	6.40902	MSTRG.3926
-0.332539	7.31189	-9.01467	6.94106e-07	0.000108847	6.35258	LAPTM4B
-0.2867	7.62447	-8.99592	7.10365e-07	0.000109512	6.31953	DGKH
-0.325265	9.66759	-8.99416	7.11909e-07	0.000109512	6.28371	KRT13
-0.27542	7.98628	-8.95809	7.44414e-07	0.000113432	6.26246	C6orf62
-0.553539	4.96312	-8.89214	8.08003e-07	0.000119733	6.25372	PI4K2B
0.327602	6.55742	8.90223	7.9791e-07	0.000119332	6.24349	BICD2
0.355874	7.76859	8.9145	7.85818e-07	0.000118622	6.21502	PMEPA1
0.35107	6.27175	8.86489	8.35948e-07	0.000122748	6.20916	MYC
-0.295699	5.96284	-8.74286	9.7437e-07	0.000139275	6.0658	CLOCK
-0.257773	7.08725	-8.78011	9.29697e-07	0.000135284	6.06459	FAM199X
-0.295793	6.38994	-8.75274	9.623e-07	0.000138777	6.05934	PPP1R15B
0.310028	7.05345	8.72385	9.98047e-07	0.000141408	5.99675	FYB1
-0.305216	6.32615	-8.66212	1.07927e-06	0.000150279	5.94705	TMEM167A
0.472432	6.66424	8.64179	1.10754e-06	0.000152898	5.90993	MMP9
-0.374816	8.83184	-8.66924	1.06955e-06	0.00015022	5.87692	COL4A5
0.534001	4.67472	8.58995	1.18326e-06	0.000159992	5.86186	PRDX4
0.436393	5.79166	8.56488	1.22184e-06	0.000161607	5.85122	PLEK2
0.264431	6.43631	8.5864	1.18865e-06	0.000159992	5.84775	CDS2
-0.275947	5.81179	-8.55797	1.2327e-06	0.000161607	5.83808	AMD1
-0.495236	5.20274	-8.54346	1.25587e-06	0.000162279	5.83322	ENTPD7
-0.472534	4.59586	-8.53508	1.26944e-06	0.00016273	5.79939	COQ10B
0.359023	6.78719	8.55295	1.24067e-06	0.000161607	5.78846	GPR153
0.335441	11.2921	8.60887	1.155e-06	0.000158098	5.7771	COL17A1
-0.276087	8.72106	-8.5532	1.24027e-06	0.000161607	5.7271	PARP14
-0.409581	5.88948	-8.46587	1.38783e-06	0.00017377	5.71634	NBN
0.470504	4.63706	8.44577	1.42437e-06	0.000176973	5.68492	BCL7A
0.35413	8.31333	8.50999	1.31106e-06	0.000166743	5.67923	VEGFA
0.254999	6.79249	8.42944	1.45482e-06	0.000179377	5.62625	ECH1
0.292944	7.00223	8.42058	1.47163e-06	0.000180074	5.60518	PEG10
-0.283769	6.64545	-8.40973	1.4925e-06	0.000181254	5.60458	ARL5B
-0.229769	6.52119	-8.37186	1.56783e-06	0.000188982	5.56132	OTULIN
-0.464514	4.26345	-8.34466	1.62445e-06	0.000194356	5.53288	ZBTB37
-0.272824	5.91193	-8.2861	1.75384e-06	0.000206773	5.48186	SNTB2
0.281476	7.10004	8.30795	1.7043e-06	0.000202411	5.45163	G3BP2
-0.236693	7.02792	-8.25221	1.8337e-06	0.000213079	5.3777	LPCAT3
-0.316691	7.50046	-8.25518	1.82655e-06	0.000213079	5.36187	DSG3
0.425286	4.79652	8.17045	2.04276e-06	0.000227549	5.35282	WNT7A
0.265501	6.91937	8.20834	1.94287e-06	0.000222562	5.32691	SLC38A5
0.344233	6.59954	8.1922	1.98476e-06	0.00022576	5.32279	ITGB5
0.272755	8.91209	8.24045	1.8623e-06	0.000214856	5.30875	SEMA3C
-0.382266	6.10629	-8.13798	2.13268e-06	0.000229647	5.27444	TP53INP1
-0.423872	5.18154	-8.10277	2.235e-06	0.000239007	5.27032	SMIM13
-0.595824	4.87144	-8.09802	2.2492e-06	0.000239007	5.26506	MSTRG.16111
0.226595	7.38441	8.17601	2.02775e-06	0.000227446	5.26213	ZNF664
0.243672	7.57771	8.17898	2.0198e-06	0.000227446	5.25868	NOP53
0.269871	6.86032	8.14903	2.10161e-06	0.000229449	5.25023	EXTL3
-0.351529	7.26747	-8.14445	2.11444e-06	0.000229449	5.22182	DDX60
-0.36634	8.10783	-8.16405	2.06016e-06	0.000227915	5.21982	STAT1
0.338911	6.03575	8.06217	2.35952e-06	0.000244301	5.18218	ARHGEF28
0.327122	7.29183	8.0927	2.26522e-06	0.000239136	5.1539	BTG1
0.544651	4.04311	8.07744	2.31184e-06	0.000240908	5.15356	ABCA6
0.370598	4.89331	8.0048	2.5482e-06	0.000258859	5.14338	ZW10
0.39277	6.37068	8.04027	2.42972e-06	0.000248385	5.13256	CCN1
0.376698	5.58348	7.98331	2.62297e-06	0.000262661	5.10215	STX12
0.502354	4.04272	7.98007	2.63441e-06	0.000262661	5.03617	TMEM204
0.530457	3.57786	8.05551	2.38064e-06	0.000244918	5.01277	ZNF616
0.356801	5.72489	7.87026	3.05661e-06	0.000288716	4.94241	CEP20
0.27992	11.0599	7.98859	2.60437e-06	0.000262661	4.94226	ACTB
-0.263371	6.98344	-7.91763	2.86626e-06	0.00027889	4.92529	SEL1L3
0.230764	7.20787	7.92355	2.84338e-06	0.000278341	4.92527	ZC3H12A
-0.31741	6.22384	-7.88048	3.01441e-06	0.000288087	4.91864	TAB3
0.289993	6.36744	7.88392	3.00038e-06	0.000288087	4.91847	PTK2B
-0.233969	8.40962	-7.93734	2.79083e-06	0.000274862	4.90181	STOM
0.335562	5.85047	7.84057	3.18272e-06	0.000295081	4.89412	NOSIP
0.431708	5.51204	7.82545	3.24905e-06	0.000295081	4.89391	MSTRG.5470
0.383764	5.44305	7.81975	3.27446e-06	0.000295081	4.88897	MACC1
0.630004	4.61335	7.81258	3.30669e-06	0.000295081	4.88271	NUPR1
0.549534	3.48983	7.95961	2.70812e-06	0.000268353	4.87133	CHST14
-0.335569	5.75718	-7.81799	3.28235e-06	0.000295081	4.86423	MSMO1
-0.229666	10.3153	-7.90506	2.91552e-06	0.000281985	4.83096	AHNAK2
-0.24958	7.90988	-7.87617	3.03212e-06	0.000288087	4.82986	SAMD9
-0.23349	7.00254	-7.84091	3.18124e-06	0.000295081	4.81824	CCNG1
-0.262899	6.62584	-7.82055	3.27088e-06	0.000295081	4.81065	PDPK1
-0.388201	6.31478	-7.80243	3.35294e-06	0.000297565	4.80491	LOX
0.415738	4.80789	7.72563	3.72572e-06	0.000325286	4.77536	ABCA10
0.253379	9.06877	7.81883	3.27859e-06	0.000295081	4.7258	RPL13
0.214303	10.3561	7.8142	3.2994e-06	0.000295081	4.70377	LAMC2
0.234622	8.28527	7.7863	3.4278e-06	0.000302545	4.69513	RPL28
0.430078	4.22394	7.66146	4.07103e-06	0.000345288	4.66028	FOSL1
0.283545	6.81325	7.71414	3.78518e-06	0.0003287	4.65502	PHC2
0.31717	5.6787	7.6547	4.1093e-06	0.000345695	4.64969	CSK
-0.29482	6.09568	-7.67859	3.97564e-06	0.000339759	4.64835	SORT1
-0.418966	4.21186	-7.6419	4.18291e-06	0.000348194	4.6429	SLC6A9
0.677202	3.22918	7.81542	3.2939e-06	0.000295081	4.59831	LARGE2
-0.25207	6.4392	-7.65932	4.08308e-06	0.000345288	4.59745	RALGAPA1
-0.300474	9.68073	-7.73051	3.70078e-06	0.000324864	4.59226	FAT2
0.223799	8.21034	7.7004	3.85762e-06	0.000331427	4.57582	ZDHHC7
-0.31898	8.59167	-7.70518	3.83227e-06	0.00033101	4.57251	NOTCH2
-0.280217	5.10416	-7.57001	4.62313e-06	0.000371562	4.55944	KMT5A
0.93066	2.65721	8.07974	2.30475e-06	0.000240908	4.54238	NKX1-2
0.423147	5.38914	7.55696	4.70818e-06	0.00037486	4.53268	MSTRG.22867
0.189818	7.40829	7.63833	4.20368e-06	0.000348194	4.51645	DGKA
0.270345	6.68838	7.60083	4.42866e-06	0.000361271	4.50287	PPP2R2A
0.213944	7.40941	7.62629	4.27457e-06	0.000352259	4.49948	TRAK1
0.353293	5.11897	7.51454	4.99638e-06	0.000391755	4.48538	ZDHHC18
0.331736	6.94849	7.59525	4.4632e-06	0.000362259	4.47995	PIK3IP1
-0.412912	4.79224	-7.49653	5.12433e-06	0.000396158	4.46647	MPHOSPH9
0.269932	10.2956	7.608	4.3847e-06	0.000359501	4.41164	TACSTD2
0.204962	7.7958	7.5699	4.62382e-06	0.000371562	4.40313	MSTRG.24737
-0.682832	3.73364	-7.49289	5.15064e-06	0.000396158	4.39141	KIF14
0.458948	5.35439	7.43966	5.55181e-06	0.000417083	4.37174	PTHLH
0.266424	6.62155	7.50436	5.06825e-06	0.000395471	4.36997	RAPGEF1
0.219309	6.37236	7.48079	5.23906e-06	0.000401049	4.35319	CPM
0.577088	8.62396	7.54358	4.79715e-06	0.000379821	4.34375	SLC6A8
0.249444	6.84813	7.49453	5.13875e-06	0.000396158	4.34144	KCNN4
0.48413	3.3073	7.55649	4.71128e-06	0.00037486	4.33675	C1orf122
-0.225976	7.98787	-7.52807	4.90247e-06	0.000386267	4.33491	ATP13A3
0.358402	5.91866	7.4231	5.6833e-06	0.000423026	4.30809	PODXL2
0.331867	5.24864	7.38061	6.03601e-06	0.000437191	4.29349	SIAH2
-0.332395	5.39957	-7.37002	6.12743e-06	0.000440037	4.26505	BCL2L11
0.242975	7.49201	7.46383	5.36563e-06	0.000407684	4.26332	ARHGEF18
0.35234	5.05299	7.34862	6.31688e-06	0.000441689	4.25761	ABAT
0.323767	5.26993	7.35397	6.26892e-06	0.000440241	4.25486	ARHGAP18
-0.285101	6.36456	-7.41293	5.76568e-06	0.000425238	4.25267	AVL9
0.2778	5.50282	7.35917	6.22276e-06	0.000440241	4.24731	BICDL1
-0.269893	8.17651	-7.46137	5.3843e-06	0.000407684	4.23302	STAT2
-0.235062	7.29841	-7.43005	5.62771e-06	0.000420828	4.22099	CRYBG3
-0.225967	8.80958	-7.45911	5.40145e-06	0.000407684	4.21588	OSMR
-0.310996	6.45479	-7.38286	6.01675e-06	0.000437191	4.20268	NHLRC2
-0.209195	6.50296	-7.36975	6.12978e-06	0.000440037	4.1808	NUP50
0.249898	7.79703	7.41429	5.75454e-06	0.000425238	4.17908	IGFBP6
-0.246328	7.32344	-7.40163	5.85868e-06	0.000428187	4.17858	ZFP91
-0.254626	7.60003	-7.40966	5.79237e-06	0.000425265	4.17786	PANK3
0.212289	6.7594	7.36547	6.16718e-06	0.000440241	4.16064	FERMT3
-0.543238	4.23678	-7.27594	7.00788e-06	0.000472902	4.15717	GPR180
0.276701	6.68672	7.35401	6.26862e-06	0.000440241	4.14961	CALB1
0.315068	5.57436	7.29247	6.8439e-06	0.000466425	4.14778	CLIP2
-0.347499	6.2008	-7.31912	6.5882e-06	0.000452879	4.1298	ECT2
0.567301	3.56672	7.31903	6.58906e-06	0.000452879	4.11021	GOLGA7B
-0.221045	6.48535	-7.31944	6.58516e-06	0.000452879	4.10914	GALC
0.291675	6.16364	7.29721	6.79771e-06	0.00046524	4.10684	SERPINE2
0.19601	7.758	7.35856	6.22809e-06	0.000440241	4.09917	CAVIN1
0.285691	5.38493	7.24604	7.31507e-06	0.000490261	4.09449	PRAG1
0.282976	6.2073	7.27406	7.02677e-06	0.000472902	4.06949	TNFRSF6B
-1.08681	1.54844	-8.48278	1.35786e-06	0.000171345	4.06519	FAM20A
0.710274	2.55281	7.64925	4.14047e-06	0.000346512	4.0619	NDRG4
-0.583476	3.80354	-7.21685	7.6288e-06	0.000500896	4.04124	KCNJ2
-0.244596	6.80449	-7.27952	6.972e-06	0.000472902	4.02952	APOL6
0.290369	5.89675	7.22176	7.57501e-06	0.000500896	4.01988	HSDL2
-0.473447	3.99894	-7.1833	8.00704e-06	0.000521491	4.01613	KLHL15
-0.262063	5.88555	-7.21924	7.60254e-06	0.000500896	4.01151	EVI5
0.306337	5.31431	7.17236	8.13473e-06	0.000525568	3.9939	ATOSB
-0.345276	6.72406	-7.2348	7.43414e-06	0.000496183	3.96892	MSTRG.3086
-0.260181	5.24287	-7.14581	8.45348e-06	0.000539686	3.95604	PRDM11
-0.212821	7.26973	-7.22314	7.56001e-06	0.000500896	3.92044	SLC39A8
-0.233554	5.58419	-7.13228	8.62092e-06	0.000546059	3.9109	P2RY1
0.305728	6.0103	7.14601	8.45098e-06	0.000539686	3.90006	DKK1
0.294423	5.11542	7.09379	9.11711e-06	0.000567208	3.89314	NCK2
-0.219076	6.83903	-7.16154	8.26297e-06	0.000531727	3.85413	UBE4A
1.52966	1.979	8.14367	2.11664e-06	0.000229449	3.84853	SLC14A1
-0.273402	6.37525	-7.13431	8.59563e-06	0.000546059	3.84647	CPA4
0.381591	5.70112	7.08491	9.23575e-06	0.000567208	3.83876	PPP1R14B
0.233845	8.76632	7.20029	7.81311e-06	0.000510921	3.83792	SDC4
0.222595	5.75059	7.08699	9.2079e-06	0.000567208	3.83519	KLHDC3
-0.194049	7.61507	-7.17438	8.11096e-06	0.000525568	3.8322	SEL1L
0.323476	5.13626	7.05045	9.71222e-06	0.000585343	3.82978	MYADM
0.614424	2.69844	7.32805	6.5048e-06	0.000452869	3.80316	MSTRG.15746
-0.202576	7.35768	-7.12216	8.74857e-06	0.00055198	3.76649	DDX6
-0.225275	7.15901	-7.11429	8.84926e-06	0.00055616	3.76511	TNRC6A
0.354328	6.29271	7.05688	9.62139e-06	0.00058204	3.74512	CAMK2N1
0.26836	6.50132	7.06025	9.57415e-06	0.00058204	3.73196	TPM2
0.315161	4.6342	6.95203	1.12221e-05	0.000651404	3.7089	SUGP1
-0.268058	5.18845	-6.97195	1.08975e-05	0.000642395	3.70771	DENND2C
0.733398	3.57916	7.01189	1.02764e-05	0.000614758	3.70683	IL1RL1
-0.277708	6.83947	-7.05802	9.60543e-06	0.00058204	3.70011	KITLG
-0.29349	8.79435	-7.08558	9.22674e-06	0.000567208	3.66514	PLAT
-0.310764	5.69839	-6.96323	1.10383e-05	0.000648332	3.65239	KLK11
0.32847	6.86952	7.0198	1.01579e-05	0.000609928	3.64589	LPXN
-0.41729	5.64253	-6.95479	1.11765e-05	0.000651404	3.64445	HPGD
-0.230968	6.67056	-6.9986	1.04788e-05	0.000622254	3.6229	DMXL2
0.310249	5.46306	6.92173	1.17357e-05	0.000672179	3.61805	CREBL2
0.310182	7.0762	7.0032	1.04082e-05	0.000620346	3.60775	GJB2
0.457704	4.26946	6.86763	1.27153e-05	0.000715601	3.58795	TOMM22
-0.559107	5.23141	-6.87925	1.24979e-05	0.000710084	3.56733	MUC2
0.578944	2.71492	7.09026	9.16412e-06	0.000567208	3.53757	MSTRG.17667
-0.380352	4.34262	-6.82953	1.34572e-05	0.000735767	3.53581	ZBTB41
0.699733	2.65295	7.11128	8.888e-06	0.00055643	3.52203	ETV4
0.33913	5.54697	6.853	1.29948e-05	0.000723737	3.50931	SLITRK6
-0.24914	8.4537	-6.97299	1.08808e-05	0.000642395	3.50264	SYNE2
-0.188626	7.8424	-6.95023	1.1252e-05	0.000651404	3.48707	RAB10
-0.303968	6.99206	-6.92209	1.17294e-05	0.000672179	3.48623	TMED5
-0.218992	7.58233	-6.93066	1.15817e-05	0.000668101	3.46809	PCDH7
0.253142	5.76447	6.83157	1.34163e-05	0.000735767	3.45582	LONP1
-0.264862	6.0294	-6.84917	1.30691e-05	0.000723737	3.4513	SOCS4
-0.165948	10.2584	-6.95757	1.11309e-05	0.000651399	3.45128	CTNND1
0.337798	6.02786	6.84032	1.32425e-05	0.000730007	3.44522	MSTRG.19479
-0.228022	5.89196	-6.82821	1.34836e-05	0.000735767	3.43299	APOOL
-0.332095	7.10816	-6.87651	1.25487e-05	0.000710084	3.41011	NCOA7
0.197402	7.29113	6.87519	1.25733e-05	0.000710084	3.40076	PRMT1
0.43516	4.5969	6.73672	1.54626e-05	0.000820911	3.39928	CARD10
0.400572	4.51536	6.73374	1.55321e-05	0.000820911	3.39666	ZNF581
-0.428613	4.2112	-6.71817	1.59003e-05	0.000833838	3.37535	MTMR9
-0.286232	7.8883	-6.86441	1.27763e-05	0.000716536	3.35453	MTPN
0.346343	5.38559	6.73594	1.54809e-05	0.000820911	3.34863	FAM32A
-0.413857	8.28051	-6.85725	1.2913e-05	0.000721699	3.33076	MUC1
-0.338081	5.51926	-6.73209	1.55708e-05	0.000820911	3.32334	HOOK1
0.185322	8.52078	6.84841	1.30839e-05	0.000723737	3.31242	KRT18
-0.203835	6.21818	-6.75796	1.49774e-05	0.000807021	3.29592	APEH
-0.255718	5.96475	-6.73081	1.56006e-05	0.000820911	3.27825	C6orf120
-0.258968	7.22673	-6.77333	1.46362e-05	0.00079597	3.2459	PARP9
-0.256753	6.94961	-6.75743	1.49892e-05	0.000807021	3.23825	ITPRIPL2
0.337007	6.00674	6.69772	1.63979e-05	0.000854381	3.23098	GRB10
0.239092	5.89738	6.68603	1.66898e-05	0.000858513	3.22236	PRPF31
0.315216	4.90457	6.62256	1.83732e-05	0.000918773	3.21533	ST3GAL6
-0.558393	5.38655	-6.64941	1.76399e-05	0.000895976	3.21003	KNL1
0.234922	6.39296	6.70776	1.61516e-05	0.000844271	3.20824	ELOA
-0.186952	7.40295	-6.75362	1.50751e-05	0.000808949	3.20638	MYCBP2
0.232657	5.91752	6.67157	1.70582e-05	0.000869162	3.19824	CSNK1G3
-0.254155	5.9184	-6.67463	1.69796e-05	0.000869162	3.1971	THUMPD1
0.223885	6.20079	6.68867	1.66233e-05	0.000857829	3.19633	WIPI2
-0.498455	3.62216	-6.61059	1.87103e-05	0.000929873	3.1919	WDR62
0.229911	8.44012	6.76363	1.48505e-05	0.000804919	3.18429	PFKP
0.424173	3.45441	6.62832	1.82132e-05	0.0009136	3.18105	PLCL2
-0.338245	7.41821	-6.73071	1.5603e-05	0.000820911	3.16982	IFI44L
-0.457996	2.86493	-6.69363	1.64994e-05	0.000854768	3.15384	NANOS1
0.286223	4.71317	6.57113	1.98687e-05	0.000965788	3.14932	GRAMD1A
0.22974	6.86613	6.67338	1.70117e-05	0.000869162	3.11815	TGFB1
-0.461354	3.18439	-6.60118	1.89798e-05	0.000934641	3.11267	CD274
0.208979	6.53168	6.64033	1.78844e-05	0.000902059	3.09226	DUSP4
-0.296261	8.53534	-6.69316	1.65111e-05	0.000854768	3.07143	AHR
-0.275909	5.5184	-6.55815	2.02665e-05	0.000968087	3.05925	TNIK
0.220892	6.47024	6.61266	1.86515e-05	0.000929814	3.05489	BTBD2
-0.272919	5.91771	-6.57887	1.96358e-05	0.000958179	3.04998	TMEM168
-0.270148	5.37982	-6.54263	2.07528e-05	0.000982989	3.04923	RAPGEF6
-0.193668	6.52634	-6.58107	1.957e-05	0.000957864	2.99689	PPP1R12A
-0.182384	8.24365	-6.63875	1.79273e-05	0.000902059	2.99457	ARHGAP5
0.197047	8.42191	6.64043	1.78816e-05	0.000902059	2.99345	TNFRSF10B
-0.361435	5.14833	-6.47633	2.29737e-05	0.00108184	2.96898	FRMD4B
-0.543433	2.83226	-6.55774	2.02791e-05	0.000968087	2.96808	HPF1
-0.176129	7.32072	-6.5937	1.91971e-05	0.000942465	2.96289	LGR4
-0.463338	4.45893	-6.43545	2.44674e-05	0.00114219	2.95467	OR2I1P
0.176446	7.97955	6.60222	1.895e-05	0.000934641	2.94772	DHRS3
0.316488	4.82082	6.44045	2.42793e-05	0.00113669	2.94658	MAFF
0.192641	6.97513	6.55838	2.02593e-05	0.000968087	2.93155	GDI1
0.216807	7.09854	6.56249	2.01325e-05	0.000968087	2.9301	CYP2S1
0.187735	8.6427	6.603	1.89275e-05	0.000934641	2.92949	TMBIM1
0.488933	4.16044	6.40378	2.5695e-05	0.00117571	2.91559	MEX3D
-0.186636	7.27819	-6.55755	2.0285e-05	0.000968087	2.90867	CD82
0.26308	5.59864	6.4553	2.37297e-05	0.00111419	2.89886	DEDD2
0.262257	6.4212	6.49816	2.22159e-05	0.00104921	2.88163	TNFRSF10D
0.210807	8.49442	6.56973	1.99113e-05	0.000965788	2.88093	NAP1L1
-1.16875	1.59907	-7.07108	9.42402e-06	0.000576579	2.87797	GAS2L3
-0.255175	5.36574	-6.42827	2.47402e-05	0.00114994	2.87474	LYSMD3
0.401501	4.56638	6.37709	2.67803e-05	0.00120856	2.86614	MSTRG.15795
0.200117	8.73804	6.55647	2.03183e-05	0.000968087	2.85441	RAC1
-0.374517	4.57434	-6.36357	2.73482e-05	0.00122159	2.84046	LRG1
-0.187166	9.3556	-6.5504	2.05077e-05	0.000974236	2.83302	UGT1A10
0.408141	3.87259	6.33975	2.83802e-05	0.00123891	2.8147	CRIP1
-0.229999	5.39466	-6.36438	2.7314e-05	0.00122159	2.77278	ZC3H12C
-0.235663	6.17934	-6.41723	2.51657e-05	0.00116136	2.77207	SLC45A4
-0.216832	5.65491	-6.37472	2.68787e-05	0.00120932	2.76121	RIPK1
-0.276288	4.94707	-6.32455	2.90602e-05	0.00125626	2.75386	BTG2
0.316888	6.42148	6.41307	2.53281e-05	0.00116553	2.749	FAM210B
-0.429514	5.91922	-6.36286	2.73785e-05	0.00122159	2.71262	SAMHD1
0.246687	6.40644	6.3893	2.62779e-05	0.00119561	2.71165	TRAF3
0.542359	4.52027	6.26833	3.1729e-05	0.00132768	2.70466	DDIT3
-0.304776	5.8078	-6.34974	2.79425e-05	0.00122977	2.70465	GABARAPL2
0.275672	5.69998	6.32473	2.90523e-05	0.00125626	2.68443	CDIPT
0.221951	6.51798	6.37692	2.67871e-05	0.00120856	2.68172	IFNGR2
-0.359843	8.05401	-6.42734	2.47759e-05	0.00114994	2.66745	C1S
-0.209388	5.76372	-6.32256	2.91505e-05	0.00125626	2.66736	CLCC1
-0.20864	7.93384	-6.42055	2.50371e-05	0.00115874	2.66138	GNS
0.794079	4.31567	6.22551	3.39345e-05	0.00139468	2.64861	PGF
0.178321	6.54278	6.35298	2.78019e-05	0.00122763	2.64093	FKBP8
0.366158	3.95304	6.21509	3.44951e-05	0.00140344	2.63342	PRMT6
0.175744	7.74055	6.39098	2.62094e-05	0.00119561	2.62422	KDM2A
0.235977	5.73068	6.28865	3.07355e-05	0.00130642	2.62356	ZNF629
0.223442	6.59917	6.34397	2.81946e-05	0.00123414	2.62241	EPN1
-0.253332	6.85649	-6.35808	2.75827e-05	0.00122732	2.62059	REEP3
0.236277	5.79389	6.28968	3.06861e-05	0.00130642	2.61814	IL33
-0.80883	1.49178	-6.88453	1.24004e-05	0.00070774	2.61569	MSTRG.24862
0.486863	2.98993	6.2836	3.09794e-05	0.00130989	2.61302	ANKRD13B
-0.424342	4.62083	-6.21587	3.44532e-05	0.00140344	2.61104	PLK1
-0.374814	3.87805	-6.19559	3.55715e-05	0.00141364	2.6045	PRELID2
-0.209688	6.98312	-6.35303	2.77998e-05	0.00122763	2.60396	PDPR
-0.356948	5.55384	-6.26651	3.18194e-05	0.00132803	2.60124	BMF
0.204728	10.2695	6.40479	2.56551e-05	0.00117571	2.59024	RPL13A
-0.178797	7.22768	-6.35262	2.78177e-05	0.00122763	2.58782	RLIM
-0.553764	4.52791	-6.1953	3.55874e-05	0.00141364	2.58527	CENPE
-0.20513	6.7918	-6.33265	2.86958e-05	0.00124931	2.58512	MIA2
-0.378185	4.38089	-6.18699	3.60572e-05	0.00142395	2.58127	FZD3
0.210815	6.7459	6.32221	2.91666e-05	0.00125626	2.57563	ATP6V1B2
0.257969	6.17574	6.28406	3.09572e-05	0.00130989	2.56794	RAC2
-0.215723	6.38695	-6.30003	3.0194e-05	0.00129362	2.56679	ZNF326
-0.649101	2.7484	-6.27088	3.16022e-05	0.00132581	2.56386	MAP2K6
-0.199429	6.28508	-6.29133	3.06072e-05	0.00130642	2.56273	SKAP2
-0.229847	5.76432	-6.25566	3.23654e-05	0.00134461	2.5614	GALNT12
-0.362838	7.97647	-6.34616	2.80985e-05	0.00123328	2.54082	HMGA2
0.326898	3.97488	6.14157	3.87412e-05	0.00149211	2.5237	FHL3
-0.837438	3.24674	-6.15775	3.77616e-05	0.0014735	2.50557	KLHDC7B
-0.289413	5.0989	-6.17435	3.67839e-05	0.00144558	2.50524	TGFB2
0.625017	2.8932	6.22673	3.38697e-05	0.00139468	2.50453	MSTRG.13200
0.21092	6.73507	6.27484	3.14072e-05	0.00132358	2.50085	NCK1
-0.313933	6.70716	-6.27362	3.1467e-05	0.00132358	2.49685	SAMD9L
-0.506398	5.49388	-6.19495	3.56071e-05	0.00141364	2.49412	LMNB1
0.273653	5.98524	6.22201	3.41215e-05	0.00139881	2.48995	TCF3
-0.213769	6.40863	-6.25158	3.25729e-05	0.00134557	2.48747	ARID5B
-0.188361	7.67741	-6.3012	3.01387e-05	0.00129362	2.48165	NUFIP2
0.276228	5.15059	6.14675	3.84247e-05	0.00148977	2.46303	LIMK1
0.422449	3.71788	6.10025	4.13665e-05	0.00156074	2.45437	UBTD1
0.241308	6.18538	6.20095	3.52719e-05	0.00141364	2.43393	STK40
-0.270436	5.9616	-6.18972	3.59023e-05	0.00142131	2.43392	PEX13
-0.283535	4.57109	-6.09202	4.19121e-05	0.00156477	2.42289	ALG6
0.378691	4.96961	6.10886	4.08044e-05	0.00154712	2.4228	MRPS6
-0.235286	7.36915	-6.25443	3.2428e-05	0.00134461	2.42201	UGCG
-0.238868	7.62071	-6.25367	3.24665e-05	0.00134461	2.40773	THBD
-0.265097	4.919	-6.10018	4.13716e-05	0.00156074	2.40624	TRIM2
-0.416995	3.319	-6.0815	4.26195e-05	0.00158615	2.40342	PIGM
0.22469	5.46861	6.1283	3.95646e-05	0.00150974	2.39858	PDE8A
0.358768	4.57663	6.06727	4.35966e-05	0.00161138	2.38933	OSBPL5
-0.218079	5.15798	-6.09747	4.15502e-05	0.00156074	2.3781	CASP10
-0.238846	6.32312	-6.17635	3.66677e-05	0.00144453	2.37473	RHOV
-0.23881	6.82754	-6.20285	3.51665e-05	0.00141364	2.37422	VAPB
-0.339136	3.69684	-6.02518	4.66287e-05	0.00168489	2.34495	MSTRG.17754
-0.502645	7.80076	-6.21689	3.43977e-05	0.00140344	2.33966	MKI67
0.244067	6.19552	6.14221	3.87019e-05	0.00149211	2.33851	PTPRE
0.168633	7.38241	6.19606	3.55451e-05	0.00141364	2.32963	WDR1
0.199361	6.69517	6.16559	3.72963e-05	0.00146216	2.32836	NOC2L
0.24067	5.59155	6.09148	4.1948e-05	0.00156477	2.326	COPE
-0.233542	7.525	-6.1947	3.56211e-05	0.00141364	2.31723	MOB1A
-0.195712	7.89197	-6.20395	3.51057e-05	0.00141364	2.31552	SLC12A6
-0.186519	6.5007	-6.13913	3.88917e-05	0.00149211	2.29838	BCL2L1
-0.162985	8.71445	-6.20588	3.49993e-05	0.00141364	2.29388	DDX3X
-0.232462	5.61993	-6.07759	4.28857e-05	0.00158874	2.29387	ENDOD1
-0.188028	8.18865	-6.19646	3.55226e-05	0.00141364	2.29255	MAVS
0.337988	4.55959	6.00455	4.81947e-05	0.00172222	2.29226	CSTPP1
-0.305255	4.4599	-5.99923	4.86078e-05	0.00172701	2.2855	ACVR2B
0.4053	6.90675	6.14688	3.84171e-05	0.00148977	2.28423	KCTD11
-0.454371	5.55483	-6.06279	4.39097e-05	0.00161556	2.27631	KPNA2
-0.201817	6.17684	-6.09749	4.15489e-05	0.00156074	2.26261	PCNX4
0.338704	4.85178	5.99733	4.87566e-05	0.00172701	2.25686	CAMLG
-0.410225	4.4915	-5.98021	5.01147e-05	0.00176351	2.25301	HERC5
-0.222193	6.5252	-6.11061	4.06912e-05	0.00154646	2.24978	MYO9A
-0.699758	4.55894	-5.9781	5.02847e-05	0.00176565	2.24407	KIF20A
-0.225164	7.42698	-6.14614	3.84618e-05	0.00148977	2.24372	PPT1
0.19922	5.91756	6.06366	4.38487e-05	0.00161556	2.24212	GPR87
-0.403629	3.92296	-5.95415	5.22598e-05	0.00180707	2.23864	LYPD6B
0.404297	4.41756	5.96077	5.17058e-05	0.0017999	2.23369	FOXP4
-0.175999	8.17901	-6.15764	3.77681e-05	0.0014735	2.22981	TSPAN3
0.164589	7.55618	6.14033	3.88174e-05	0.00149211	2.22964	MGAT1
0.277843	5.39367	6.00808	4.79229e-05	0.00171676	2.21581	CCM2
0.226831	6.49397	6.0779	4.28643e-05	0.00158874	2.20443	UNC45A
0.270954	5.94532	6.03968	4.55601e-05	0.0016574	2.2016	FAM107B
-0.184942	7.86254	-6.12724	3.96316e-05	0.00150974	2.19209	SLFN5
-0.212804	6.1258	-6.04685	4.50406e-05	0.00164592	2.18596	RFWD3
-0.472102	3.68648	-5.90617	5.64665e-05	0.0018883	2.1647	TMEM64
-0.168789	9.40152	-6.13372	3.92263e-05	0.00150138	2.16378	ADAM10
0.257892	4.44028	5.91515	5.56527e-05	0.00187503	2.159	AP1M1
-0.245726	6.63395	-6.05987	4.41146e-05	0.00161941	2.15771	ADCY7
-0.259696	6.09315	-6.02716	4.64809e-05	0.00168332	2.15715	POU2F1
0.174446	8.02071	6.09343	4.18178e-05	0.00156477	2.13217	EFHD2
-0.818864	1.54083	-6.38296	2.65374e-05	0.00120402	2.12865	PLIN4
-0.288562	5.34936	-5.94986	5.2622e-05	0.00180831	2.11941	CPEB4
0.268266	4.93055	5.90811	5.62893e-05	0.00188628	2.10569	DHX37
-0.22089	6.34393	-6.00792	4.79357e-05	0.00171676	2.09972	TM7SF3
-0.250802	6.46471	-6.00168	4.84175e-05	0.00172636	2.07764	NRARP
0.658293	2.32134	6.04157	4.54224e-05	0.00165612	2.06666	RTN2
-0.298741	5.23309	-5.90097	5.69427e-05	0.00189056	2.05384	SLC36A1
-0.161225	8.19873	-6.04975	4.4833e-05	0.00164205	2.05277	CD47
0.272954	4.68623	5.85393	6.14546e-05	0.00199721	2.0426	NELFA
0.253895	5.83107	5.92891	5.44301e-05	0.00184696	2.03456	ASCC2
0.265636	5.99235	5.93961	5.34988e-05	0.00182688	2.03305	MALL
-0.204032	7.8344	-6.02938	4.63165e-05	0.00168113	2.03297	GNE
-0.325153	5.60186	-5.91522	5.56462e-05	0.00187503	2.03246	MSTRG.19669
-0.410784	4.59345	-5.84544	6.2308e-05	0.00201683	2.03093	NCAPG
-0.279818	5.84598	-5.93163	5.41911e-05	0.00184272	2.0299	LBR
-0.354581	6.76066	-5.98682	4.95855e-05	0.0017487	2.02739	LY6D
-0.284136	6.271	-5.95648	5.20641e-05	0.00180459	2.0225	TRIM22
0.26499	5.51564	5.89082	5.78864e-05	0.00191594	2.01121	ECM1
-0.204044	6.73354	-5.97431	5.05921e-05	0.00177259	2.0097	GCLM
-0.179549	6.39666	-5.95297	5.23595e-05	0.00180707	2.00478	ZMYM4
0.397502	5.56528	5.88419	5.85108e-05	0.00192871	1.99697	CITED4
-0.29313	6.40769	-5.94857	5.27313e-05	0.00180831	1.99584	HEG1
-0.354087	6.44974	-5.95003	5.26077e-05	0.00180831	1.99391	STRIP2
0.272293	5.32637	5.86495	6.03648e-05	0.00196575	1.99207	RCC1L
0.287202	4.33986	5.79899	6.72038e-05	0.00213141	1.9823	ILDR1
-0.181896	6.74597	-5.95799	5.19377e-05	0.00180408	1.98197	GOLM2
-0.168318	7.48195	-5.9877	4.95155e-05	0.0017487	1.9816	EDEM1
0.202333	5.68737	5.8803	5.88811e-05	0.0019317	1.97173	NCLN
0.149993	7.04192	5.96358	5.1473e-05	0.00179566	1.97165	SUMF2
0.172332	7.24681	5.97149	5.08223e-05	0.0017768	1.9711	LTBR
0.755791	2.2455	5.99859	4.86581e-05	0.00172701	1.96917	ROR1
0.312005	5.10936	5.83219	6.36649e-05	0.00204031	1.96479	RABAC1
0.26343	4.83726	5.81393	6.55866e-05	0.00208535	1.96364	INHBA
-0.181386	9.42587	-6.01175	4.76425e-05	0.00171676	1.96304	ATP2A2
-0.229577	6.04365	-5.90319	5.6739e-05	0.00189056	1.96036	SKP2
0.325085	6.76394	5.94245	5.32538e-05	0.00182236	1.96034	ADAM15
0.189293	10.3159	6.00898	4.78544e-05	0.00171676	1.94661	KRT7
-0.486602	3.86845	-5.74482	7.34305e-05	0.00225914	1.91493	E2F2
0.380063	4.18655	5.74905	7.29229e-05	0.00224781	1.91305	AREG
-0.587967	2.33319	-5.87947	5.89603e-05	0.0019317	1.91163	RSAD2
-0.387567	6.18938	-5.87763	5.91359e-05	0.00193353	1.90112	PIGR
-0.274758	5.60932	-5.83225	6.36588e-05	0.00204031	1.89614	MSTRG.9875
0.177221	6.51346	5.88875	5.80807e-05	0.00191844	1.89178	NMD3
-0.354321	3.94513	-5.72932	7.53206e-05	0.00229977	1.88856	KIF18A
-0.543601	2.8348	-5.76933	7.0541e-05	0.00220382	1.88285	SHOC1
0.689019	2.22925	5.92743	5.45598e-05	0.00184748	1.87718	ARG2
0.449963	2.89549	5.76126	7.1479e-05	0.00222025	1.86308	MLPH
-0.159882	7.1162	-5.90175	5.68715e-05	0.00189056	1.86183	DBNL
-0.211447	8.2673	-5.93473	5.39215e-05	0.00183742	1.86052	SFPQ
0.163796	7.21184	5.90033	5.70023e-05	0.00189056	1.85564	MAPK6
-0.226371	6.63746	-5.87584	5.93076e-05	0.00193522	1.85509	CTSS
0.32566	4.04958	5.70766	7.80496e-05	0.00235277	1.8534	TCF7L1
-0.458862	2.69529	-5.7624	7.13459e-05	0.00222025	1.8454	MSTRG.19457
-0.371357	4.23366	-5.70853	7.7938e-05	0.00235277	1.84055	NLRC5
0.19278	7.88294	5.91178	5.59561e-05	0.00187901	1.83852	FRMD6
-0.378529	4.24544	-5.70746	7.80759e-05	0.00235277	1.83801	DHRS2
-0.362538	5.40005	-5.77644	6.97261e-05	0.00219108	1.82991	FLRT3
0.378453	8.3654	5.91438	5.57215e-05	0.00187503	1.82619	MKNK2
0.375094	6.20587	5.82498	6.4417e-05	0.00205625	1.82205	XDH
-0.278816	5.78136	-5.79812	6.72994e-05	0.00213141	1.81838	RAB8B
0.221195	6.48514	5.84189	6.26682e-05	0.00202443	1.81771	NUDCD3
0.190194	7.42859	5.8812	5.87954e-05	0.0019317	1.81067	ELK4
0.593522	2.36263	5.8275	6.41525e-05	0.00205186	1.80579	RDH16
0.220296	5.47314	5.75519	7.21929e-05	0.00223383	1.79333	DENND5A
0.485861	2.92206	5.71045	7.76932e-05	0.00235277	1.79323	RGCC
0.448236	3.38331	5.66758	8.33769e-05	0.00245749	1.78458	FKBP10
-0.332485	4.64459	-5.67038	8.29926e-05	0.00245512	1.74391	GEN1
0.437345	3.8564	5.63092	8.85851e-05	0.00254234	1.73859	VIM
0.251615	6.14062	5.77033	7.04258e-05	0.00220382	1.73627	CLTB
-0.166648	5.96903	-5.76141	7.14613e-05	0.00222025	1.7354	SLC35F5
-0.253082	5.95777	-5.75684	7.19977e-05	0.00223207	1.72843	PPIC
-0.193816	7.40956	-5.83249	6.36341e-05	0.00204031	1.72805	G6PD
0.156377	7.58597	5.83661	6.32092e-05	0.00203783	1.72733	SRC
-0.57322	2.89667	-5.65343	8.5348e-05	0.00248834	1.72385	SLC28A3
-0.424901	4.80517	-5.6619	8.41621e-05	0.00247611	1.71251	KLHL28
0.184799	5.88748	5.73823	7.42275e-05	0.00227631	1.71212	GUCD1
-0.23731	8.63482	-5.84778	6.20712e-05	0.0020132	1.70559	RNF213
0.181412	7.62511	5.81912	6.50338e-05	0.00207185	1.69625	EIF3B
0.28264	5.11492	5.66764	8.33693e-05	0.00245749	1.69465	CTNNAL1
-0.23617	7.05743	-5.7932	6.78418e-05	0.0021402	1.68474	ZC3HAV1
-0.533245	5.6927	-5.70991	7.77619e-05	0.00235277	1.68209	ASPM
0.23704	7.14862	5.79198	6.79771e-05	0.00214029	1.68015	PFKL
-0.484588	4.59319	-5.62317	8.9729e-05	0.00256061	1.67146	SPAG5
0.30956	5.00417	5.62954	8.87881e-05	0.00254274	1.6454	ADAMTS1
0.378468	4.96638	5.62549	8.93853e-05	0.00255531	1.64476	MRPS34
-0.225229	8.0897	-5.79682	6.74422e-05	0.00213176	1.63639	DSC3
0.15656	6.43007	5.72234	7.61898e-05	0.00232192	1.62279	MTA1
0.22178	5.80588	5.67411	8.24837e-05	0.00244904	1.61645	SBDS
0.25098	7.21809	5.75278	7.24784e-05	0.00223838	1.60993	FAM13A
0.196265	5.57236	5.64774	8.61543e-05	0.00250281	1.60221	UBE2O
-0.216843	6.91596	-5.71778	7.67619e-05	0.00233495	1.56872	PTPN14
0.313566	9.64392	5.77519	6.98682e-05	0.00219128	1.56599	ERO1A
-0.236828	5.81335	-5.64802	8.61146e-05	0.00250281	1.56504	IRGQ
-0.207989	5.93451	-5.65575	8.50219e-05	0.00248594	1.56292	NOP9
-0.150888	7.43377	-5.73084	7.51328e-05	0.00229838	1.55638	AHCYL1
-0.214588	6.25528	-5.671	8.29075e-05	0.00245512	1.5508	RBM12B
0.190512	6.64194	5.68822	8.05875e-05	0.00240157	1.54565	SDCBP2
0.567697	2.31595	5.64308	8.68215e-05	0.00251767	1.54304	ENTREP1
-0.166891	8.10961	-5.73788	7.42704e-05	0.00227631	1.53668	USP9X
0.187794	7.04045	5.6992	7.91438e-05	0.00237167	1.53157	REEP5
-0.161307	6.56072	-5.67744	8.20316e-05	0.0024401	1.53098	EXOC1
0.14757	6.87581	5.69138	8.0169e-05	0.00239351	1.5305	CDC37
0.196732	6.96959	5.69532	7.96503e-05	0.00238243	1.53041	DLG3
0.499213	2.46588	5.5914	9.45837e-05	0.0026569	1.52091	RGS14
-0.388407	5.35487	-5.58558	9.55035e-05	0.00267344	1.51926	CIT
0.206338	6.11952	5.63375	8.81711e-05	0.00253857	1.50935	PIM1
-0.294349	6.49878	-5.66006	8.44189e-05	0.00247915	1.50682	MSTRG.19962
0.260131	6.54229	5.65511	8.51118e-05	0.00248594	1.50029	TPCN1
-0.352866	4.94219	-5.54014	0.000103008	0.00283161	1.49612	ALG10B
0.296181	4.63557	5.50229	0.000109732	0.00296386	1.47668	ZNF787
0.27193	5.0552	5.52926	0.000104896	0.00285548	1.47256	INPP5A
0.394958	4.48538	5.48923	0.000112158	0.00300927	1.47203	CCDC85B
0.226527	5.78759	5.58348	9.5837e-05	0.0026735	1.4671	CNPY2
0.284867	5.24239	5.5392	0.000103171	0.00283161	1.46562	SMTN
-0.252593	5.10064	-5.53239	0.000104349	0.00284702	1.46434	ALG9
-0.321383	4.72404	-5.50435	0.000109355	0.00295864	1.4627	ITGB3
-0.201707	6.60434	-5.63797	8.75578e-05	0.00252994	1.46017	UBN2
0.499349	3.74235	5.45047	0.000119695	0.00316418	1.45525	NEURL1B
-0.211665	9.54409	-5.70118	7.88866e-05	0.00237044	1.44154	COL12A1
-0.232322	6.8444	-5.63899	8.74096e-05	0.00252994	1.44127	NSD2
-0.413656	5.69373	-5.56396	9.8999e-05	0.00273866	1.43819	KIF23
-0.249012	6.41638	-5.61252	9.13265e-05	0.00259245	1.43496	ATP11A
-0.472775	4.53241	-5.47086	0.000115666	0.00307783	1.42753	MSTRG.1244
0.325568	4.57136	5.4669	0.000116436	0.00309321	1.4256	EIF4EBP1
0.467289	3.24859	5.4387	0.000122087	0.00320121	1.42557	MSTRG.2798
0.222644	6.29635	5.59219	9.44602e-05	0.0026569	1.41918	IER2
0.568586	3.21035	5.43679	0.000122479	0.00320628	1.41827	EMC6
-0.269717	5.54594	-5.53394	0.00010408	0.00284574	1.40828	HERC6
0.379301	4.17758	5.43302	0.000123258	0.00321951	1.40587	GJB4
0.166333	8.06099	5.65666	8.48937e-05	0.00248594	1.40259	OAT
-0.393017	3.1665	-5.42069	0.000125845	0.00324704	1.39909	ENTPD3
-0.173491	6.65666	-5.60133	9.30376e-05	0.00262259	1.39368	DMXL1
-0.27321	7.12188	-5.61685	9.06741e-05	0.00258301	1.38288	SERPINB1
0.259563	5.41374	5.49535	0.000111015	0.00298853	1.36922	ZNF525
-0.205986	5.6071	-5.50984	0.000108356	0.00293651	1.36009	NAPG
0.194181	5.90478	5.5286	0.000105012	0.00285548	1.35847	GIT1
0.481454	4.33783	5.41069	0.000127984	0.00326673	1.35802	TRIB3
-0.342887	4.7151	-5.43989	0.000121843	0.00320002	1.35655	HPS5
0.17886	6.86506	5.58379	9.57877e-05	0.0026735	1.34965	VAV2
0.80753	1.89517	5.63558	8.79042e-05	0.00253541	1.34657	MSTRG.7282
0.206885	6.40936	5.55352	0.000100736	0.00278135	1.34097	SETD7
-0.268592	8.57295	-5.63071	8.86166e-05	0.00254234	1.3407	GABRE
-0.171842	7.62358	-5.60258	9.28449e-05	0.00262259	1.32866	ADGRG6
-0.164689	8.3423	-5.61421	9.10711e-05	0.00258976	1.3192	B4GALT5
0.219839	5.18907	5.44826	0.000120141	0.00316832	1.31882	FBXO31
-0.314422	4.01774	-5.37544	0.000135832	0.00338052	1.31738	LSM11
0.199828	7.90229	5.60246	9.28634e-05	0.00262259	1.31725	USP31
0.175101	7.41536	5.58741	9.52138e-05	0.00266995	1.31682	ANXA4
0.443248	4.65935	5.4055	0.000129108	0.00326858	1.31678	H4C14
0.238966	6.86397	5.56384	9.90204e-05	0.00273866	1.31663	RABGGTB
0.358699	3.56332	5.35896	0.000139675	0.00344431	1.3111	CCDC86
-0.280961	4.57508	-5.40013	0.000130284	0.00329318	1.30674	AMER1
0.167608	8.164	5.60153	9.30063e-05	0.00262259	1.30487	HDAC1
-0.445588	2.98772	-5.36369	0.000138559	0.00343646	1.29842	RALGPS1
0.232838	4.82474	5.40655	0.00012888	0.00326858	1.29515	BAD
0.151516	7.354	5.56905	9.81645e-05	0.00272901	1.2891	SF3B2
-0.396736	4.91025	-5.40954	0.000128233	0.00326691	1.2816	LYNX1
0.173302	7.94144	5.58175	9.61135e-05	0.0026766	1.28001	LRRC8A
0.195833	5.21826	5.42546	0.000124838	0.00322923	1.27608	VEGFB
-0.230144	5.24408	-5.42973	0.000123943	0.00322658	1.27344	APPL2
-0.635033	2.1465	-5.45218	0.000119351	0.00316026	1.26942	SLC47A2
0.226153	5.53081	5.44364	0.000121077	0.00318507	1.26534	TMEM164
-0.22685	6.2291	-5.50052	0.000110058	0.00296771	1.26519	DPY19L1
0.322979	4.30943	5.35248	0.000141215	0.003468	1.26207	R3HCC1
0.882885	1.5964	5.70064	7.89561e-05	0.00237044	1.25559	MSTRG.23623
0.452017	3.59359	5.31874	0.000149533	0.00357286	1.24697	ADAM19
0.227945	5.31958	5.41241	0.000127614	0.00326673	1.24102	NHERF2
0.286985	5.31894	5.41114	0.000127887	0.00326673	1.24029	KDM2B
-0.50674	7.17388	-5.53368	0.000104125	0.00284574	1.23697	TOP2A
0.320304	4.38924	5.34069	0.000144066	0.00349026	1.23487	MSTRG.24091
-0.337099	8.44699	-5.56645	9.85902e-05	0.00273613	1.23428	DUOX2
0.198852	7.45745	5.53869	0.000103258	0.00283161	1.23131	S100A14
0.288755	6.52071	5.48938	0.00011213	0.00300927	1.22172	LTBP2
-0.290536	7.96577	-5.54889	0.000101517	0.00279813	1.22079	ALDH3A1
-0.221194	6.19766	-5.46505	0.000116798	0.00309775	1.20836	DPP8
-0.245545	6.35866	-5.47547	0.000114775	0.00306421	1.20805	SELENOT
0.408235	4.721	5.34042	0.000144131	0.00349026	1.20031	H4C15
-0.204319	6.45549	-5.4763	0.000114615	0.00306421	1.19962	MSTRG.16984
0.241708	4.5705	5.32423	0.000148147	0.00356082	1.18716	RPUSD4
0.474828	2.71259	5.32125	0.000148897	0.00356824	1.18618	KREMEN2
-0.217277	5.51207	-5.39226	0.000132027	0.00332165	1.17354	FBXO30
-0.340076	3.66978	-5.26271	0.000164503	0.00384524	1.15274	TLN2
0.265393	5.92699	5.40571	0.000129063	0.00326858	1.14813	ETHE1
0.172652	8.6758	5.51715	0.000107039	0.0029057	1.14506	PLTP
-0.22598	5.29535	-5.35365	0.000140936	0.003468	1.13759	SREK1IP1
0.427279	3.43453	5.2493	0.000168312	0.00391161	1.13604	EN1
-0.189549	6.70963	-5.44774	0.000120244	0.00316832	1.12675	MSTRG.6966
-0.192072	5.61111	-5.36964	0.000137172	0.00340862	1.1216	C5orf22
0.325722	3.86553	5.24498	0.00016956	0.00392785	1.11832	PYCR1
-0.282571	4.50719	-5.28163	0.000159281	0.00375301	1.11626	SPINK5
-0.27699	5.65042	-5.36121	0.000139143	0.00343646	1.10093	PLAG1
-0.199283	6.03701	-5.38737	0.000133122	0.0033388	1.09495	EPS15
0.328036	3.88479	5.22516	0.000175406	0.00402438	1.08481	ZG16B
-0.215024	6.2245	-5.39308	0.000131843	0.00332165	1.08197	DPY19L4
0.279911	5.0002	5.29001	0.000157023	0.00371883	1.07742	IGSF9
-0.529317	2.30797	-5.28381	0.00015869	0.0037528	1.07322	MSTRG.15409
0.157282	8.84706	5.47733	0.000114418	0.00306421	1.07248	B4GALT1
-0.240333	6.63828	-5.4105	0.000128024	0.00326673	1.06878	TIPARP
0.206	5.28719	5.30841	0.000152183	0.00362545	1.06843	SEC13
-0.168532	6.67632	-5.41168	0.000127769	0.00326673	1.06787	UGGT1
0.210719	7.07406	5.42825	0.000124253	0.00322658	1.06754	ETFA
0.261823	7.19317	5.43242	0.000123383	0.00321951	1.06673	HMGB3
-0.183087	6.36436	-5.3907	0.000132375	0.00332522	1.06239	SLC39A9
-0.17797	7.07653	-5.42696	0.000124522	0.00322838	1.06169	NCOA6
0.22507	6.8711	5.41486	0.000127087	0.00326673	1.06067	BCAR3
0.263894	6.72042	5.40586	0.00012903	0.00326858	1.05875	LPCAT1
0.192354	5.89271	5.34485	0.000143053	0.00348506	1.04675	GLE1
-0.307006	4.15619	-5.21139	0.000179593	0.00409138	1.03521	GCNT2
0.319175	3.8414	5.19272	0.000185437	0.00416972	1.03397	PCED1B
0.293667	4.65513	5.23753	0.000171733	0.00396828	1.03266	PPARG
-0.243733	5.76167	-5.32944	0.000146841	0.00353469	1.03142	OASL
0.220379	5.6204	5.31278	0.000151056	0.00360392	1.02979	CTNNBIP1
-0.275869	7.20712	-5.41214	0.00012767	0.00326673	1.02644	SKIL
-0.159956	7.89006	-5.4286	0.00012418	0.00322658	1.01747	NF1
0.209213	6.79225	5.37994	0.000134804	0.00336277	1.00688	MAZ
-0.170541	6.25906	-5.3498	0.000141858	0.00347165	1.00387	HGSNAT
0.205661	6.10317	5.33369	0.000145785	0.00351976	1.00041	FOXK2
-0.180352	5.56456	-5.29309	0.000156201	0.00370478	0.997128	SLC9A6
-1.02382	3.34931	-5.16185	0.000195537	0.00432053	0.996215	BIVM
0.57784	3.25231	5.15576	0.000197597	0.00434229	0.982772	AMTN
-0.307202	6.27869	-5.33258	0.00014606	0.00352114	0.97081	PURA
-0.249105	6.321	-5.33429	0.000145638	0.00351976	0.969404	PTAR1
0.352955	6.75899	5.34766	0.000142373	0.0034772	0.956292	MT1X
-0.181537	6.99965	-5.36256	0.000138825	0.00343646	0.956178	DR1
-0.308486	3.64964	-5.13812	0.000203692	0.00443998	0.950487	MSTRG.16227
0.238649	6.69059	5.34077	0.000144045	0.00349026	0.948768	TMEM184B
-0.170492	6.93019	-5.35039	0.000141716	0.00347165	0.940528	ALDH3A2
-0.238792	6.85621	-5.34707	0.000142515	0.0034772	0.940333	UBE2I
-0.141086	7.90032	-5.38263	0.000134192	0.00336041	0.937513	CRYBG1
0.147484	7.83458	5.37947	0.00013491	0.00336277	0.936542	ZKSCAN1
0.205538	5.97376	5.28055	0.000159572	0.00375301	0.925413	TOMM34
0.136573	8.34371	5.38164	0.000134417	0.00336083	0.920154	ACTN1
-0.410953	4.71208	-5.17811	0.000190148	0.00424334	0.915469	AURKA
-0.219547	4.83558	-5.18536	0.000187792	0.00420696	0.913196	MAPRE2
-0.232357	4.8067	-5.17793	0.000190204	0.00424334	0.904155	NCOA1
-0.169586	6.42591	-5.30278	0.000153647	0.00365494	0.904118	BTBD7
0.188401	6.76651	5.31897	0.000149475	0.00357286	0.903279	AARS1
-0.428631	3.8515	-5.11612	0.000211573	0.00456253	0.901688	MSTRG.21298
0.231012	4.80792	5.16834	0.000193367	0.00429739	0.894689	C16orf74
0.262478	4.4014	5.13858	0.000203531	0.00443998	0.894384	ZNF845
0.165502	7.79801	5.35221	0.000141279	0.003468	0.891076	PPIB
0.427561	5.35413	5.20141	0.000182691	0.0041491	0.880895	MT1E
0.236258	5.98643	5.25423	0.000166902	0.00388531	0.878782	SHB
0.223972	8.7098	5.36196	0.000138967	0.00343646	0.876066	EIF4A1
-0.202716	6.29607	-5.278	0.000160269	0.00375714	0.875063	SECISBP2L
-0.274479	7.19321	-5.32146	0.000148845	0.00356824	0.870253	NCAPD2
-0.295405	5.7136	-5.2302	0.0001739	0.00400177	0.866436	CPLANE1
0.240137	6.09997	5.2541	0.000166939	0.00388531	0.863857	KLHDC10
-0.235401	5.04103	-5.17001	0.000192813	0.0042956	0.858671	DSC2
0.211036	5.4368	5.19432	0.000184926	0.00416969	0.851813	MRPS2
0.192884	5.48919	5.19583	0.00018445	0.00416675	0.846352	ADAP1
-0.228864	5.04813	-5.16102	0.000195816	0.0043208	0.842292	SLC40A1
-0.198565	5.32551	-5.18004	0.000189517	0.00423972	0.836129	DAB2
-0.24596	4.84587	-5.14096	0.0002027	0.00443033	0.835502	PARD6B
-0.264987	4.7381	-5.12973	0.000206663	0.00448401	0.830557	CILK1
-0.264676	4.49705	-5.11125	0.000213361	0.00459494	0.829664	CASD1
0.440945	3.15117	5.06024	0.000233053	0.00496605	0.828488	BMERB1
-0.26093	5.76063	-5.21143	0.000179579	0.00409138	0.827705	ATP2B1
0.199766	9.35037	5.34053	0.000144104	0.00349026	0.82555	PTGS2
0.253612	7.34473	5.29765	0.000154993	0.00368154	0.822694	THBS1
-0.285763	5.90339	-5.21744	0.000177739	0.00407211	0.818285	TXNDC12
-0.391969	2.99367	-5.04016	0.000241318	0.00509512	0.79416	MSTRG.16297
-0.222254	7.28793	-5.28035	0.000159629	0.00375301	0.792541	EIF2AK2
-0.320567	3.62384	-5.04038	0.000241228	0.00509512	0.790892	KIAA1958
0.363589	3.44134	5.03401	0.000243911	0.0051098	0.789415	NLE1
-0.170749	7.65412	-5.28217	0.000159134	0.00375301	0.774328	RALGAPA2
0.166562	7.60054	5.2785	0.000160132	0.00375714	0.772932	APMAP
0.322606	6.13104	5.19616	0.000184345	0.00416675	0.761144	KRT23
-0.143075	7.25884	-5.26037	0.00016516	0.00385502	0.759971	MYO6
-0.174257	6.60813	-5.23011	0.000173925	0.00400177	0.759293	PLEKHA5
0.433974	2.81715	5.02744	0.000246713	0.00514777	0.754699	N4BP3
0.208719	6.39241	5.21151	0.000179555	0.00409138	0.753916	CEBPD
-0.169998	7.86381	-5.27578	0.000160876	0.0037659	0.75292	PKN2
-0.165604	7.06392	-5.24537	0.000169446	0.00392785	0.747471	STON2
-0.213701	5.18079	-5.11652	0.000211428	0.00456253	0.74694	YOD1
-0.330337	4.59599	-5.06042	0.000232981	0.00496605	0.729929	ENSG00000284906
-0.208232	6.29569	-5.19379	0.000185096	0.00416969	0.728448	ATXN1
-0.236303	6.28696	-5.19135	0.000185872	0.00416972	0.724935	SLC23A2
0.228532	7.43793	5.24436	0.00016974	0.00392785	0.723382	GPX4
-0.224231	6.02738	-5.16372	0.000194911	0.0043126	0.708846	NEK7
0.354121	3.93317	4.99829	0.000259554	0.00534735	0.705345	SMOX
0.632224	6.20568	5.15717	0.000197119	0.00434019	0.692201	ANGPTL4
-0.172442	6.92265	-5.20075	0.000182897	0.0041491	0.680308	QSER1
-0.218445	6.16307	-5.15683	0.000197232	0.00434019	0.67959	MSI2
0.688813	1.58813	5.21539	0.000178366	0.00408068	0.678588	PACC1
-0.281736	7.9254	-5.23348	0.000172928	0.00399018	0.675709	FGFR3
-0.161814	6.08558	-5.1421	0.0002023	0.00443033	0.664152	PNPLA8
0.325242	4.75013	5.02731	0.000246769	0.00514777	0.662555	RASA3
0.317133	4.19655	4.98593	0.000265209	0.00541549	0.659116	PYCARD
0.186967	8.34466	5.22916	0.00017421	0.00400262	0.654085	RPL18A
-0.261603	4.77004	-5.02677	0.000246999	0.00514777	0.64934	CCDC71L
0.249961	4.44231	4.9974	0.000259955	0.00534879	0.649199	NFKBIB
0.483366	2.13016	5.03636	0.000242919	0.0051098	0.645147	B4GALNT4
0.568271	2.40575	4.99315	0.000261891	0.00536129	0.639875	ETV1
0.269435	5.65105	5.08831	0.000221993	0.00474918	0.637987	CXCL1
0.200877	6.8146	5.16619	0.000194083	0.00430414	0.632573	GPX1
0.29217	5.92045	5.10073	0.000217275	0.00466945	0.621814	PTMS
0.203067	5.25383	5.04095	0.000240986	0.00509512	0.612161	DCBLD1
-0.218693	6.77904	-5.15409	0.000198167	0.00434889	0.610205	SSR3
0.159071	7.16243	5.16816	0.000193425	0.00429739	0.60762	RBMS2
-0.318361	3.76728	-4.93475	0.000290022	0.00575483	0.605627	KCNC3
0.907886	0.968892	5.47228	0.000115391	0.00307557	0.593132	TESMIN
-0.452573	4.82652	-4.99851	0.000259452	0.00534735	0.591063	CNNM2
0.184881	6.02468	5.09087	0.000221011	0.00473444	0.587705	AUP1
0.1382	8.68016	5.19682	0.000184137	0.00416675	0.587403	CNN2
-0.510141	3.44745	-4.91115	0.00030227	0.00587537	0.585007	KIF18B
0.293608	4.42132	4.95562	0.000279625	0.00562454	0.581115	CAPNS2
-0.367857	3.35235	-4.90597	0.000305031	0.00589451	0.579949	SAYSD1
0.204608	6.77732	5.12974	0.000206658	0.00448401	0.571778	ZNF385A
0.516557	2.75277	4.91454	0.000300481	0.00587537	0.571209	PPP1R3G
0.146384	6.80297	5.12928	0.000206822	0.00448401	0.567958	TSC22D3
0.338319	4.48995	4.94983	0.000282472	0.005659	0.563574	RHOB
-0.138366	9.72722	-5.19162	0.000185787	0.00416972	0.55742	CTSB
0.20875	6.39104	5.09787	0.000218352	0.0046837	0.554967	POLR1D
0.232614	6.14809	5.0771	0.000226342	0.00483582	0.548366	PGAP6
-0.33535	4.45013	-4.9433	0.000285716	0.00569036	0.547331	LTB4R
-0.182411	8.3678	-5.16565	0.000194262	0.00430414	0.54017	ADAR
-0.161483	7.18363	-5.13046	0.000206402	0.00448401	0.537018	AP1G1
-1.85099	2.66406	-4.88739	0.000315147	0.00601684	0.523213	MSTRG.25331
0.208191	7.87332	5.14132	0.000202572	0.00443033	0.518287	ATF4
0.201194	6.12075	5.05623	0.000234678	0.0049941	0.514538	MSTRG.7007
-0.234277	4.3378	-4.91519	0.000300136	0.00587537	0.51409	MBTPS2
-0.297492	4.01536	-4.89212	0.000312537	0.00597409	0.511052	CHAMP1
0.266717	4.36	4.91016	0.000302798	0.00587537	0.509964	RARA
0.306653	3.78107	4.87389	0.000322719	0.00609277	0.507799	SPRR1B
0.23	4.17114	4.89634	0.00031023	0.00595543	0.507696	TNFSF9
0.157813	6.95296	5.1004	0.000217399	0.00466945	0.504403	YTHDF2
-0.531301	2.59949	-4.87291	0.000323273	0.00609277	0.503007	RTKN2
-0.138745	7.81484	-5.12788	0.000207323	0.00448884	0.495233	PARP4
-0.187308	5.82009	-5.01428	0.000252425	0.00524733	0.475456	MMGT1
-0.273109	4.37177	-4.89399	0.000311517	0.0059687	0.472905	SLC15A3
-0.467362	3.84143	-4.85951	0.00033099	0.00618768	0.471742	ADAMTSL4
-0.377491	3.60571	-4.84293	0.000340806	0.00630975	0.462917	KSR1
-0.234063	4.935	-4.93249	0.000291175	0.00576355	0.462509	RAD1
-0.291365	5.95145	-5.01002	0.000254307	0.00527964	0.44857	RIGI
-0.231177	6.51665	-5.04474	0.000239408	0.00508136	0.442164	PAPLN
0.181063	5.96235	5.00241	0.000257699	0.00532951	0.44057	NIPSNAP1
-0.15339	10.0047	-5.12709	0.000207604	0.0044889	0.439141	FAT1
-0.345487	4.52795	-4.88573	0.000316071	0.00602737	0.43752	ABHD10
0.190975	6.50404	5.03597	0.000243082	0.0051098	0.433036	UBAP1
-0.190738	5.64428	-4.97139	0.000272025	0.00552672	0.425447	MIGA1
-0.207449	4.96329	-4.90976	0.000303008	0.00587537	0.418928	FAM136A
-0.231127	4.67035	-4.87965	0.000319466	0.00605187	0.408326	AIM2
0.440918	5.46476	4.93721	0.000288779	0.00573721	0.405129	BRI3
0.179192	6.2257	5.0004	0.000258601	0.00534133	0.402039	GATAD2A
0.253194	4.51771	4.85763	0.000332087	0.00620101	0.398795	SPINDOC
-0.48064	3.26371	-4.79212	0.000372809	0.00672007	0.39439	XRCC2
-0.46762	5.84509	-4.96974	0.000272808	0.00553567	0.39126	CENPF
0.233778	5.79887	4.95911	0.000277923	0.00559728	0.388607	HCAR1
-1.53991	0.933163	-5.20584	0.000181309	0.00412466	0.387139	PCDHGB7
-0.230159	5.66838	-4.9499	0.000282434	0.005659	0.383593	CHMP2B
0.16319	6.99933	5.03404	0.000243899	0.0051098	0.383205	SMARCA4
-0.777717	0.534708	-5.4249	0.000124955	0.00322923	0.380127	ENSG00000258989
-0.238306	5.63026	-4.94149	0.000286622	0.00570137	0.374301	MCM8
-0.413219	4.32514	-4.83141	0.000347802	0.00637649	0.369666	MSTRG.16220
0.14145	6.42185	4.99449	0.00026128	0.00536129	0.367672	PLOD3
-0.222998	7.6729	-5.04852	0.000237841	0.00505475	0.361396	ARL6IP1
0.283932	5.06977	4.8803	0.000319101	0.00605187	0.360462	APRT
0.183134	7.54318	5.04175	0.000240653	0.00509512	0.359189	FST
0.188915	7.40787	5.03437	0.000243758	0.0051098	0.354478	RPL32
0.512625	3.1613	4.76533	0.000390929	0.00692583	0.35303	NOD2
0.347382	3.78553	4.78008	0.000380846	0.00682733	0.349472	MSTRG.6112
-0.43729	4.8945	-4.86222	0.000329416	0.00617971	0.34369	KIF4A
-0.177536	6.89457	-5.00566	0.000256242	0.00531299	0.338159	BRWD3
-0.20665	7.79859	-5.03822	0.000242132	0.00510563	0.336772	ATP2B4
-0.197424	7.62514	-5.03156	0.000244951	0.00512494	0.333883	TRIM56
-0.557187	2.54389	-4.76515	0.000391057	0.00692583	0.329193	MSTRG.10368
-0.394598	3.93516	-4.77812	0.000382171	0.0068318	0.324099	PLK4
0.24765	4.72054	4.8278	0.000350027	0.00640275	0.318742	COPS8
-0.209835	5.67963	-4.91383	0.000300856	0.00587537	0.318322	SAR1B
0.210236	6.19784	4.94917	0.000282795	0.005659	0.315314	PNRC1
-0.232179	6.4253	-4.96643	0.00027439	0.00556078	0.313014	NEMP1
-0.411037	5.081	-4.86053	0.000330399	0.00618435	0.312981	POLQ
-0.312226	3.85177	-4.76558	0.000390757	0.00692583	0.311577	PLCXD2
0.262628	5.16451	4.86047	0.000330429	0.00618435	0.310626	PSD3
-0.183607	5.71448	-4.91129	0.000302195	0.00587537	0.308952	VCPIP1
0.195736	7.29276	5.00354	0.00025719	0.00532582	0.307331	GYS1
-0.186535	5.56088	-4.89593	0.000310455	0.00595543	0.304761	AASS
-0.36015	3.1518	-4.73614	0.00041172	0.00719937	0.304464	MSTRG.20950
-0.212641	5.37981	-4.87334	0.000323034	0.00609277	0.291946	ROBO1
0.268856	5.53002	4.87918	0.000319728	0.00605187	0.288168	HDAC9
0.214415	5.03982	4.83695	0.000344415	0.0063432	0.287101	VDR
-0.20405	5.99659	-4.9217	0.000296732	0.00583067	0.286734	NAA40
0.270472	5.00389	4.83184	0.000347539	0.00637649	0.284821	ZNF622
-0.175184	5.22153	-4.85312	0.00033474	0.00623613	0.280912	EDRF1
-0.388842	3.10983	-4.72036	0.000423443	0.00731492	0.278981	ZNF608
0.173213	6.74961	4.96109	0.000276962	0.00559514	0.275159	TCIM
-0.230827	5.08782	-4.83855	0.000343447	0.00633983	0.274825	SYNM
-0.287819	7.6174	-4.99315	0.000261888	0.00536129	0.265589	GPCPD1
-0.197325	7.06875	-4.97276	0.000271374	0.00552543	0.265516	IFI44
0.277016	4.11886	4.75022	0.000401553	0.00706522	0.26345	LEPR
-0.443261	4.21548	-4.76035	0.000394401	0.00696976	0.260459	FBXO5
-0.235606	5.5234	-4.86735	0.000326455	0.00613841	0.25913	TLR2
0.156384	6.98555	4.96314	0.000275972	0.00558585	0.258114	MIF
0.525326	5.4376	4.84721	0.000338245	0.00628692	0.253227	FOS
0.22826	4.25905	4.75391	0.000398929	0.00703439	0.251886	RGS3
0.180545	6.33339	4.91956	0.000297846	0.00583836	0.245402	LAD1
0.181134	7.11293	4.96064	0.000277178	0.00559514	0.243827	MRFAP1
0.317431	6.45835	4.92378	0.000295653	0.00581655	0.241159	SIK1
-0.205737	8.19665	-4.994	0.000261501	0.00536129	0.241095	PLOD2
-1.10127	4.47266	-4.76773	0.000389269	0.00692583	0.240438	ERCC5
0.261326	5.01376	4.80187	0.000366437	0.0066353	0.230257	ILK
-0.325954	3.99776	-4.72451	0.000420326	0.00728445	0.225435	OCLN
0.178829	6.69613	4.9294	0.000292756	0.00578394	0.223811	ANKRD27
-0.173254	5.71309	-4.86281	0.000329073	0.00617971	0.223261	CLASP2
0.191579	8.40525	4.98665	0.000264876	0.00541549	0.222419	RPL12
-0.155807	8.36233	-4.98484	0.000265712	0.00541891	0.219199	STX16
0.147232	6.84709	4.93362	0.000290595	0.00575913	0.217025	DSE
-0.213077	6.67429	-4.92454	0.000295256	0.00581582	0.213033	TSPAN6
-0.136855	7.097	-4.94407	0.00028533	0.0056897	0.212492	MIB1
0.230931	8.04151	4.97224	0.000271619	0.00552543	0.210364	ZMYND8
0.171414	7.25701	4.94757	0.00028359	0.00566199	0.209725	SOX4
0.160281	7.45074	4.95195	0.000281422	0.00565365	0.204502	SCRN1
-0.286117	7.38761	-4.94857	0.00028309	0.005659	0.199517	SMC4
0.139812	6.53866	4.90586	0.00030509	0.00589451	0.197071	CSNK1G2
0.254593	5.5958	4.83329	0.00034665	0.00637649	0.196527	SCOC
0.180346	5.71765	4.84255	0.000341036	0.00630975	0.192692	ARL5A
0.2534	6.88234	4.92015	0.000297538	0.00583836	0.191312	AHDC1
0.25621	7.01138	4.92496	0.000295042	0.00581582	0.189079	ZNF219
0.18313	5.90517	4.85584	0.000333135	0.00621339	0.188717	GNA12
-0.157862	7.09246	-4.92907	0.000292921	0.00578394	0.185887	TXLNA
0.289025	3.72746	4.67928	0.000455596	0.00773795	0.182064	MAP1S
-0.14261	6.28889	-4.88246	0.000317891	0.00604779	0.1799	SHTN1
-0.128632	8.39573	-4.96004	0.000277471	0.00559514	0.173865	SCAF11
-0.234818	5.57794	-4.818	0.000356132	0.00647776	0.16315	VAV3
-0.257549	5.52472	-4.81338	0.000359053	0.00652353	0.162797	HYCC2
0.367633	3.41738	4.65268	0.000477759	0.00793313	0.159348	SLC2A5
-0.24941	4.25618	-4.70391	0.000436026	0.00747631	0.15838	TTC21B
-0.547728	2.93256	-4.64571	0.000483759	0.00797606	0.156689	MSTRG.26100
-0.184509	6.5134	-4.88253	0.00031785	0.00604779	0.154215	AGPS
-0.135374	7.1946	-4.91297	0.000301309	0.00587537	0.149707	TAOK1
0.481525	2.31851	4.67492	0.000459157	0.00777201	0.147619	MYPOP
0.143381	7.36451	4.91103	0.000302333	0.00587537	0.136672	BACH1
0.161384	6.14799	4.8442	0.000340042	0.00630975	0.133774	ZER1
0.238174	5.74795	4.81018	0.000361092	0.00655322	0.131849	H2AJ
0.15139	7.10177	4.89657	0.000310107	0.00595543	0.129735	VASP
-0.355762	4.81483	-4.73203	0.000414745	0.0072343	0.126937	ZBTB20
0.433259	3.36196	4.6249	0.000502115	0.00815092	0.115975	FBXL16
0.145369	6.27146	4.84301	0.000340757	0.00630975	0.115558	PRKCH
-0.160637	6.08791	-4.83179	0.000347568	0.00637649	0.114588	CROT
-0.203909	5.43691	-4.77783	0.000382364	0.0068318	0.113687	ARHGAP42
0.283814	5.37998	4.76679	0.000389922	0.00692583	0.112285	KLF6
-0.388504	3.01307	-4.61587	0.000510307	0.00822603	0.107571	FIGN
-0.331936	6.29802	-4.83772	0.000343949	0.00634186	0.0972079	SLC7A11
-0.209745	4.31247	-4.67271	0.00046097	0.00777201	0.0967902	HOXA10
-0.338455	3.56638	-4.62343	0.000503442	0.00815606	0.0945367	FANCM
0.123371	7.9627	4.90514	0.000305475	0.0058949	0.0928336	SURF4
0.408949	2.97515	4.60402	0.000521262	0.0083526	0.0878618	EVA1A
0.172708	5.30623	4.74461	0.000405577	0.00712052	0.0815159	UST
0.278008	5.14231	4.72804	0.000417697	0.00725998	0.0801391	CYP24A1
-0.253642	4.67541	-4.68729	0.000449129	0.00764419	0.0698499	MSTRG.22343
-0.192486	6.61269	-4.8409	0.000342025	0.00632081	0.0693714	CMTM4
-0.15223	7.32024	-4.87136	0.000324159	0.00610235	0.0661411	OLFML2A
0.1577	5.96031	4.78836	0.000375297	0.00673533	0.0596289	NELFB
-0.178239	8.6513	-4.90005	0.000308218	0.00594073	0.0588903	MSTRG.23467
0.24772	4.02493	4.62404	0.000502885	0.00815522	0.0556519	TUBB3
-0.242174	9.6484	-4.90904	0.000303391	0.00587575	0.0550583	TNFAIP2
0.165127	5.90071	4.77925	0.000381406	0.00682978	0.0521138	NDUFS2
-0.240815	6.44874	-4.82105	0.000354222	0.00645756	0.0504903	ABCA7
-0.230265	5.27511	-4.727	0.000418465	0.00725998	0.0480714	TMEM170A
0.334088	3.31571	4.57827	0.00054593	0.00858413	0.0389158	RAP1GAP
0.191423	5.56208	4.74159	0.000407754	0.00714322	0.0366963	POLR2C
0.195583	6.62881	4.81815	0.000356042	0.00647776	0.0314327	CD55
-0.304106	5.15054	-4.70654	0.000433989	0.0074493	0.0303285	MSTRG.5386
-0.215153	5.22744	-4.71135	0.000430285	0.00740145	0.0277952	SLC35B4
-0.178429	10.454	-4.89785	0.000309411	0.00595543	0.0236356	HIF1A
0.244159	6.43732	4.80087	0.000367083	0.00663956	0.0219924	MXI1
-0.177013	7.40815	-4.84943	0.000336924	0.00626958	0.0207739	CNN3
0.313416	4.4717	4.63485	0.000493248	0.00807188	0.017052	MCRIP2
0.251695	4.60278	4.64612	0.0004834	0.00797606	0.0166183	IFRD2
-0.177632	6.11503	-4.77703	0.000382904	0.00683388	0.0125887	IKZF2
0.337987	4.06566	4.6008	0.000524287	0.00838444	0.0120868	PPFIA3
-0.152298	9.28736	-4.88154	0.000318404	0.00605043	0.0120129	DDX17
-0.18923	4.9407	-4.67655	0.000457824	0.00776084	0.0110674	PPARGC1B
0.354772	3.80335	4.58229	0.000542	0.00856009	0.00978371	SIRPB1
-0.440019	5.37795	-4.71258	0.00042934	0.00739306	0.00425885	KIF11
-0.389371	2.68301	-4.55075	0.000573632	0.00888332	-0.00391127	NCR3LG1
-0.284828	4.59966	-4.63746	0.000490947	0.00806003	-0.00716054	TYW3
0.381526	3.3974	4.55152	0.000572836	0.00887951	-0.00981201	POLR2I
0.176161	5.31888	4.69303	0.000444558	0.00757608	-0.0123933	HSD17B11
0.174128	6.61711	4.79128	0.000373367	0.00672007	-0.01608	EHMT1
-0.1669	6.66779	-4.79399	0.000371578	0.00670583	-0.020195	CNOT6
-0.204231	5.0075	-4.66494	0.000467409	0.00784802	-0.0201976	FNTB
-0.153337	6.2308	-4.76647	0.000390144	0.00692583	-0.0211361	CNDP2
0.239205	5.29867	4.67998	0.00045503	0.00773647	-0.0311479	ZNF134
-0.140826	7.51959	-4.82386	0.000352467	0.00644009	-0.0319741	IRF1
0.21699	5.05915	4.65793	0.000473299	0.0079056	-0.0330863	ADGRF4
-0.225711	4.87898	-4.64619	0.00048334	0.00797606	-0.0337769	OTUD3
-0.515527	2.85217	-4.52488	0.000601014	0.00914945	-0.0422665	GTSE1
0.243689	4.57666	4.60981	0.000515881	0.00829106	-0.0437955	HOMER3
-0.21547	4.76441	-4.62976	0.000497767	0.00812418	-0.0450967	SOCS2
0.156455	8.02214	4.82988	0.000348741	0.00638647	-0.0451122	CDK6
0.250622	7.29282	4.80576	0.000363924	0.00659719	-0.046667	PLK2
0.967257	0.752816	5.02502	0.000247755	0.00515687	-0.0472763	CCL21
-1.32834	1.6607	-4.62058	0.000506018	0.00818958	-0.0545651	UGT1A3
0.21536	5.16928	4.65342	0.000477136	0.00793313	-0.0585662	TBC1D22A
-0.20711	5.36526	-4.67055	0.00046275	0.00779389	-0.0668569	INO80D
-0.186	7.50224	-4.79986	0.000367739	0.00664398	-0.0745088	ARPP19
-0.142174	8.40338	-4.82107	0.00035421	0.00645756	-0.0764774	IFNGR1
0.169417	6.41433	4.74465	0.000405543	0.00712052	-0.0779963	SEC11A
0.461573	2.67407	4.5066	0.000621165	0.00939426	-0.0803744	MSRB3
-0.21342	6.02545	-4.7186	0.000424765	0.00732992	-0.0807656	CCDC88A
0.212923	5.25675	4.64653	0.000483047	0.00797606	-0.0849564	TBC1D9
-0.26867	4.3591	-4.57196	0.000552156	0.00865026	-0.0874572	ANAPC13
-0.451562	3.36166	-4.50416	0.000623908	0.00940363	-0.093822	EXOC3L4
0.166165	5.63532	4.67287	0.000460834	0.00777201	-0.0986324	PEX5
0.135862	6.91366	4.76124	0.000393775	0.00696633	-0.0986538	C1orf116
0.319673	3.55548	4.50542	0.000622487	0.00940363	-0.10017	CCNJL
0.141322	6.35681	4.72738	0.000418184	0.00725998	-0.102898	GNPDA1
0.261312	4.17215	4.54316	0.000581524	0.0089455	-0.103748	ZNF227
0.143849	7.43975	4.77581	0.000383734	0.00684114	-0.111806	DNM2
-0.329446	6.07692	-4.69993	0.000439127	0.00750559	-0.122483	DUOXA2
-0.251795	8.19613	-4.7909	0.000373614	0.00672007	-0.124297	NUCKS1
0.159246	6.08522	4.69448	0.00044341	0.00757077	-0.126776	DCTD
-0.223876	6.81316	-4.74187	0.000407554	0.00714322	-0.128272	KLK10
0.186135	8.46003	4.78903	0.000374855	0.00673488	-0.134976	RPS5
-0.146397	6.21048	-4.70055	0.000438642	0.00750523	-0.137435	ASXL2
-0.214481	4.94869	-4.5939	0.000530816	0.00847208	-0.137889	GCH1
0.166309	5.57307	4.6455	0.000483937	0.00797606	-0.138028	UBE2E1
0.232828	4.76262	4.57009	0.000554017	0.00866262	-0.142912	CCDC190
[truncated: 15,179 more rows]
